# Supplementary material for: AMPK phosphorylates WIP1 to promote DNA repair and radioresistance in cancer cells
Source: Cell Death Dis. 2025 Nov 28;16(1):864. doi: 10.1038/s41419-025-08141-7 (PMC12663271; doi:10.1038/s41419-025-08141-7)
Supplement: Supplementary file 2 — Table 2 [file 41419_2025_8141_MOESM2_ESM.xlsx]

## Sheet: KO
#ID	count	ratio	sequence		Note: unedited seqences are marked in red
target_1	2230	0.501574	TTGGCCGGCGAGCGCCTAGTGTGTCTCCCGCCGCCGGATTCGGCGGGCTGCGTGGGACCGGCGGGATCCCGGCCAGCCGGCCATGGCGGGGCTGTACTCGCTGGGAGTGAGCGTCTTCTCCGACCAGGGCGGGAGGACGTTACTCAAATCGTTGTGGAGCCCGAACCGACGGCTGAAGAAAAGCCCTCGCCGCGGCGGTCGCTGTCTCAGCCGTTGCCTCCGCGGCCGTCGCCGGCCGCCCTTCCCGGCGGCGAAGTCTCGGGGAAAGGCCCAGC
target_2	39	0.00877193	TTGGCCGGCGAGCGCCTAGTGTGTCTCCCGCCGCCGGATTCGGCGGGCTGCGTGGGACCGGCGGGATCCCGGCCAGCCGGCCATGGCGGGGCTGAACTCGCTGGGAGTGAGCGTCTTCTCCGACCAGGGCGGGAGGACGTTACTCAAATCGTTGTGGAGCCCGAACCGACGGCTGAAGAAAAGCCCTCGCCGCGGCGGTCGCTGTCTCAGCCGTTGCCTCCGCGGCCGTCGCCGGCCGCCCTTCCCGGCGGCGAAGTCTCGGGGAAAGGCCCAGC
target_3	25	0.00562303	TTGGCCGGCGAGCGCCTAGTGTGTCTCCCGCCGCCGGATTCGGCGGGCTGCGTGGGACCGGCGGGATCCCGGCCAGCCGGCCATGGCGGGGCTGTACTCGCTGGGAGTGAGCGTCTTTTCCGACCAGGGCGGGAGGACGTTACTCAAATCGTTGTGGAGCCCGAACCGACGGCTGAAGAAAAGCCCTCGCCGCGGCGGTCGCTGTCTCAGCCGTTGCCTCCGCGGCCGTCGCCGGCCGCCCTTCCCGGCGGCGAAGTCTCGGGGAAAGGCCCAGC
target_4	22	0.00494827	TTGGCCGGCGAGCGCCTAGTGTGTCTCCCGCCGCCGGATTCGGCGGGCTGCGTGGGACCGGCGGGATCCCGGCCAGCCGGCCATGGCGGGGCTGTACTCGCTGGGAGTGAGCGTTTTCTCCGACCAGGGCGGGAGGACGTTACTCAAATCGTTGTGGAGCCCGAACCGACGGCTGAAGAAAAGCCCTCGCCGCGGCGGTCGCTGTCTCAGCCGTTGCCTCCGCGGCCGTCGCCGGCCGCCCTTCCCGGCGGCGAAGTCTCGGGGAAAGGCCCAGC
target_5	17	0.00382366	TTGGCCGGCGAGCGCCTAGTGTGTCTCCCGCCGCCGGATTCGGCGGGCTGCGTGGGACCGGCGGGATCCCGGCCAGCCGGCCATGGCGGGGCTGTACTCGCTGGGAGTGAGCGTCTTCTCCGACCAGGGCGGGAGGACGTTACTCAAATCGTTGTGGAGCCCGAACCGACGGCTGAAGAAAAGCCCTCGCCGCGGCGGTCGCTGTCTCAGCCGTTGCCTCCGCGGCCGTCGCCGGCCGGCCTTCCCGGCGGCGAAGTCTCGGGGAAAGGCCCAGC
target_6	16	0.00359874	TTGGCCGGCGAGCGCCTAGTGTGTCTCCCGCCGCCGGATTCGGCGGGCTGCGTGGGACCGGCGGGATCCCGGCCAGCCGGCCATGGCGGGGCTGTACTCGCTGGGAGTGAGCGTCTTCTCCGACCAGGGCGGGAGGACGTTACTCAAATCGTTGTGGAGCCCGAACCGACGGCTGAAGATAAGCCCTCGCCGCGGCGGTCGCTGTCTCAGCCGTTGCCTCCGCGGCCGTCGCCGGCCGCCCTTCCCGGCGGCGAAGTCTCGGGGAAAGGCCCAGC
target_7	15	0.00337382	TTGGCCGGCGAGCGCCTAGTGTGTCTCCCGGCGCCGGATTCGGCGGGCTGCGTGGGACCGGCGGGATCCCGGCCAGCCGGCCATGGCGGGGCTGTACTCGCTGGGAGTGAGCGTCTTCTCCGACCAGGGCGGGAGGACGTTACTCAAATCGTTGTGGAGCCCGAACCGACGGCTGAAGAAAAGCCCTCGCCGCGGCGGTCGCTGTCTCAGCCGTTGCCTCCGCGGCCGTCGCCGGCCGCCCTTCCCGGCGGCGAAGTCTCGGGGAAAGGCCCAGC
target_8	15	0.00337382	TTGGCCGGCGAGCGCCTAGTGTGTCTCCCGCCGCCGGATTCGGCGGGCTGCGTGGGACCGGCGGGATCCCGGCCAGCCGGCCATGGCGGGGCTGTACTCGCTGGGAGTGAGCGTCTTCTCCGACCAGGGCGGGAGGACGTTACTCAAATCGTTGTGGAGCCCGAACCGACGGCTGAAGAAAAGCCCTCGCCGCGGCGGTCGCTGTCTCAGCCGATGCCTCCGCGGCCGTCGCCGGCCGCCCTTCCCGGCGGCGAAGTCTCGGGGAAAGGCCCAGC
target_9	14	0.0031489	TTGGCCGGCGAGCGCCTAGTGTGTCTCCCGCCGCCGGATTCGGCGGGCTGCGTGGGACCGGCGGGATCCCGGCCAGCCGGCCATGGCGGGGCTGTACTCGCTGGGAGTGAGCGTCTTCTCCGACCAGGGCGGGAGGACGTTACTCAAATCGTTGTGGAGCCCGAACCGGCGGCTGAAGAAAAGCCCTCGCCGCGGCGGTCGCTGTCTCAGCCGTTGCCTCCGCGGCCGTCGCCGGCCGCCCTTCCCGGCGGCGAAGTCTCGGGGAAAGGCCCAGC
target_10	14	0.0031489	TTGGCCGGCGAGCGCCTAGTGTGTCTCCCGCCGCCGGATTCGGCGGGCTGCGTGGGACCGGCGGGATCCCGGCCAGCCGGCCATGGCGGGGCTGTACTCGCTGGGAGTGGGCGTCTTCTCCGACCAGGGCGGGAGGACGTTACTCAAATCGTTGTGGAGCCCGAACCGACGGCTGAAGAAAAGCCCTCGCCGCGGCGGTCGCTGTCTCAGCCGTTGCCTCCGCGGCCGTCGCCGGCCGCCCTTCCCGGCGGCGAAGTCTCGGGGAAAGGCCCAGC
target_11	13	0.00292398	TTGGCCGGCGAGCGCCTAGTGTGTCTCCCGCCGCCGGATTCGGCGGGCTGCGTGGGACCGGCGGGATCCCGGCCAGCCGGCCATGGCGGGGCTGGACTCGCTGGGAGTGAGCGTCTTCTCCGACCAGGGCGGGAGGACGTTACTCAAATCGTTGTGGAGCCCGAACCGACGGCTGAAGAAAAGCCCTCGCCGCGGCGGTCGCTGTCTCAGCCGTTGCCTCCGCGGCCGTCGCCGGCCGCCCTTCCCGGCGGCGAAGTCTCGGGGAAAGGCCCAGC
target_12	13	0.00292398	TTGGCCGGCGAGCGCCTAGTGTGTCTCCCGCCGCCGGATTCGGCGGGCTGCGTGGGACCGGCGGGATCCCGGCCAGCCGGCCATGGCGGGGCTGTACTGGCTGGGAGTGAGCGTCTTCTCCGACCAGGGCGGGAGGACGTTACTCAAATCGTTGTGGAGCCCGAACCGACGGCTGAAGAAAAGCCCTCGCCGCGGCGGTCGCTGTCTCAGCCGTTGCCTCCGCGGCCGTCGCCGGCCGCCCTTCCCGGCGGCGAAGTCTCGGGGAAAGGCCCAGC
target_13	13	0.00292398	TTGGCCGGCGAGCGCCTAGTGTGTCTCCCGCCGCCGGATTCGGCGGGCTGCGTGGGACCGGCGGGATCCCGGCCAGCCGGCCATGGCGGGGCTGTACTCGCTGGGAGTGAGCGTCTTCTCCGACCAGGGCGGGAGGACGTTACTCAAATCGTTGTGGAGCCCGAACCGTCGGCTGAAGAAAAGCCCTCGCCGCGGCGGTCGCTGTCTCAGCCGTTGCCTCCGCGGCCGTCGCCGGCCGCCCTTCCCGGCGGCGAAGTCTCGGGGAAAGGCCCAGC
target_14	13	0.00292398	TTGGCCGGCGAGCGCCTAGTGTGTCTCCCGCCGCCGGATTCGGCGGGCTGCGTGGGACCGGCGGGATCCCGGCCAGCCGGCCATGGCGGGGCTGTACTCGCTGGGAGTGAGCGTCTTCTCCGACCAGGGCGGGAGGACGTTACTCAAATCGTTGTGGAGCCCGAACCGACGGCTGAAGAAAAGCCGTCGCCGCGGCGGTCGCTGTCTCAGCCGTTGCCTCCGCGGCCGTCGCCGGCCGCCCTTCCCGGCGGCGAAGTCTCGGGGAAAGGCCCAGC
target_15	12	0.00269906	TTGGCCGGCGAGCGCCTAGTGTGTCTCCCGCCGCCGGATTCGGCGGGCTGCGTGGGACCGGCGGGATCCCGGCCAGCCGGCCATGGCGGGGCTGTACTCGCTGGGAGTGAGCGTCTTCTCCGACCAGGGCGGGAGGACGTTACTCAAATCGTTGTGGAGCCCGAACCGACGGCTGAAGAATAGCCCTCGCCGCGGCGGTCGCTGTCTCAGCCGTTGCCTCCGCGGCCGTCGCCGGCCGCCCTTCCCGGCGGCGAAGTCTCGGGGAAAGGCCCAGC
target_16	11	0.00247413	TTGGCCGGCGAGCGCCTAGTGTGTCTCCCGCCGCCGGATTCGGCGGGCTGCGTGGGACCGGCGGGATCCCGGCCAGCCGGCCATGGCGGGGCTGTACTCGCTGGGAGTGAGCGTCTTCTCCGACCAGGGCGGGAGGACGTTACTCAAATCGTTGTGGAGCCCGAACCGACGGCTGAAGAAAAGCCCTCGCCGCGGCGGTCGCTGTCTCAGCCGTTGCCTCCGCGGCCGTCGCCGGCCGCCCTTCCCGGCGGCGAAGTCTCGGGGACAGGCCCAGC
target_17	11	0.00247413	TTGGCCGGCGAGCGCCTAGTGTGTCTCCCGCCGCCGGATTCGGCGGGCTGCGTGGGACCGGCGGGATCCCGGCCAGCCGGCCATGGCGGGGCTGTACTCGCTGGGAGTGAGCGTCTTCTCCGACCAGGGCGGGAGGACGTTACTCAAATCGTTGTGGAGCCCGAACCGACGGCTGAAGAAAAGCCCTCGCCGCGGCGGTCGCTGTCTCAGCCGTTGCCTCCGCGGCCGTCGCCGGCCGCCCTTCCCGGCGGCGAAGTCTCGGGGATAGGCCCAGC
target_18	11	0.00247413	TTGGCCGGCGAGCGCCTAGTGTGTCTCCCGCCGCCGGATTCGGCGGGCTGCGTGGGACCGGCGGGATCCCGGCCAGCCGGCCATGGCGGGGCTGTACTCGCTGGGAGTGAGCGTCTTCTCCGACCAGGGCGGGAGGAAGTACATGGAGGACGTTACTCAAATCGTTGTGGAGCCCGAACCGACGGCTGAAGAAAAGCCCTCGCCGCGGCGGTCGCTGTCTCAGCCGTTGCCTCCGCGGCCGTCGCCGGCCGCCCTTCCCGGCGGCGAAGTCTCGGGGAAAGGCCCAGC
target_19	11	0.00247413	TTGGCCGGCGAGCGCCTAGTGTGTCTCCCGCCGCCGGATTCGGCGGGCTGCGTGGGACCGGCGGGTTCCCGGCCAGCCGGCCATGGCGGGGCTGTACTCGCTGGGAGTGAGCGTCTTCTCCGACCAGGGCGGGAGGACGTTACTCAAATCGTTGTGGAGCCCGAACCGACGGCTGAAGAAAAGCCCTCGCCGCGGCGGTCGCTGTCTCAGCCGTTGCCTCCGCGGCCGTCGCCGGCCGCCCTTCCCGGCGGCGAAGTCTCGGGGAAAGGCCCAGC
target_20	11	0.00247413	TTGGCCGGCGAGCGCCTAGTGTGTCTCCCGCCGCCGGATTCGGCGGGCTGCGTGGGACCGGCGGGATCCCGGCCAGCCGGCCATGGCGGGGCTGTACTCGCTGGGAGTGAGCGTCTTCTCCGACCAGGGCGGGAGGACGTTACTCAAATCGTTGTGGAGCCCGAACCGACGGCTGAAGTAAAGCCCTCGCCGCGGCGGTCGCTGTCTCAGCCGTTGCCTCCGCGGCCGTCGCCGGCCGCCCTTCCCGGCGGCGAAGTCTCGGGGAAAGGCCCAGC
target_21	10	0.00224921	TTGGCCGGCGAGCGCCTAGTGTGTCTCCCGCCGCCGGATTCGGCGGGCTGCGTGGGACCGGCGGGATCCCGGCCAGCCGGCCATGGCGGGGCTGTACTCGCTGGGAGTGAGGGTCTTCTCCGACCAGGGCGGGAGGACGTTACTCAAATCGTTGTGGAGCCCGAACCGACGGCTGAAGAAAAGCCCTCGCCGCGGCGGTCGCTGTCTCAGCCGTTGCCTCCGCGGCCGTCGCCGGCCGCCCTTCCCGGCGGCGAAGTCTCGGGGAAAGGCCCAGC
target_22	10	0.00224921	TTGGCCGGCGAGCGCCTAGTGTGTCTCCCGCCGCCGGATTCGGCGGGCTGCGTGGGACCGGCGGGATCCCGGCCAGCCGGCCATGGCGGGGCTGTACTCGCTGGGAGTGAGCGTCTTCTCCGACCAGGGCGGGAGGACGTTACTCAAATCGTTGTGGAGCCCGAACCGACGGCTGAAGAAAAGCCCTCGCCGCGGCGGTCGCTGTCCCAGCCGTTGCCTCCGCGGCCGTCGCCGGCCGCCCTTCCCGGCGGCGAAGTCTCGGGGAAAGGCCCAGC
target_23	8	0.00179937	TTGGCCGGCGAGCGCCTAGTGTGTCTCCCGCCGCCGGATTCGGCGGGCTGCGTGGGACCGGCGGGATCCCGGCCAGCCGGCCATGGCGGGGCTGTACTCGCTGGGAGTGAGCGTCTTCTCCGACCAGGGCGGGAGGACGTTACTCAAATCGTTGTGGAGCCCGAACCGACGGCTGAAGAAAAGCCCTCGCCGCGGCGGACGCTGTCTCAGCCGTTGCCTCCGCGGCCGTCGCCGGCCGCCCTTCCCGGCGGCGAAGTCTCGGGGAAAGGCCCAGC
target_24	8	0.00179937	TTGGCCGGCGAGCGCCTAGTGTGTCTCCCGCCGCCGGATTCGGCGGGCTGCGTGGGACCGGCGGGATCCCGGCCAGCCGGCCATGGCGGGGCTGTACTCGCTGGGAGTGAGCGTCTTCTCCGACCAGGGCGGGAGGAGGTTACTCAAATCGTTGTGGAGCCCGAACCGACGGCTGAAGAAAAGCCCTCGCCGCGGCGGTCGCTGTCTCAGCCGTTGCCTCCGCGGCCGTCGCCGGCCGCCCTTCCCGGCGGCGAAGTCTCGGGGAAAGGCCCAGC
target_25	8	0.00179937	TTGGCCGGCGAGCGCCTAGTGTGTCTCCCGCCGCCGGATTCGGCGGGCTGCGTGGGACCGGCGGGATCCCGGCCAGCCGGCCATGGCGGGGCTGTACTCGCTGGGAGTGAGCGTCTTCTCCGACCAGGGCGGGAGGACGTTACTCAAATCGTTGTGGAGCCCGAACCCACGGCTGAAGAAAAGCCCTCGCCGCGGCGGTCGCTGTCTCAGCCGTTGCCTCCGCGGCCGTCGCCGGCCGCCCTTCCCGGCGGCGAAGTCTCGGGGAAAGGCCCAGC
target_26	7	0.00157445	TTGGCCGGCGAGCGCCTAGTGTGTCTCCCGCCGCCGGATTCGGCGGGCTGCGTGGGACCGGCGGGATCCCGGCCAGCCGGCCATGGCGGGGCTGTACTCGCTGGGAGTGAGCGTCTTCTCCGACCAGGGCGGGAGGACGTTACTCAAATCGTTGTGGAGCCCGACCCGACGGCTGAAGAAAAGCCCTCGCCGCGGCGGTCGCTGTCTCAGCCGTTGCCTCCGCGGCCGTCGCCGGCCGCCCTTCCCGGCGGCGAAGTCTCGGGGAAAGGCCCAGC
target_27	7	0.00157445	TTGGCCGGCGAGCGCCTAGTGTGTCTCCCGCCGCCGGATTCGGCGGGCTGCGTGGGACCGGCGGGATCCCGGCCAGCCGGCCATGGCGGGGCTGTACTCGCTGGGAGTGAGCGTCTTCTCCGACCAGGGCGGGAGGACGTTACTCAAATCGTTGTGGAGCCCGAACCGACGGCTGAAGAGAAGCCCTCGCCGCGGCGGTCGCTGTCTCAGCCGTTGCCTCCGCGGCCGTCGCCGGCCGCCCTTCCCGGCGGCGAAGTCTCGGGGAAAGGCCCAGC
target_28	7	0.00157445	TTGGCCGGCGAGCGCCTAGTGTGTCTCCCGNCGCCGGATTCGGCGGGCTGCGTGGGACCGGCGGGATCCCGGCCAGCCGGCCATGGCGGGGCTGTACTCGCTGGGAGTGAGCGTCTTCTCCGACCAGGGCGGGAGGACGTTACTCAAATCGTTGTGGAGCCCGAACCGACGGCTGAAGAAAAGCCCTCGCCGCGGCGGTCGCTGTCTCAGCCGTTGCCTCCGCGGCCGTCGCCGGCCGCCCTTCCCGGCGGCGAAGTCTCGGGGAAAGGCCCAGC
target_29	7	0.00157445	TTGGCCGGCGAGCGCCTAGTGTGTCTCCCGCCGCCGGATTCGGCGGGCTGCGTGGGACCGGCGGGATCCCGGCCAGCCGGCCATGGCGGGGCTGTACTCGCTGGGAGTGAGCGTCTTCTCCGACCAGGGCGGGAGGACGTTACTCAAATCGTTGTGGAGCCCGAACCGACGGCTGAAGAAAAGCCCTCGCCGCGGCGGTCGCTGTCTCAGCCGTTGCCTCCGCGGCCGTCGCCGGCCGCCCTTCCCGGCGGCGAAGTCTCGGGGTAAGGCCCAGC
target_30	6	0.00134953	TTGGCCGGCGAGCGCGTAGTGTGTCTCCCGCCGCCGGATTCGGCGGGCTGCGTGGGACCGGCGGGATCCCGGCCAGCCGGCCATGGCGGGGCTGTACTCGCTGGGAGTGAGCGTCTTCTCCGACCAGGGCGGGAGGACGTTACTCAAATCGTTGTGGAGCCCGAACCGACGGCTGAAGAAAAGCCCTCGCCGCGGCGGTCGCTGTCTCAGCCGTTGCCTCCGCGGCCGTCGCCGGCCGCCCTTCCCGGCGGCGAAGTCTCGGGGAAAGGCCCAGC
target_31	6	0.00134953	TTGGCCGGCGAGCGCCTAGTGTGTCTCCCGTCGCCGGATTCGGCGGGCTGCGTGGGACCGGCGGGATCCCGGCCAGCCGGCCATGGCGGGGCTGTACTCGCTGGGAGTGAGCGTCTTCTCCGACCAGGGCGGGAGGACGTTACTCAAATCGTTGTGGAGCCCGAACCGACGGCTGAAGAAAAGCCCTCGCCGCGGCGGTCGCTGTCTCAGCCGTTGCCTCCGCGGCCGTCGCCGGCCGCCCTTCCCGGCGGCGAAGTCTCGGGGAAAGGCCCAGC
target_32	6	0.00134953	TTGGCCGGCGAGCGCCTAGTGTGTCTCCCGCCGCCGGATTCGGCGGGCTGCGTGGGACCGGCGGGATCCCGGCCAGCCGGCCATGGCGGGGCTGTACTCGCTGGGAGTGAGCGACTTCTCCGACCAGGGCGGGAGGACGTTACTCAAATCGTTGTGGAGCCCGAACCGACGGCTGAAGAAAAGCCCTCGCCGCGGCGGTCGCTGTCTCAGCCGTTGCCTCCGCGGCCGTCGCCGGCCGCCCTTCCCGGCGGCGAAGTCTCGGGGAAAGGCCCAGC
target_33	6	0.00134953	TTGGCCGGCGAGCGCCTAGTGTGTCTCCCGCCGCCGGATTCGGCGGGCTGCGTGGGACCGGCGGGATCCCGGCCAGCCGGCCATGGCGGGGCTGTACTCGCTGGGAGTGAGCGTCTTCTCCGACCAGGGCGGGAGGACGTTACTCAAATCGTTGTGGAGCCCGAACCGACGGCTGAAGAAAAGCCCTCGCCGCGGCGGTCGCTGTCTCAGCCGTTGCCTCCGCGGCCGTCGCCGGCCGCCCTTCCCGGCGGCGTAGTCTCGGGGAAAGGCCCAGC
target_34	6	0.00134953	TTGGCCGGCGAGCGCCTAGTGTGTCTCCCGCCGCCGGATTCGGCGGGCTGCGTGGGACCGGCGGGATCCCGGCCAGCCGGCCATGGCGGGGCTGTACTCGCTGGGAGTGAGCGTCTTCTCCGACCAGGGCGGGAGGACGTTACTCAAATCGTTGTGGAGCCCGAACCGACGGCTGAAGAAAAGCCCTCGCCGCGGCGGTCGCTGACTCAGCCGTTGCCTCCGCGGCCGTCGCCGGCCGCCCTTCCCGGCGGCGAAGTCTCGGGGAAAGGCCCAGC
target_35	6	0.00134953	TTGGCCGGCGAGCGCCTAGTGTGTCTCCCGCCGCCGGATTCGGCGGGCTGCGTGGGACCGGCGGGATCCCGGCCAGCCGGCCATGGCGGGGCTGTACTCGCTGGGAGTGAGCGTCTTCTCCGACCAGGGCGGGAGGACGTTACTCAAATCGTTGTGGGGCCCGAACCGACGGCTGAAGAAAAGCCCTCGCCGCGGCGGTCGCTGTCTCAGCCGTTGCCTCCGCGGCCGTCGCCGGCCGCCCTTCCCGGCGGCGAAGTCTCGGGGAAAGGCCCAGC
target_36	6	0.00134953	TTGGCCGGCGAGCGCCTAGTGTGTCTCCCGCCGCCGGATTCGGCGGGCTGCGTGGGACCGGCGGGATCCCGGCCAGCCGGCCATGGCGGGGCTGTACTCGCTGGGAGTGAGCGTCTTCTCCGACCAGGGCGGGAGGACGTTACTCAAATCGTTGTGGAGCCCGATCCGACGGCTGAAGAAAAGCCCTCGCCGCGGCGGTCGCTGTCTCAGCCGTTGCCTCCGCGGCCGTCGCCGGCCGCCCTTCCCGGCGGCGAAGTCTCGGGGAAAGGCCCAGC
target_37	6	0.00134953	TTGGCCGGCGAGCGCCTAGTGTGTCTCCCGCCGCCGGATTCGGCGGGCTGCGTGGGACCGGCGGGATCCCGGCCAGCCGGCCATGGCGGGGCTGTACTCGCGGGGAGTGAGCGTCTTCTCCGACCAGGGCGGGAGGACGTTACTCAAATCGTTGTGGAGCCCGAACCGACGGCTGAAGAAAAGCCCTCGCCGCGGCGGTCGCTGTCTCAGCCGTTGCCTCCGCGGCCGTCGCCGGCCGCCCTTCCCGGCGGCGAAGTCTCGGGGAAAGGCCCAGC
target_38	5	0.00112461	TTGGCCGGCGAGCGCCTAGTGTGTCTCCCGCCGCCGGATTCGGCGGGCTGCGTGGGACCGGCGGGATCCCGGCCAGCCGGCCATGGCGGGGCTGTACTCGCTGGGAGTGAGCGTCTTCTCCGACCAGGGCGGGAGGACGTTACTCAAATCGTTGTGGAGCCCGAACCGCCGGCTGAAGAAAAGCCCTCGCCGCGGCGGTCGCTGTCTCAGCCGTTGCCTCCGCGGCCGTCGCCGGCCGCCCTTCCCGGCGGCGAAGTCTCGGGGAAAGGCCCAGC
target_39	5	0.00112461	TTGGCCGGCGAGCGCCTAGTGTGTCTCCCGCCGCCGGATTCGGCGGGCTGCGGGGGACCGGCGGGATCCCGGCCAGCCGGCCATGGCGGGGCTGTACTCGCTGGGAGTGAGCGTCTTCTCCGACCAGGGCGGGAGGACGTTACTCAAATCGTTGTGGAGCCCGAACCGACGGCTGAAGAAAAGCCCTCGCCGCGGCGGTCGCTGTCTCAGCCGTTGCCTCCGCGGCCGTCGCCGGCCGCCCTTCCCGGCGGCGAAGTCTCGGGGAAAGGCCCAGC
target_40	5	0.00112461	TTGGCCGGCGAGCGCCTAGTGTGTCTCCCGCCGCCGGATTCGGCGGGCTGCGTGGGACCGGCGGGATCCCGGCCAGCCGGCCATGGCGGGGCTGTACTCGCTGGGAGTGAGCGTCTTCTCCGACCAGGGCGGGAGGACGTTACTCAAATCGTTGTGGAGCCCGAACCGACGGCTGAAGAAAAGCCCTCGCCGCGGCGGTCGCTGTCTCAGCCGTTGCCTCCGCGGCCGTCGCCGGCCGCCCTTCCCGGCGGCGCAGTCTCGGGGAAAGGCCCAGC
target_41	5	0.00112461	TTGGCCGGCGAGCGCCTAGTGTGTCTCCCGCCGCCGGATTCGGCGGGCTGCGTGGGACCGGCGGGATCCCGGCCAGCCGGCCATGGCGGGGCTGTACTCGCTGGGAGTGAGCGTCTTCTCCGACCAGGGCGGGAGGACGTTACTCAAATCGTTGTGGAGCCCGAACCGACGGCTGAAGAAAAGCCCTCGCCGCGGCGGTCGCTGTCTCAGCCGTTGCCTCCGCGGCCGTCGCCGGCCGCCCTTCCCGGCGGCGAAGTCTCGGGGCAAGGCCCAGC
target_42	5	0.00112461	TTGGCCGGCGAGCGCCTAGTGTGTCTCCCGCCGCCGGATTCGGCGGGCTGCGTGGGACCGGCGGGATCCCGGCCAGCCGGCCATGGCGGGGCTGTACTCGCTGGGAGTGAGCGTCTTCTCCGACCAGGGCGGGAGGACGTAACTCAAATCGTTGTGGAGCCCGAACCGACGGCTGAAGAAAAGCCCTCGCCGCGGCGGTCGCTGTCTCAGCCGTTGCCTCCGCGGCCGTCGCCGGCCGCCCTTCCCGGCGGCGAAGTCTCGGGGAAAGGCCCAGC
target_43	5	0.00112461	TTGGCCGGCGAGCGCCTAGTGTGTCTCCCGCCGCCGGATTCGGCGGGCTGCGTGGGACCGGCGGGATCCCGGCCAGCCGGCCATGGCGGGGCTGTACTCGCTGGGAGTGAGCGTCTTCTCCGACCAGGGCGGGAGGACGTTACTCAAATCGTTGTGGAGCCCGAACCGACGGCTGAAGACAAGCCCTCGCCGCGGCGGTCGCTGTCTCAGCCGTTGCCTCCGCGGCCGTCGCCGGCCGCCCTTCCCGGCGGCGAAGTCTCGGGGAAAGGCCCAGC
target_44	5	0.00112461	TTGGCCGGCGAGCGCCTAGTGTGTCTCCCGCCGCCGGATTCGGCGGGCTGCGTGGGACCGGCGGGATCCCGGCCAGCCGGCCATGGCGGGGCTGTACTCGCTGGGAGTGAGCGTCTTCTCCGACCAGGGCGGGAGGACGTTACTCAAATCGTTGTGGAGCCCGAACCGACGGCTGAAGGAAAGCCCTCGCCGCGGCGGTCGCTGTCTCAGCCGTTGCCTCCGCGGCCGTCGCCGGCCGCCCTTCCCGGCGGCGAAGTCTCGGGGAAAGGCCCAGC
target_45	5	0.00112461	TTGGCCGGCGAGCGCCTAGTGTGTCTCCCGCCGCCGGATTCGGCGGGCTGCGTGGGACCGGCGGGATCCCGGCCAGCCGGCCATGGCGGGGCTGTACTCGCTGGGAGTGAGCGTCTTCTCCGACCAGGGCGGGAGGACGTTACTCAAATCGTTGTGGAGCCCGAACCGACGGCTGAAGAAAAGCCCTCGCCGCGGCGGTCGCTGTCTCAGCCGCTGCCTCCGCGGCCGTCGCCGGCCGCCCTTCCCGGCGGCGAAGTCTCGGGGAAAGGCCCAGC
target_46	5	0.00112461	TTGGCCGGCGAGCGCCTAGTGTGTCTCCCGCCGCCGGATTCGGCGGGCTGCGTGGGACCGGCGGGATCCCGGCCAGCCGGCCATGGCGGGGCTGTACTCGCTGGGAGTGAGCGTCTTCTCCGACCAGGGCGGAAGGACGTTACTCAAATCGTTGTGGAGCCCGAACCGACGGCTGAAGAAAAGCCCTCGCCGCGGCGGTCGCTGTCTCAGCCGTTGCCTCCGCGGCCGTCGCCGGCCGCCCTTCCCGGCGGCGAAGTCTCGGGGAAAGGCCCAGC
target_47	5	0.00112461	TTGGCCGGCGAGCGCCTAGTGTGTCTCCCGCCGCCGGATTCGGCGGGCTGCGTGGGACCGGCGGGATCCCGGCCAGCCGGCCATGGCGGCGCTGTACTCGCTGGGAGTGAGCGTCTTCTCCGACCAGGGCGGGAGGACGTTACTCAAATCGTTGTGGAGCCCGAACCGACGGCTGAAGAAAAGCCCTCGCCGCGGCGGTCGCTGTCTCAGCCGTTGCCTCCGCGGCCGTCGCCGGCCGCCCTTCCCGGCGGCGAAGTCTCGGGGAAAGGCCCAGC
target_48	5	0.00112461	TTGGCCGGCGAGCGCTTAGTGTGTCTCCCGCCGCCGGATTCGGCGGGCTGCGTGGGACCGGCGGGATCCCGGCCAGCCGGCCATGGCGGGGCTGTACTCGCTGGGAGTGAGCGTCTTCTCCGACCAGGGCGGGAGGACGTTACTCAAATCGTTGTGGAGCCCGAACCGACGGCTGAAGAAAAGCCCTCGCCGCGGCGGTCGCTGTCTCAGCCGTTGCCTCCGCGGCCGTCGCCGGCCGCCCTTCCCGGCGGCGAAGTCTCGGGGAAAGGCCCAGC
target_49	4	0.000899685	TTGGCCGGCGAGCGCCTAGTGTGTCTCCCGCCGCCGGATTCGGCGGGCTGCGTGGGACCGGCGGGATCCCGGCCAGCCGGCCATGGCGGGGCTGTACTCGCTGGGAGTGAGCGTCTTCTCCGACCAGGGCGGGAGGACGTTACTCAAATCGTTGTGGAGCCCGAACCGACGGCTGAAGANAAGCCCTCGCCGCGGCGGTCGCTGTCTCAGCCGTTGCCTCCGCGGCCGTCGCCGGCCGCCCTTCCCGGCGGCGAAGTCTCGGGGAAAGGCCCAGC
target_50	4	0.000899685	CTGGGCAGATGGAGGCTGGACAGTGATTCAGAGACGCCTGAACGGCTCTGTGGACTTCAACCAGTCCTGGGAAGCCTACAAGGATGGCTTCGGAGATCCCCAAGGTAGGTGTTTCTCTGGAGGCCATAGTCATGGAAGGAGCAAAGGGTGCGAGAGTTGAGCCTGGCTCACATATGATTTCTCTTGATTCAGGCGAGTTCTGGCTGGG
target_51	4	0.000899685	TTGGCCGGCGAGCGCCTAGTGTGTCTCCCGCCGCCGGATTCGGCGGGCTGCGTGGGACCGGCGGGATCCCGGCCAGCCGGCCATGGCGGGGCTGTACTCGCTGGGAGTGAGGGTCTTTTCCGACCAGGGCGGGAGGACGTTACTCAAATCGTTGTGGAGCCCGAACCGACGGCTGAAGAAAAGCCCTCGCCGCGGCGGTCGCTGTCTCAGCCGTTGCCTCCGCGGCCGTCGCCGGCCGCCCTTCCCGGCGGCGAAGTCTCGGGGAAAGGCCCAGC
target_52	4	0.000899685	TTGGCCGGCGAGCGCCTAGTGTGTCTCCCGCCGCCGGATTCGGCGGACTGCGTGGGACCGGCGGGATCCCGGCCAGCCGGCCATGGCGGGGCTGTACTCGCTGGGAGTGAGCGTCTTCTCCGACCAGGGCGGGAGGACGTTACTCAAATCGTTGTGGAGCCCGAACCGACGGCTGAAGAAAAGCCCTCGCCGCGGCGGTCGCTGTCTCAGCCGTTGCCTCCGCGGCCGTCGCCGGCCGCCCTTCCCGGCGGCGAAGTCTCGGGGAAAGGCCCAGC
target_53	4	0.000899685	TTGGCCGGCGAGCGCCTAATGTGTCTCCCGCCGCCGGATTCGGCGGGCTGCGTGGGACCGGCGGGATCCCGGCCAGCCGGCCATGGCGGGGCTGTACTCGCTGGGAGTGAGCGTCTTCTCCGACCAGGGCGGGAGGACGTTACTCAAATCGTTGTGGAGCCCGAACCGACGGCTGAAGAAAAGCCCTCGCCGCGGCGGTCGCTGTCTCAGCCGTTGCCTCCGCGGCCGTCGCCGGCCGCCCTTCCCGGCGGCGAAGTCTCGGGGAAAGGCCCAGC
target_54	4	0.000899685	TTGGCCGGCGAGCGCCTAGTGTGTCTCCCGCCGCCGGATTCGGCGGGCTGCGTGGGACCGGCGGGATCCCGGCCAGCCGGCCATGGCGGGGCTGTACTCGCTGGGAGTGAGCGTCTTCTCCGACCAGGGCGGGAGGACGTTACTCAAATCGTTGTGGAGCCCGAACCGACGGCTGAAGAAAAGCCCTCGCCGCGGCGGTCGCTGTCTCAGCCGTTGCCTCCGCGGCCGTCGCCGGCCGCCCTACCCGGCGGCGAAGTCTCGGGGAAAGGCCCAGC
target_55	4	0.000899685	TTGGCCGGCGAGCGCCTAGTGTGTCTCCCGCCGCCGGATTCGGCGGGCTGCGTGGGACCGGCGGGATCCCGGCCAGCCGGCCATGGCGGGGCTGTACTCGCTGGGAGTGAGCGTCTTCTCCGACCAGGGCGGGAGGACGTTACTCAAATCGTTGTGGAGCCCGAACCGACGGCTGAAGAAAAGCCCTCGCCGCGGCGGTCGCTGTCTCAGCCGTTGCCTCCGCGGCCGTCGCCGGCCGCGCTTCCCGGCGGCGAAGTCTCGGGGAAAGGCCCAGC
target_56	4	0.000899685	TTGGCCGGCGAGCGCCTAGTGTGTCTCCCGCCGCCGGATTCGGCGGGCTGCGTGGGACCGGCGGGATCCCGGCCAGCCGGCCATGGCGGGGCTGCACTCGCTGGGAGTGAGCGTCTTCTCCGACCAGGGCGGGAGGACGTTACTCAAATCGTTGTGGAGCCCGAACCGACGGCTGAAGAAAAGCCCTCGCCGCGGCGGTCGCTGTCTCAGCCGTTGCCTCCGCGGCCGTCGCCGGCCGCCCTTCCCGGCGGCGAAGTCTCGGGGAAAGGCCCAGC
target_57	4	0.000899685	TTGGCCGGCGAGCGCCTAGTGTGTCTCCCGCCGCCGGATTCGGCGGGCTGCGTGGGACCGGCGGGATCCCGGCCAGCCGGCCATGGCGGGGCTGTACTCGCTGGGAGTGAGCGTCTTCTCCGACCAGGGCGGGAGGACGTTACTCAAATCGTTGTGGAGCCCGAACCGACGGCTGAAGAAAAGCCCTCGCCGCGGCGGTCGCTGTCTCAGCCGGTGCCTCCGCGGCCGTCGCCGGCCGCCCTTCCCGGCGGCGAAGTCTCGGGGAAAGGCCCAGC
target_58	4	0.000899685	TTGGCCGGCGAGCGCCTAGTGTGTCTCCCGCCGCCGGATTCGGCGGGCTGCGTGGGACCGGCGGGATCCCGGCCAGCCGGCCATGGCGGGGCTGTACTCGCTGGGAGTGAGCGTCTTCTCCGACCAGGGCGGGAGGACGTTACTCAAATCGTTGTGGAGCCCGANCCGACGGCTGAAGAAAAGCCCTCGCCGCGGCGGTCGCTGTCTCAGCCGTTGCCTCCGCGGCCGTCGCCGGCCGCCCTTCCCGGCGGCGAAGTCTCGGGGAAAGGCCCAGC
target_59	4	0.000899685	TTGGCCGGCGAGCGCCTAGTGTGTCTCCCGCCGCCGGATTCGGCGGGCTGCGTGGGACCGGCGGGATCCCGGCCAGCCGGCCATGGCGGGGCTGTACTCGCTGGGAGTGAGCGTCTTCTCCGACCAGGGCGGGAGGACGTTACTCAAATCGTTGTGGAGCCCGAACCGACGGCTGAAGAAGAGCCCTCGCCGCGGCGGTCGCTGTCTCAGCCGTTGCCTCCGCGGCCGTCGCCGGCCGCCCTTCCCGGCGGCGAAGTCTCGGGGAAAGGCCCAGC
target_60	4	0.000899685	TTGGCCGGCGAGCGCCTAGTGTGTCTCCCGCCGCCGGATTCGGCGGGCTGCGTGGGACCGGCGGGATCCCGGCCAGCCGGCCATGGCGGGGCTGTACTCGCTGGGAGTGAGCGTCTTCTCCGACCAGGGCGGGAGGACGTTACTCAAATCGTTGTGGAGCCCGAACCGACGGCTGAAGAAAAGCCTTCGCCGCGGCGGTCGCTGTCTCAGCCGTTGCCTCCGCGGCCGTCGCCGGCCGCCCTTCCCGGCGGCGAAGTCTCGGGGAAAGGCCCAGC
target_61	4	0.000899685	TTGGCCGGCGAGCGCCTAGTGTGTCTCCCGCCGCCGGATTCGGCGGGCTGCGTGGGACCGGCGGGATCCCGGCCAGCCGGCCATGGCGGGGCTGTACTCGCTGGGAGTGAGCGTCTTATCCGACCAGGGCGGGAGGACGTTACTCAAATCGTTGTGGAGCCCGAACCGACGGCTGAAGAAAAGCCCTCGCCGCGGCGGTCGCTGTCTCAGCCGTTGCCTCCGCGGCCGTCGCCGGCCGCCCTTCCCGGCGGCGAAGTCTCGGGGAAAGGCCCAGC
target_62	4	0.000899685	TTGGCCGGCGAGCGCCTAGTGTGTCTCCCGCCGCCGGATTCGGCGGGCTGCGTGGGACCGGCGGGATCCCGGCCAGCCGGCCATGGCGGGGCTGTACTCGCTGGGAGTGAGCGTCTTCTCCGACCAGGGCGGGAGGACGTTACTCAAATCGTTGTGGAGCCCGAACCGACGGCTGAAGAAAAGCCCTCGCCGCGGCGGTCGCTGTCTCAGCCCTTGCCTCCGCGGCCGTCGCCGGCCGCCCTTCCCGGCGGCGAAGTCTCGGGGAAAGGCCCAGC
target_63	4	0.000899685	TTGGCCGGCGAGCGCCTAGTGTGTCTCCCGCCGCCGGATTCGGCGGGCTGCGTGGGACCGGCGGGATCCCGGCCAGCCGGCCATGGCGGGGCTGTACTCGCTGGGAGTGAGCGTCTTCTCCGACCAGGGCGGGAGGACGTTACTCAAATCGTGGTGGAGCCCGAACCGACGGCTGAAGAAAAGCCCTCGCCGCGGCGGTCGCTGTCTCAGCCGTTGCCTCCGCGGCCGTCGCCGGCCGCCCTTCCCGGCGGCGAAGTCTCGGGGAAAGGCCCAGC
target_64	3	0.000674764	TTGGCCGGCGAGCGCCTAGTGTGTCTCCCGCCGCCGGATTCGGCGGGCTGCGTGGGACCGGCGGGATCCCGGCCAGCCGGCCATGGCGGGGCTGTACTCGCTGGGAGTGAGCGTCTTCTCCGACCAGGGCGGGAGGACGTTACTCAAATCGTTGTGGAGCCCGAACCGACGGCTGAAGAAAAGCCCTCGCCGCGGCGGTCGCAGTCTCAGCCGTTGCCTCCGCGGCCGTCGCCGGCCGCCCTTCCCGGCGGCGAAGTCTCGGGGAAAGGCCCAGC
target_65	3	0.000674764	TTGGCCGGCGAGCGCCTAGTGTGTCTCCCGCCGCCGGATTCGGCGGGCTGCGTGGGACCGGCGGGATCCCGGCCAGCCGGCCATGGCGGGGCTGTACTCGCTGGGAGTGAGCGTCTTCTCCGACCAGGGCGGGAGGACGTTACTCAAATCGTTGTGGAGCCCGAACCGACGGCTGAAGAAAAGCCCTCGCCGCGGCGGTCGCTGTCTCAGCCGTTGCCTCCGCGGCCGTCGCCGGCGGCCCTTCCCGGCGGCGAAGTCTCGGGGAAAGGCCCAGC
target_66	3	0.000674764	TTGGCCGGCGAGCGCCTAGTGTGTCTCCCGCCGCCGGATTCGGCGGGCTGCGTGGGACCGGCGGGATCCCGGCCAGCCGGCCATGGCGGGGCTGTACTCGCTGGGAGTGAGCGTCTTCTCCGACCAGGGCGGGAGGACGTTACTCAAATCGTTGTGGAGCCCGAACCGACGGCTGAAGAAAAGCCCNCGCCGCGGCGGTCGCTGTCTCAGCCGTTGCCTCCGCGGCCGTCGCCGGCCGCCCTTCCCGGCGGCGAAGTCTCGGGGAAAGGCCCAGC
target_67	3	0.000674764	TTGGCCGGCGAGCGCCTAGTGTGTCTCCCGCCGCCGGATTCGGCGGGCTGCGTGGGACCGGCGGGATCCCGGCCAGCCGGCCATGGCGGGGCTGTACTCGCTGGGAGTGAGCGTCTTCTCCGACCAGGGCGGGAGGACGTTACTCAAATCGTTGTGGAGCCCGAACCGACGGCCGAAGAAAAGCCCTCGCCGCGGCGGTCGCTGTCTCAGCCGTTGCCTCCGCGGCCGTCGCCGGCCGCCCTTCCCGGCGGCGAAGTCTCGGGGAAAGGCCCAGC
target_68	3	0.000674764	TTGGCCGGCGAGCGCCTAGTGTGTCTCCCGCCGCCGGATTCGGCGGGCTGCGTGGGTCCGGCGGGATCCCGGCCAGCCGGCCATGGCGGGGCTGTACTCGCTGGGAGTGAGCGTCTTCTCCGACCAGGGCGGGAGGACGTTACTCAAATCGTTGTGGAGCCCGAACCGACGGCTGAAGAAAAGCCCTCGCCGCGGCGGTCGCTGTCTCAGCCGTTGCCTCCGCGGCCGTCGCCGGCCGCCCTTCCCGGCGGCGAAGTCTCGGGGAAAGGCCCAGC
target_69	3	0.000674764	TTGGCCGGCGAGCGCCTAGTGTGTCTCCCGCCGCCGGATTCGGCGGGCTGCGTGGGACCGGCGGGATCCCGGCCAGCCGGCCATGGCGGGGCTGTACTCGCTGGGAGTGAGCGTCTTCTCCGACCAGGGCGGGAGGACGTTACTCAAATCGTTGTGGAGCCCGAACCGACGGCTGAAGAAAAGCCCCCGCCGCGGCGGTCGCTGTCTCAGCCGTTGCCTCCGCGGCCGTCGCCGGCCGCCCTTCCCGGCGGCGAAGTCTCGGGGAAAGGCCCAGC
target_70	3	0.000674764	TTGGCCGGCGAGCGCCTAGTGTGTCTCCCGCCGCCGGATTCGGCGGGCTGCGTGGGACCGGCGGGATCCCGGCCAGCCGGCCATAGCGGGGCTGTACTCGCTGGGAGTGAGCGTCTTCTCCGACCAGGGCGGGAGGACGTTACTCAAATCGTTGTGGAGCCCGAACCGACGGCTGAAGAAAAGCCCTCGCCGCGGCGGTCGCTGTCTCAGCCGTTGCCTCCGCGGCCGTCGCCGGCCGCCCTTCCCGGCGGCGAAGTCTCGGGGAAAGGCCCAGC
target_71	3	0.000674764	TTGGCCGGCGAGCGCCTAGTGTGTCTCCCGCCGCCGGATTCGGCGGGCTGCGTGGGACCGGCGGGATCCCGGCCAGCCGGCCATGGCGGGGCTGTACTCGCTGGGAGTGAGCATCTTCTCCGACCAGGGCGGGAGGACGTTACTCAAATCGTTGTGGAGCCCGAACCGACGGCTGAAGAAAAGCCCTCGCCGCGGCGGTCGCTGTCTCAGCCGTTGCCTCCGCGGCCGTCGCCGGCCGCCCTTCCCGGCGGCGAAGTCTCGGGGAAAGGCCCAGC
target_72	3	0.000674764	TTGGCCGGCGAGCGCCTAGTGTGTCTCCCGCCGCCGGATTCGGCGGGCTGCGTGGGACCGGCGGGATCCCGGCCAGCCGGCCATGGCGGGGCTGTACTCGCTGGGAGTGAGCGNCTTCTCCGACCAGGGCGGGAGGACGTTACTCAAATCGTTGTGGAGCCCGAACCGACGGCTGAAGAAAAGCCCTCGCCGCGGCGGTCGCTGTCTCAGCCGTTGCCTCCGCGGCCGTCGCCGGCCGCCCTTCCCGGCGGCGAAGTCTCGGGGAAAGGCCCAGC
target_73	3	0.000674764	TTGGCCGGCGAGCGCCTAGTGTGTCTCCCGCCGCCGGATTCGGCGGGCTGCGTGGGACCGGCGGGATCCCGGCCAGCCGGCCATGGCGGGGCTGTACTCGCTGGGAGTGAGCGTCTTCTCCGACCAGGGCGGGAGGACGTTACTCAAATCGTTGTGGAGCCCGAACCGACGGCTGAAGAAAAGCCCTCGCCGCGGCGGTCGCTGTCTCAGCCGTTGCCTCCGCGGCCGTCGCCGGCCGTCCTTCCCGGCGGCGAAGTCTCGGGGAAAGGCCCAGC
target_74	3	0.000674764	TTGGCCGGCGAGCGCCTAGTGTGTCTCCCGCCGCCGGATTCGGCGGGCTGCGTGGGACCGGCGGGATCCCGGCCAGCCGGCCATGGCGGGGCTGTACTCGCTGGGAGTGAGCGTCTTCTCCGACCAGGGCGGGAGGACGTTACTCAAATCGTTGTGGAGCCCGAACCGACGGCTGAAGAAAAGCCCTCGCCGCGGCGGTCGCTGTCTCAGCCGTTGCCTCCGCGGCCGTCGCCGGCCGCCCTTCCCGGCGGCGAGGTCTCGGGGAAAGGCCCAGC
target_75	3	0.000674764	TTGGCCGGCGAGCGCNTAGTGTGTCTCCCGCCGCCGGATTCGGCGGGCTGCGTGGGACCGGCGGGATCCCGGCCAGCCGGCCATGGCGGGGCTGTACTCGCTGGGAGTGAGCGTCTTCTCCGACCAGGGCGGGAGGACGTTACTCAAATCGTTGTGGAGCCCGAACCGACGGCTGAAGAAAAGCCCTCGCCGCGGCGGTCGCTGTCTCAGCCGTTGCCTCCGCGGCCGTCGCCGGCCGCCCTTCCCGGCGGCGAAGTCTCGGGGAAAGGCCCAGC
target_76	3	0.000674764	TTGGCCGGCGAGCGCCTAGTGTGTCTCCCGCCGCCGGATTCGGCGGGCTGCGTGGGACCGGCGGGATCCCGGCCAGCCGGCCATGGCGGGGCTGTACTCGCTGGGAGTGAGCGTCTTCTCCGACCAGGGCGGGAGGACGTTACTCAAATCGTTGTGGAGCCCGAACCGACGGCTGAAGAAAAGCCCTCGCCGCGGCGGTCGCTGTCTCAGCCGTTGCCACCGCGGCCGTCGCCGGCCGCCCTTCCCGGCGGCGAAGTCTCGGGGAAAGGCCCAGC
target_77	3	0.000674764	TTGGCCGGCGAGCGCCTAGTGTGTCTCCCGCCGCCGGATTCGGCGGGCTGCGTGGGACCGGCGGGATCCCGGCCAGCCGGCCATGGCGGGGCTGTACTCGCTGGGAGTGAGCGTCTTCTCCGACCAGGGCGGGAGGACGTTACTCAAATCGTTGTGGAGCCCGAACCGACGGCTGAAGAAAAGCCCTCGCCGCGGCGGTCGCTGTCTCAGCCGTTGCCCCCGCGGCCGTCGCCGGCCGCCCTTCCCGGCGGCGAAGTCTCGGGGAAAGGCCCAGC
target_78	3	0.000674764	TTGGCCGGCGAGCGCCTAGTGTGTCTCCCGCCGCCGGATTCGGCGGGCTGCGTGGGACCGGCGGGATCCCGGCCAGCCGGCCATGGCGGGGCTGTACTCGCTGGGAGTGAGCGTCTTCTCCGACCAGGGCGGGAGGACGTTACTCAAATCGTTGTGGAGCCCGAACCGACGGCTGAAGAAAAGCCCTCGCCGCGGCGGTCGCTGTCTCAGCCGTTGCCTCCGCGGCCGTCGCCGGCCCCCCTTCCCGGCGGCGAAGTCTCGGGGAAAGGCCCAGC
target_79	3	0.000674764	CCTGAGTGCTCCAGTAGCCACCGCATCTGGAGAACCAGCGGTTACCATGGAGGGGATCAGTGTAAGTCCAGTTTCAACCTGCTTTGTCATAAATGTACAAACGTTTGAACTTAGAGCGCAGCCCCTCTCCGAGCGGGCAGAAGCGGCCAGGACATTG
target_80	3	0.000674764	TTGGCCGGCGAGCGCCTAGTGTGTCTCCCGGCGCCGGATTCGGCGGGCTGCGTGGGACCGGCGGGATCCCGGCCAGCCGGCCATGGCGGGGCTGTACTGGCTGGGAGTGAGCGTCTTCTCCGACCAGGGCGGGAGGACGTTACTCAAATCGTTGTGGAGCCCGAACCGACGGCTGAAGAAAAGCCCTCGCCGCGGCGGTCGCTGTCTCAGCCGTTGCCTCCGCGGCCGTCGCCGGCCGCCCTTCCCGGCGGCGAAGTCTCGGGGAAAGGCCCAGC
target_81	3	0.000674764	TTGGCCGGCGAGCGCCTAGTGTGTCTCCCGCCGCCGGATTCGGCGGGCTGCGTGGGACCGGCGGGATCCCGGCCAGCCGGCCATGGCGGGGCTGTACTCGCTGGGAGTGAGCGTCTTCTCCGACCAGGGCGGGAGGACGTTACTCAAATCGTTGTGGAGCCCGAACCGACGGCTGAAGAANAGCCCTCGCCGCGGCGGTCGCTGTCTCAGCCGTTGCCTCCGCGGCCGTCGCCGGCCGCCCTTCCCGGCGGCGAAGTCTCGGGGAAAGGCCCAGC
target_82	3	0.000674764	TTGGCCGGCGAGCGCCTAGTGTGTCTCCCGCCGCCGGATTCGGCGGGCTGCGTGGGACCGGCGGGATCCCGGCCAGCCGGCCATGGCGGGGCTGTACTCGCTGGGAGTGAGCGTCTTCTCCGACCAGGGCGGGAGGACGTTACTCAAATCGTTGTGGAGCCCGAACCGACGGCTGAAGAAAAGCCCTCGCCGCGGCGGTCGCTGTCTCAGCCGTTGCCTCCGCGGCCGTCGCCGGCCGCCCTTCCCGGCGGCGAAGTCTCGGGGAGAGGCCCAGC
target_83	3	0.000674764	TTGGCCGGCGAGCGCCTAGTGTGTCTCCCGCCGCCGGATTCGGCGGGCTGCGTGGGACCGGCGGGATCCCGGCCAGCCGGCCATGGCGGGGCTGTACTCGCTGGGAGTGAGCGTCTTCTCCGACCAGGGCGGGAGGACGTTACTCAAATCGTTGTGGAGCCCGAACCGACGGCTGAAGAAAAGCCCTCGCCGCGGCGGTCGCTGTCTCAGCCGTTGCCTCCGCGGCCGTCGCCGGCCGCCCTTCCCGGCGGCGAAGTCTCGGGGAATGGCCCAGC
target_84	3	0.000674764	TTGGCCGGCGAGCGCCTAGTGTGTCTCCCGCCGCCGGATTCGGCGGGCTGCGTGGGACCGGCGGGATCCCGGCCAGCCGGCCATGGCGGGGCTGTACTCGCTGGGAGTGAGCGTCTTCTCCGACCAGGGCGGGAGGACGTTACTCAAATCGTTGTGGAGCCCGAACCGACGGCTGAAGAAAACCCCTCGCCGCGGCGGTCGCTGTCTCAGCCGTTGCCTCCGCGGCCGTCGCCGGCCGCCCTTCCCGGCGGCGAAGTCTCGGGGAAAGGCCCAGC
target_85	3	0.000674764	TTGGCCGGCGAGCGCCTAGTGTGTCTCCCGCCGCCGGATTCGGCGGGCTGCGTGGGACCGGCGGGATCCCGGCCAGCCGGCCATGGCGGGGCTGTACTCGCTGGGAGTGAGCGTGTTCTCCGACCAGGGCGGGAGGACGTTACTCAAATCGTTGTGGAGCCCGAACCGACGGCTGAAGAAAAGCCCTCGCCGCGGCGGTCGCTGTCTCAGCCGTTGCCTCCGCGGCCGTCGCCGGCCGCCCTTCCCGGCGGCGAAGTCTCGGGGAAAGGCCCAGC
target_86	3	0.000674764	TTGGCCGGCGAGCGCCTAGTGTGTCTCCCGCCGCCGGATTCGGCGGGCTGCGTGGGACCGGCGGGATCCCGGCCAGCCGGCCATGGCGGGGCTGTACTCGCTGGGAGTGAGCGTCTTCTCCGACCAGGGCGGGAGGACGTTACTCAAATCGTTGTGGAGCCCGAACCGACGGCTGAAGAAAAGCCCTCGCCGCGGCGGTCGCTGTCTCAGCCGTTGCCTCCGCGGCCGTCGCCGGCCGNCCTTCCCGGCGGCGAAGTCTCGGGGAAAGGCCCAGC
target_87	3	0.000674764	TTGGCCGGCGAGCGCCTAGTGTGTCTCCCGCCGCCGGATTCGGCGGGCTGCGTGGGACCGGCGGGATCCCGGCCAGCCGGCCATGGCGGGGCTGTACTCGCTGGGAGTGAGCGTCTTCTCCGACCAGGGCGGGAGGACGTTACTCAAATCGTTGTGGAGCCCGAACCGACGGCTGAAGAAAAGCCCTCGCCGCGGCGGTCGCTGTCTCAGCCGTTGCCTCCGCGGCCGTCGCCGGCCGCCCTTCCCGGCGGCGAAGTCTCGGGGANAGGCCCAGC
target_88	3	0.000674764	TTGGCCGGCGAGCGCCTAGTGTGTCTCCCGCCGCCGGATTCGGCGGGCTGCGTGGGACTGGCGGGATCCCGGCCAGCCGGCCATGGCGGGGCTGTACTCGCTGGGAGTGAGCGTCTTCTCCGACCAGGGCGGGAGGACGTTACTCAAATCGTTGTGGAGCCCGAACCGACGGCTGAAGAAAAGCCCTCGCCGCGGCGGTCGCTGTCTCAGCCGTTGCCTCCGCGGCCGTCGCCGGCCGCCCTTCCCGGCGGCGAAGTCTCGGGGAAAGGCCCAGC
target_89	3	0.000674764	TTGGCCGGCGAGCGCCTAGTGTGTCTCCCGCCGCCGGATTCGGCGGGCTGCGTGGGACCGGCGGGATCCCGGCCAGCCGGCCATGGCGGGGCTGTACTCGCTGGGAGTGAGCGTCTTCTCCGACCAGGGCGGGAGGACGTTACTCAAATCGTTGTGGAGCCCGAACCGACGGCTGAAGAAAAGCCCTCGCCGCGGCGGCCGCTGTCTCAGCCGTTGCCTCCGCGGCCGTCGCCGGCCGCCCTTCCCGGCGGCGAAGTCTCGGGGAAAGGCCCAGC
target_90	3	0.000674764	TTGGCCGGCGAGCGCCTAGTGTGTCTCCCGCCGCCGGATTCGGCGGGCTGCGTGGGACCGGCGGGATCCCGGCCAGCCGGCCATGGCGGGGCTGTACTCGCTGGGAGTGAGCGTCTTCTCCGACCAGGGCGGGAGGACGTTACTCAAATCGTTGTGGAGCCCGAACCGACGGCTGAAGAAAAGCCCTCGCCGCGGCGGTCGCTGTCTCAGCCGNTGCCTCCGCGGCCGTCGCCGGCCGCCCTTCCCGGCGGCGAAGTCTCGGGGAAAGGCCCAGC
target_91	3	0.000674764	TTGGCCGGCGAGCGCCTAGTGTGTCTCCCGCCGCCGGATTCGGCGGGCTGCGTGGGACCGGCGGGATCCCGGCCAGCCGGCCATGGCGGGGCTGTACTCGCTGGGAGTGAGCGTCTTCTCCGACCAGGGCGGGAGGACGTTACTCAAATCGTTGTGGAGCCCGAACCGACGGCTGAAGAAATGCCCTCGCCGCGGCGGTCGCTGTCTCAGCCGTTGCCTCCGCGGCCGTCGCCGGCCGCCCTTCCCGGCGGCGAAGTCTCGGGGAAAGGCCCAGC
target_92	3	0.000674764	TTGGCCGGCGAGCGCCTAGTGTGTCTCCCGCCGCCGGATTCGGCGGGCTGCGTGGGACCGGCGGGATCCCGGCCAGCCGGCCATGGCGGGGCTGTACTCGCTGGGAGTGAGCGTCTTCTCCGACCAGGGCGGGAGGACGTTACTCAAATCGTTGTGGAGCCCGAACCGNCGGCTGAAGAAAAGCCCTCGCCGCGGCGGTCGCTGTCTCAGCCGTTGCCTCCGCGGCCGTCGCCGGCCGCCCTTCCCGGCGGCGAAGTCTCGGGGAAAGGCCCAGC
target_93	3	0.000674764	TTGGCCGGCGAGCGCCTAGTGTGTCTCCCGCCGCCGGATTCGGCGGGCTGCGTGGGACCGGCGGGATCCCGGCCAGCCGGCCATGGCGGGGCTGNACTCGCTGGGAGTGAGCGTCTTCTCCGACCAGGGCGGGAGGACGTTACTCAAATCGTTGTGGAGCCCGAACCGACGGCTGAAGAAAAGCCCTCGCCGCGGCGGTCGCTGTCTCAGCCGTTGCCTCCGCGGCCGTCGCCGGCCGCCCTTCCCGGCGGCGAAGTCTCGGGGAAAGGCCCAGC
target_94	3	0.000674764	TTGGCCGGCGAGCGCCTAGTGTGTCTCCCGCCGCCGGATTCGGCGGGCTGCGTGGGACCGGCGGGATCCCGGCCAGCCGGCCATGGCGGGGCTGTACTCGCTGGGAGTGAGCGTCTTCTCCGACCAGGGCGGGAGGACGTTACTCAAATCGTTGTGGAGCCCGAACCGACGGCTGAAGAAAAGCCCTCGCCGCGGCCGTCGCTGTCTCAGCCGTTGCCTCCGCGGCCGTCGCCGGCCGCCCTTCCCGGCGGCGAAGTCTCGGGGAAAGGCCCAGC
target_95	3	0.000674764	TTGGCCGCGAGCGCCTAGTGTGTCTCCCGCCGCCGGATTCGGCGGGCTGCGTGGGACCGGCGGGATCCCGGCCAGCCGGCCATGGCGGGGCTGTACTCGCTGGGAGTGAGCGTCTTCTCCGACCAGGGCGGGAGGACGTTACTCAAATCGTTGTGGAGCCCGAACCGACGGCTGAAGAAAAGCCCTCGCCGCGGCGGTCGCTGTCTCAGCCGTTGCCTCCGCGGCCGTCGCCGGCCGCCCTTCCCGGCGGCGAAGTCTCGGGGAAAGGCCCAGC
target_96	2	0.000449843	TTGCCGGCGAGCGCCTAGTGTGTCTCCCGCCGCCGGATTCGGCGGGCTGCGTGGGACCGGCGGGATCCCGGCCAGCCGGCCATGGCGGGGCTGTACTCGCTGGGAGTGAGCGTCTTCTCCGACCAGGGCGGGAGGACGTTACTCAAATCGTTGTGGAGCCCGAACCGACGGCTGAAGAAAAGCCCTCGCCGCGGCGGTCGCTGTCTCAGCCGTTGCCTCCGCGGCCGTCGCCGGCCGCCCTTCCCGGCGGCGAAGTCTCGGGGAAAGGCCCAGC
target_97	2	0.000449843	TTGGCCGGCGAGCGCCTAGTGTGTCTCCCGCCGCCGGATTCGGCGGGCTGCGTGGGACCGGCGGGATCCCGGCCAGCCGGCCATGGCGGGGCTGTACTCGCTGGGAGTGAGCGTCTTCTCCGACCAGGGCGGGAGGACGTTACTCAAATCGTTGTGGAGCCCGAACCGACGGCTGAAGAAAAGCCCTCGCCGCGGCGGTCGCTGTCTCAGCCGTTGCCTCCGCGGCCGTCGCCGGCCGCCCTTCCCGGCGGCGAAGTCTTGGGGAAAGGCCCAGC
target_98	2	0.000449843	TTGGCCGGCGAGCGCCTAGTGTGTCTCCCGCCGCCGGATTCGGCGGGCTGCGTGGGACCGGCGGGATCCCGGCCAGCCGGCCATGGCGGGGCTGTACTCGCTGGGAGTGAGCGTCTTCTCCGACCAGGGCGGGAGGACGTTACTCAAATCGTTGTGGAGCCCGAACCGACGGCTGAAGAAAAGCCCTCGCCGCGGCGGTCGCTGTCNCAGCCGTTGCCTCCGCGGCCGTCGCCGGCCGCCCTTCCCGGCGGCGAAGTCTCGGGGAAAGGCCCAGC
target_99	2	0.000449843	TTGGCCGGCGAGCGCCTAGTGTGTCTCCCGCCGCCGGATTCGGCGGGCTGCGTGGGACCGGCGGGATCCCGGCCAGCCGGCCATGGCGGGGCTGTACTCGCTGGGAGTGAGCGTCTTCTCCGACCAGGGCGGGAGGACGTTACTCAAATCGTTGTGGAGCCCGAACCGACGGCTGAAGAAAAGCCCTCGCCGCAGCGGTCGCTGTCTCAGCCGTTGCCTCCGCGGCCGTCGCCGGCCGCCCTTCCCGGCGGCGAAGTCTCGGGGAAAGGCCCAGC
target_100	2	0.000449843	TTGGCCGGCGAGCGCCTAGTGTGTCTCCCGCCGCCGGATTCGGCGGGCTGCGTGGGACCGGCGGGATCCCGGCCAGCCGGCCATGGCGGGGCTGTACTCGCTGGGAGTGAGCGTCTTCTCCGACCAGGGCGGGAGGACGTTACTCAAATCGTTGTGGAGCCCGAACCGACGGCTGAAGAAAAGCCCTCGCCGCGGCGGTCGCTGGCTCAGCCGTTGCCTCCGCGGCCGTCGCCGGCCGCCCTTCCCGGCGGCGAAGTCTCGGGGAAAGGCCCAGC
target_101	2	0.000449843	TTGGCCGGCGAGCGCCTAGTGTGTCCCCCGCCGCCGGATTCGGCGGGCTGCGTGGGACCGGCGGGATCCCGGCCAGCCGGCCATGGCGGGGCTGTACTCGCTGGGAGTGAGCGTCTTCTCCGACCAGGGCGGGAGGACGTTACTCAAATCGTTGTGGAGCCCGAACCGACGGCTGAAGAAAAGCCCTCGCCGCGGCGGTCGCTGTCTCAGCCGTTGCCTCCGCGGCCGTCGCCGGCCGCCCTTCCCGGCGGCGAAGTCTCGGGGAAAGGCCCAGC
target_102	2	0.000449843	TTGGCCGGCGAGCGCCTAGTGTGTCTCCCGCCGCCGGATTCGGCGGGCTGCGTGGGACCGGCGGGGTCCCGGCCAGCCGGCCATGGCGGGGCTGTACTCGCTGGGAGTGAGCGTCTTCTCCGACCAGGGCGGGAGGACGTTACTCAAATCGTTGTGGAGCCCGAACCGACGGCTGAAGAAAAGCCCTCGCCGCGGCGGTCGCTGTCTCAGCCGTTGCCTCCGCGGCCGTCGCCGGCCGCCCTTCCCGGCGGCGAAGTCTCGGGGAAAGGCCCAGC
target_103	2	0.000449843	TTGGCCGGCGAGCGCCTAGTGTGTCTCCCGCCGCCGGATTCGGCGGGCTGCGTGGGACCGGCGGGATCCCGGCCAGCCGGCCATGGCGGGGCTGTACTCGCTGGGAGTGAGCGTCTTCTCCGACCAGGGCGGGAGGACGTTACTCAAATCGTTGTGGAGCCCGAACCGACGGCTGAAGAAAATCCCTCGCCGCGGCGGTCGCTGTCTCAGCCGTTGCCTCCGCGGCCGTCGCCGGCCGCCCTTCCCGGCGGCGAAGTCTCGGGGAAAGGCCCAGC
target_104	2	0.000449843	TTGGCCGGCGAGCGCCTAGTGTGTCTCCCGCCGCCGGATTCGGCGGGCTGCGTGGGACCGGCGGGATCCCGGCCAGCCGGCCATGGCGGGGCTGTACTCGCTGGGAGTGAGCGTCTTCTCCGACCAGGGCGGGAGGACGTTACTCAAATCGTTGTGGAGCCCGAACCGACGGCTGAAGAAAAGGCCTCGCCGCGGCGGTCGCTGTCTCAGCCGTTGCCTCCGCGGCCGTCGCCGGCCGCCCTTCCCGGCGGCGAAGTCTCGGGGAAAGGCCCAGC
target_105	2	0.000449843	TTGGCCGGCGAGCGCCTAGTGTGTCTCCCGCCGCCGGATTCGGCGGGCTGCGTGGGACCGGCGGGATCCCGGCCAGCCGGCCATGGCGGGGCTGTACTCGCTGGGAGTGAGCGTCTTCTCCGACCAGGGCGGGAGGACGTTACTCAAATCGTTGTGGAGCCCGAACCGACGGCTGAAGAACAGCCCTCGCCGCGGCGGTCGCTGTCTCAGCCGTTGCCTCCGCGGCCGTCGCCGGCCGCCCTTCCCGGCGGCGAAGTCTCGGGGAAAGGCCCAGC
target_106	2	0.000449843	TTGGCCGGCGAGCGCCTAGTGTGTCTCCCGCCGCCGGATTCGGCGGGCTGCGTGGGACCGGCGGGATCCCGGCCAGCCGGCCATGGCGGGGCTGTACTCGCTGGGAGCGAGCGTCTTCTCCGACCAGGGCGGGAGGACGTTACTCAAATCGTTGTGGAGCCCGAACCGACGGCTGAAGAAAAGCCCTCGCCGCGGCGGTCGCTGTCTCAGCCGTTGCCTCCGCGGCCGTCGCCGGCCGCCCTTCCCGGCGGCGAAGTCTCGGGGAAAGGCCCAGC
target_107	2	0.000449843	TTGGCCGGCGAGCGCCTAGTGTGTCTCCCGCCGCCGGATTCGGCGGGCTGCGTGGGACCGGCGGGATCCCGGCCAGCCGGCCATGGCGGGGCTGTACTCGCTGGGAGTGAGCGTCTTCTCCGACCAGGGCGGGAGGACGTTACTCAAATCGTTGTGGAGCCCGAACCGACGGCTGAAGAAAAGCCCTCGCCGCGGCGGTCGCTGTCTCAGCCGTTGCCTCCGCGGCCGTCGCCGGCCGCCCTTCCCGGCGGCGACGTCTCGGGGAAAGGCCCAGC
target_108	2	0.000449843	TTGGCCGGCGAGCGCCTAGTGTGTCTCCCGCCGCCGGATTCGGCGGGCTGCGTGGGACCGGCGGGATCCCGGCCAGCCGGCCATGGCGGGGCTGTACTCGCTGGGAGTGAGCGTCTTCTCCGACCAGGGCGGGTGGACGTTACTCAAATCGTTGTGGAGCCCGAACCGACGGCTGAAGAAAAGCCCTCGCCGCGGCGGTCGCTGTCTCAGCCGTTGCCTCCGCGGCCGTCGCCGGCCGCCCTTCCCGGCGGCGAAGTCTCGGGGAAAGGCCCAGC
target_109	2	0.000449843	TTGGCCGGCGAGCGCCTAGTGTGTCTCCCGCCGCCGGATTCGGCGGGCTGCGTGGGACCGGCGGGATCCCGGCCAGCCGGCCATGGCGGGGCTGTACTCGCTGGGAGTGAGCGTCTTCTCCGACCAGGGCGGGAGGACGTTACTCAAATCGTCGTGGAGCCCGAACCGACGGCTGAAGAAAAGCCCTCGCCGCGGCGGTCGCTGTCTCAGCCGTTGCCTCCGCGGCCGTCGCCGGCCGCCCTTCCCGGCGGCGAAGTCTCGGGGAAAGGCCCAGC
target_110	2	0.000449843	TTGGCCGGCGAGCGCCTAGTGTGTCTCCCGCCGCCGGATTCGGCGGGCTGCGTGGGACCGGCGGGATCCCGGCCAGCCGGCCATGGCGGGGCTGTACTCGCTGGGAGTGAGCGTCTTCTCCGACCAGGGCGGGAGGACGTTACTCAAATCGTTGTGGAGCCCGAACCGACGGCTGAAGAAAAGCCCTCGCCGCGGCGGTCGCTGTCTCAGCCGTTGCCTCCGCGGCCGTCGCCGGCCGCCCTTCCCGGCGGCGAAGACTCGGGGAAAGGCCCAGC
target_111	2	0.000449843	TTGGCCGGCGAGCGCCTAGTGTGTCTCCCGCCGCCGGATTCGGCGGGCTGCGTGGGACCGGCGGGATCCCGGCCAGCCGGCCATGGCGGGGCTGTACTCGCTGGGAGTGAGCGTCTTCTCCGACCAGGGCGGGAGGAGGTAACTCAAATCGTTGTGGAGCCCGAACCGACGGCTGAAGAAAAGCCCTCGCCGCGGCGGTCGCTGTCTCAGCCGTTGCCTCCGCGGCCGTCGCCGGCCGCCCTTCCCGGCGGCGAAGTCTCGGGGAAAGGCCCAGC
target_112	2	0.000449843	TTGGCCGGCGAGCGCCTAGTGTGTCTCCCGCCGCCGGATTCGGCGGGCTGCGTGGGACCGGCGGGATCCCGGCCAGCCGGCCATGGCGGGGCTGTACTCGCTGGGAGTGAGCGTCTTCTCCGACCAGGGCGGGAGGACGTTACTCAAATCGTTGTGGAGCCCGAACCGACGGCTGAAGAAAAGCCCTCGCCGCGGCGGTCGCTGTCTCAGCCGTTGCCTCCGCGGCCGTCGCCGGCCGCCCTTCCCGGCGGCGAAGTCTCGGGAAAAGGCCCAGC
target_113	2	0.000449843	TTGGCCGGCGAGCGCCTAGTGTGTCTCCCGCCGCCGGATTCGGCGGGCTGCGTGGGACCGGCGGGATCCCGGCCAGCCGGCCATGGCGGGGCGGAACTCGCTGGGAGTGAGCGTCTTCTCCGACCAGGGCGGGAGGACGTTACTCAAATCGTTGTGGAGCCCGAACCGACGGCTGAAGAAAAGCCCTCGCCGCGGCGGTCGCTGTCTCAGCCGTTGCCTCCGCGGCCGTCGCCGGCCGCCCTTCCCGGCGGCGAAGTCTCGGGGAAAGGCCCAGC
target_114	2	0.000449843	TTGGCCGGCGAGCGCCTAGTGTGTCTCCCGCCGCCGGATTCGGCGGGCTGCGTGGGACCGGCGGGATCCCGGCCAGCCGGCCATGGCGGGGCTGGACTGGCTGGGAGTGAGCGTCTTCTCCGACCAGGGCGGGAGGACGTTACTCAAATCGTTGTGGAGCCCGAACCGACGGCTGAAGAAAAGCCCTCGCCGCGGCGGTCGCTGTCTCAGCCGTTGCCTCCGCGGCCGTCGCCGGCCGCCCTTCCCGGCGGCGAAGTCTCGGGGAAAGGCCCAGC
target_115	2	0.000449843	TTGGCCGGCGAGCGCCTAGTGTGTCTCCCGCCGCCGGATTCGGCGGGCTGCGTGGGACCGGCGGGATCCCGGCCAGCCGGCCATGGCGGGGCTGTACTCACTGGGAGTGAGCGTCTTCTCCGACCAGGGCGGGAGGACGTTACTCAAATCGTTGTGGAGCCCGAACCGACGGCTGAAGAAAAGCCCTCGCCGCGGCGGTCGCTGTCTCAGCCGTTGCCTCCGCGGCCGTCGCCGGCCGCCCTTCCCGGCGGCGAAGTCTCGGGGAAAGGCCCAGC
target_116	2	0.000449843	TTGGCCGGCGAGCGCCTAGTTTGTCTCCCGCCGCCGGATTCGGCGGGCTGCGTGGGACCGGCGGGATCCCGGCCAGCCGGCCATGGCGGGGCTGTACTCGCTGGGAGTGAGCGTCTTCTCCGACCAGGGCGGGAGGACGTTACTCAAATCGTTGTGGAGCCCGAACCGACGGCTGAAGAAAAGCCCTCGCCGCGGCGGTCGCTGTCTCAGCCGTTGCCTCCGCGGCCGTCGCCGGCCGCCCTTCCCGGCGGCGAAGTCTCGGGGAAAGGCCCAGC
target_117	2	0.000449843	TTGGCCGGCGAGCGCCTAGTGTGTCTCCCGCCGCCGGATTCGGCGGGCTGCGTGGGACCGGCGGGATCCCGGCCAGCCGGCCATGGCGGGGCTGTACTCGCTGGGAGTGAGCGTCTTCTCCGACCAGGGCGGGAGGACGTTACTCAAATCGTTGTGGAGCCCAAACCGACGGCTGAAGAAAAGCCCTCGCCGCGGCGGTCGCTGTCTCAGCCGTTGCCTCCGCGGCCGTCGCCGGCCGCCCTTCCCGGCGGCGAAGTCTCGGGGAAAGGCCCAGC
target_118	2	0.000449843	TTGGCCGGCGAGCGCCTAGTGTGTCTCCCGCCGCCGGATTCGGCGGGCTGCGTGGGACCGGCGGGATCCCGGCCAGCCGGCCATGGCGGGGCTGTACTCGCTGGGAGTGAGCGTCTTCTCCGACCAGGGCGGGAGGACGTTACTCAAATCGTTGTGGAGCCCGAACCGACGGCTGAAGAAAAGCCCTCGCCGCGGCGGTCGCTGTCTCAGCCGTTGCCTCCGCGGCCGTCGCCGGCCGCCCTTCCCGGCGGCGAAGTCTCGGGGAAAGGCACAGC
target_119	2	0.000449843	TTGGCCGGCGAGCGCCTAGTGTGTCTCNCGCCGCCGGATTCGGCGGGCTGCGTGGGACCGGCGGGATCCCGGCCAGCCGGCCATGGCGGGGCTGTACTCGCTGGGAGTGAGCGTCTTCTCCGACCAGGGCGGGAGGACGTTACTCAAATCGTTGTGGAGCCCGAACCGACGGCTGAAGAAAAGCCCTCGCCGCGGCGGTCGCTGTCTCAGCCGTTGCCTCCGCGGCCGTCGCCGGCCGCCCTTCCCGGCGGCGAAGTCTCGGGGAAAGGCCCAGC
target_120	2	0.000449843	TTGGCCGGCGAGCGCCTAGTGTGTCTCCCGCCGCCGGATTCGGCGGGCTGCGTGGGACCGGCGGGATCCCGGCCAGCCGGCCATGGCGGGGCTGTACTCGCTGGGAGTGAGCGTCTTCTCCGTCCAGGGCGGGAGGACGTTACTCAAATCGTTGTGGAGCCCGAACCGACGGCTGAAGAAAAGCCCTCGCCGCGGCGGTCGCTGTCTCAGCCGTTGCCTCCGCGGCCGTCGCCGGCCGCCCTTCCCGGCGGCGAAGTCTCGGGGAAAGGCCCAGC
target_121	2	0.000449843	TTGGCCGGCGAGCGCCTAGTGTGTCTCCCGCCGCCGGATTCGGCGGGCTGCGTGGGACCGGCGGGATCCCGGCCAGCCGGCCATGGCGGGGCTGTACTCGCTGGGAGTGAGCGTCTTCTCCGACCAGGGCGGGAGGACGTTACTCAAATCGTTGTGGAGCCCGAACCGACGGCTGAAGAAAAGCCCTCGCCGCGGCGGTCGCTGTCTCAGCCGTTGCCTCCGCGGCCGTCACCGGCCGCCCTTCCCGGCGGCGAAGTCTCGGGGAAAGGCCCAGC
target_122	2	0.000449843	TTGGCCGGCGAGCGCCTAGTGTGTCTCCCGCCGCCGGATTCGGCGGGCTGCGTGGGACCGGCGGGATCCCGGCCAGCCGGCCATGGCGGGGCTGAACTCGCTGGGAGTGAGGGTCTTCTCCGACCAGGGCGGGAGGACGTTACTCAAATCGTTGTGGAGCCCGAACCGACGGCTGAAGAAAAGCCCTCGCCGCGGCGGTCGCTGTCTCAGCCGTTGCCTCCGCGGCCGTCGCCGGCCGCCCTTCCCGGCGGCGAAGTCTCGGGGAAAGGCCCAGC
target_123	2	0.000449843	TTGGCCGGCGAGCGCCTAGTGTGTCTCCCGCCGCCGGATTCGGCGGGCTGCGTGGGACCGGCGGGATCCCGGCCAGCCGGCCATGGCGGGGCGGTACTCGCGGGGAGTGAGCGTCTTCTCCGACCAGGGCGGGAGGACGTTACTCAAATCGTTGTGGAGCCCGAACCGACGGCTGAAGAAAAGCCCTCGCCGCGGCGGTCGCTGTCTCAGCCGTTGCCTCCGCGGCCGTCGCCGGCCGCCCTTCCCGGCGGCGAAGTCTCGGGGAAAGGCCCAGC
target_124	2	0.000449843	TTGGCCGGCGAGCGCCTAGTGTGTCTCCCGCCGCCGGATTCGGCGGGCTGCGTGGGACCGGCGGGATCCCGGCCAGCCGGCCATGGCGGGGCTGTACTCGCTGGGAGTGAGCGTCTTCTCCGACCAGGGCGGGAGGACGTTACTCAAATCGTTGTGGAGCCCGAACCGACGGCTGAAGAAAAGCCCTCGCCGCGGCGGTCGCTGTCTCAGCCGTTGCCTCCGCGGCCGACGCCGGCCGCCCTTCCCGGCGGCGAAGTCTCGGGGAAAGGCCCAGC
target_125	2	0.000449843	TTGGCCGGCGAGCGCCTAGTGTGTCTCCCGCCGCCGGATTCGGCGGGCTGCGAGGGACCGGCGGGATCCCGGCCAGCCGGCCATGGCGGGGCTGTACTCGCTGGGAGTGAGCGTCTTCTCCGACCAGGGCGGGAGGACGTTACTCAAATCGTTGTGGAGCCCGAACCGACGGCTGAAGAAAAGCCCTCGCCGCGGCGGTCGCTGTCTCAGCCGTTGCCTCCGCGGCCGTCGCCGGCCGCCCTTCCCGGCGGCGAAGTCTCGGGGAAAGGCCCAGC
target_126	2	0.000449843	TTGGCCGGCGAGCGCCTAGTGTGTCTCCCGCCGCCGGATTCGGCGGGCTGCGTGGGACCGGCGGGATCCCGGCCAGCCGGCCATGGCGGGGCTGTACTCGCTGGGAGTGAGCGTCTTCTCCGACCAGGGCGGGAGGACGTTACTCAAATCGTTGTGGAGCCCGAACCGACGGCTGAAGAAAAGCCCTCGCCGCGGCGGTCGCTGTCTCAGCCGTTGCCTCCGCGGCCGTCGCCGGCCGCCCTTCCCGGCGGCGAAGTTTCGGGGAAAGGCCCAGC
target_127	2	0.000449843	TTGGCCGGCGAGCGCCTAGTGTGTCTCCCGCCGCCGGATTCGGCGGGCTGCGTGGGACCGGCGGGATCCCGGCCAGCCGGCCATGGCGGGGCTGTACTCGCTGGGAGTGAGCGTCTTCTCCGACCAGGGTGGGAGGACGTTACTCAAATCGTTGTGGAGCCCGAACCGACGGCTGAAGAAAAGCCCTCGCCGCGGCGGTCGCTGTCTCAGCCGTTGCCTCCGCGGCCGTCGCCGGCCGCCCTTCCCGGCGGCGAAGTCTCGGGGAAAGGCCCAGC
target_128	2	0.000449843	TTGGCCGGCGAGCGCCTAGTGTGTCTCCCGCCGCCGGATTCGGCGGGCTGCGTGGGACCGGCGGGATCCCGGCCAGCCGGCCATGGCGGGGCTGTACTCGCTGGGAGTGAGCGTCTTCTCCGACCAGGGCGGGAGGACGTTACTCAAATCGTTGTGGAGCCCGAACCGACGGCTGAAGAAAAGCCCTCGCCGCGGCGGTCGCTGTCTCAGCCGTTGCCTCCGCGGCCGTCGCCGGCCGCCCTTCCCGGCGGCGAAGTCTCGGGGAAGGCCCAGC
target_129	2	0.000449843	TTGGCCGGCGAGCGCCTAGTGTGTCTCCCGCCGCCGGATTCGGCGGGCTGCGTGGGACCGGCGGGATCCCGGCCAGCCGGCCATGGCGGGGCTGTACTCGCTGGGAGTGAGCGTCTTCTCCGACCAGGGCGGGAGGACGTTACTCAAATCGTTGTGGAGCCCGAACCGACGGCTGAAGAAAAGCCCTCGCCGCGGCGGTCGCTGTCTCAGCCGTTGCCTCCGCGGCCGTCGCCGGCCGCCCTTGCCGGCGGCGAAGTCTCGGGGAAAGGCCCAGC
target_130	2	0.000449843	TTGGCCGGCGAGCGCCTAGTGTGTCTCCCGCCGCCGGATTCGGCGGGCTGCGTGGGACCGGCGGGATCCCGGCCAGCCGGCCATGGCGGGGCTGTACTCGCTGGGAGTGAGCGTCTTCTCCGACCAGGGCGGGAGGACGTTACTCAAATCGTTGTGGAGCCCGAACCGACGGCTGAAGAAAAGCCCTCGCCGCGGCGGTCGCTGTCTCAGCCGTTGCCTCCGCGGCCGTCGCCGGCCGCCCTTCCCGGCGGCGAAGTCTCGGGGAAAGGCCTAGC
target_131	2	0.000449843	TTGGCCGGCGAGCGCCTAGTGTGTCTCCCGCCGCCGGATTCGGCGGGCTGCGTGGGACCGGCGGGATCCCGGCCAGCCGGCCATGGCGGGGCTGTACTCGCTGGGAGTGAGCGGCTTCTCCGACCAGGGCGGGAGGACGTTACTCAAATCGTTGTGGAGCCCGAACCGACGGCTGAAGAAAAGCCCTCGCCGCGGCGGTCGCTGTCTCAGCCGTTGCCTCCGCGGCCGTCGCCGGCCGCCCTTCCCGGCGGCGAAGTCTCGGGGAAAGGCCCAGC
target_132	2	0.000449843	TTGGCCGGCGAGCGCCTAGTGTGTCTCCCGCCGCCGGATTCGGCGGGCTGCGTGGGACCGGCGGGATCCCGGCCAGCCGGCCATGGCGGGGCGGTACTCGCTGGGAGTGGGCGTCTTCTCCGACCAGGGCGGGAGGACGTTACTCAAATCGTTGTGGAGCCCGAACCGACGGCTGAAGAAAAGCCCTCGCCGCGGCGGTCGCTGTCTCAGCCGTTGCCTCCGCGGCCGTCGCCGGCCGCCCTTCCCGGCGGCGAAGTCTCGGGGAAAGGCCCAGC
target_133	2	0.000449843	TTGGCCGGCGAGCGCCTAGTGTGTCTCCCGCCGCCGGATTCGGCGGGCTGCGTGGGACCGGCGGGATCCCGGCCAGCCGGCCATGGCGGGGCTGTACTCGCTGGGAGTGAGCGTCTTCTCCGACCAGGGCGGGAGGACGTTACTCAAATCGTTGTGGAGCCCGAACCGACGGCTGAAGAAAGGCCCTCGCCGCGGCGGTCGCTGTCTCAGCCGTTGCCTCCGCGGCCGTCGCCGGCCGCCCTTCCCGGCGGCGAAGTCTCGGGGAAAGGCCCAGC
target_134	2	0.000449843	TTGGCCGGCGAGCGCCTAGTGTGTCTCCCGCCGCCGGATTCGGCGGGCTGCGTGGGACCGGCGGGATCCCGGCCAGCCGGCCATGGCGGGGCTGTACTCGCTGGGAGTGAGCGTCTTCTCCGACCAGGGCGGGAGGACGTTACTCAAATCGTTGTGGAGCCCGAACCGACGGCTGAAGAAAAGCCCTCGCCGCGGCGGTCGCTGTCTCAGCCGTTACCTCCGCGGCCGTCGCCGGCCGCCCTTCCCGGCGGCGAAGTCTCGGGGAAAGGCCCAGC
target_135	2	0.000449843	TTGGCCGGCGAGCGCCTAGTGTGTCTCCCGACGCCGGATTCGGCGGGCTGCGTGGGACCGGCGGGATCCCGGCCAGCCGGCCATGGCGGGGCTGTACTCGCTGGGAGTGAGCGTCTTCTCCGACCAGGGCGGGAGGACGTTACTCAAATCGTTGTGGAGCCCGAACCGACGGCTGAAGAAAAGCCCTCGCCGCGGCGGTCGCTGTCTCAGCCGTTGCCTCCGCGGCCGTCGCCGGCCGCCCTTCCCGGCGGCGAAGTCTCGGGGAAAGGCCCAGC
target_136	2	0.000449843	TTGGCCGGCGAGCGCCTAGTGTGTCTCCCGCCGCCGGATTCGGCGGGCTGCGTGGGACCGGCGGGATCCCGGCCAGCCGGCCATGGCGGGGCTGAACTCGCTGGGAGTGAGCGTTTTCTCCGACCAGGGCGGGAGGACGTTACTCAAATCGTTGTGGAGCCCGAACCGACGGCTGAAGAAAAGCCCTCGCCGCGGCGGTCGCTGTCTCAGCCGTTGCCTCCGCGGCCGTCGCCGGCCGCCCTTCCCGGCGGCGAAGTCTCGGGGAAAGGCCCAGC
target_137	2	0.000449843	TTGGCCGGCGAGCGCCTAGTGTGTCTCCCGCCGCCGGATTCGGCGGGCTGCGTGGGACCGGCGGGATCCCGGCCAGCCGGCCATGGCGGGGCTGTACTCGCTGGGAGTGAGCGTCTTCTCCGACCAGGGCGGGAGGACGTTACTCAAATCGTTGTGGAGCCCGAACCGACGGCTGAAGAAAAGCCCTCGCCGCGGCGGTCGCTGTCTCAGCCGTTGCCTCCGCGGCCGTCGCCGGCCACCCTTCCCGGCGGCGAAGTCTCGGGGAAAGGCCCAGC
target_138	2	0.000449843	TTGGCGGCGAGCGCCTAGTGTGTCTCCCGCCGCCGGATTCGGCGGGCTGCGTGGGACCGGCGGGATCCCGGCCAGCCGGCCATGGCGGGGCTGTACTCGCTGGGAGTGAGCGTCTTCTCCGACCAGGGCGGGAGGACGTTACTCAAATCGTTGTGGAGCCCGAACCGACGGCTGAAGAAAAGCCCTCGCCGCGGCGGTCGCTGTCTCAGCCGTTGCCTCCGCGGCCGTCGCCGGCCGCCCTTCCCGGCGGCGAAGTCTCGGGGAAAGGCCCAGC
target_139	2	0.000449843	TTGGCCGGCGAGCGCCTAGTGTGTCTCCCGCCGCCGGATTCGGCGGGCTGCGTGGGACCGGCGGGATCCCGGCCAGCCGGCCATGGCGGGGCGGTACTCGCTGGGAGTGAGCGTCTTCTCCGACCAGGGCGGGAGGACGTTACTCAAATCGTTGTGGAGCCCGAACCGACGGCTGAAGAAAAGCCCTCGCCGCGGCGGTCGCTGTCTCAGCCGTTGCCTCCGCGGCCGTCGCCGGCCGCCCTTCCCGGCGGCGAAGTCTCGGGGAAAGGCCCAGC
target_140	2	0.000449843	TTGGCCGGCGAGCGCCTAGTGTGTCTCCCGCCGCCGGATTCGGCGGGCTGCGTGGGACCGGCGGGATCCCGGCCAGCCGGCCATGGCGGGGCTGTACTCGCTGGGAGTGAGCGTCTTCTCCGACCAGGGCGGGAGGACGTTACTCAAATCGTTGTGGAGCCCGAACCGACGGCTGAAGAAAAGCCCTCGCCGCGGCGGTCGCTGTCTCAGCCGTAGCCTCCGCGGCCGTCGCCGGCCGCCCTTCCCGGCGGCGAAGTCTCGGGGACAGGCCCAGC
target_141	2	0.000449843	TAGGCCGGCGAGCGCCTAGTGTGTCTCCCGCCGCCGGATTCGGCGGGCTGCGTGGGACCGGCGGGATCCCGGCCAGCCGGCCATGGCGGGGCTGTACTCGCTGGGAGTGAGCGTCTTCTCCGACCAGGGCGGGAGGACGTTACTCAAATCGTTGTGGAGCCCGAACCGACGGCTGAAGAAAAGCCCTCGCCGCGGCGGTCGCTGTCTCAGCCGTTGCCTCCGCGGCCGTCGCCGGCCGCCCTTCCCGGCGGCGAAGTCTCGGGGAAAGGCCCAGC
target_142	2	0.000449843	TTGGCCGGCGAGCGCCTAGTGTGTCTCCCGCCGCCGGATTCGGCGGGCTGCGTGGGACCGGCGGGATCCCGGCCAGCCGGCCATGGCGGGGCTGTACTCGCTGGGAGTGAGCGTCTTCTCCGACCAGGGCGGGAGGACGTTACTCAAATCGTTGTGGAGCCCGAACCGACGGCTGAAGAAAAGCCCTCGCCGCGGCGGTCGCTGTCTCAGCCGTTGCCTCCGCAGCCGTCGCCGGCCGCCCTTCCCGGCGGCGAAGTCTCGGGGAAAGGCCCAGC
target_143	2	0.000449843	TTGGCCGGCGAGCGCCTAGTGTGTCTCCCGCCGCCGGATTCGGCGGGCTGCGTGGGACCGGCGGGATCCCGGCCAGCCGGCCATGGCGGGGCTGTACTCGCTGGGAGTGAGCGTCTTCTCCGACCAGGGCGGGAGGACGTTACTCAAATCGTTGTGGAGCCCGAACCGACGGCTGAAGTAAAGCCCTCGCCGCGGCGGACGCTGTCTCAGCCGTTGCCTCCGCGGCCGTCGCCGGCCGCCCTTCCCGGCGGCGAAGTCTCGGGGAAAGGCCCAGC
target_144	2	0.000449843	TTGGCCGGCGAGCGCCTAGTGTGTCTCCCGCCGCCGGATTCGGCGGGCTGCGTGGGACCGGCGGGATCCCGGCCAGCCGGCCATGGCGGGGCTGTACTCGCTGGGAGTGAGCGTCTTCTCCGACCAGGGCGGGAGGACGTTACTCAAATCGTTGTGGAGCCCGAACCGACGGCTGAAGCAAAGCCCTCGCCGCGGCGGTCGCTGTCTCAGCCGTTGCCTCCGCGGCCGTCGCCGGCCGCCCTTCCCGGCGGCGAAGTCTCGGGGAAAGGCCCAGC
target_145	2	0.000449843	TTGGCCGGCGAGCGCCTAGTGTGTCTCCCGCCGCTGGATTCGGCGGGCTGCGTGGGACCGGCGGGATCCCGGCCAGCCGGCCATGGCGGGGCTGTACTCGCTGGGAGTGAGCGTCTTCTCCGACCAGGGCGGGAGGACGTTACTCAAATCGTTGTGGAGCCCGAACCGACGGCTGAAGAAAAGCCCTCGCCGCGGCGGTCGCTGTCTCAGCCGTTGCCTCCGCGGCCGTCGCCGGCCGCCCTTCCCGGCGGCGAAGTCTCGGGGAAAGGCCCAGC
target_146	2	0.000449843	TTGGCCGGCGAGCGCCTAGTGTGTCTCCCGCCGCCGGATTCGGCGGGCTGCGTGGGACCGGCGGGATCCCGGCCAGCCGGCCATGGCGGGGCTGTACTCGCTGGGAGTGAGCGTCTTCTCCGACCAGGGCGGGAGGACATTACTCAAATCGTTGTGGAGCCCGAACCGACGGCTGAAGAAAAGCCCTCGCCGCGGCGGTCGCTGTCTCAGCCGTTGCCTCCGCGGCCGTCGCCGGCCGCCCTTCCCGGCGGCGAAGTCTCGGGGAAAGGCCCAGC
target_147	2	0.000449843	TTGGCCGGCGAGCGCCTAGTGTGTCTCCCGCCGCCGGATTCGGCGGGCTGCGTGGGACCGGCGGGATCCCGGCCAGCCGGCCATGGCGGGGCTGTACTCGCTGGGAGTGAGCGTCTTCTCCGACCAGGGCGGGAGGACGTTACTCAAATCGTTGTGGAGCGCGAACCGACGGCTGAAGAAAAGCCCTCGCCGCGGCGGTCGCTGTCTCAGCCGTTGCCTCCGCGGCCGTCGCCGGCCGCCCTTCCCGGCGGCGAAGTCTCGGGGAAAGGCCCAGC
target_148	2	0.000449843	TTGGCCGGCGAGCGCCTAGTGTGTCTCCCGCCGCCGGATTCGGCGGGCTGCGTGGGACCGGCGGGATCCCGGCCAGCCGGCCATGGCGGGGCTGTACTCGCTGGGAGTGAGCGTCTTCTCCGACCAGGGCGGGAGGACGTTACTCAAATCGTTGTGGAGCCCGAACCGACGGCTGAAGAAAAGCCCTCGCCGCGGCGGTCGCTGTCTCAGCCGTTGCCTCTGCGGCCGTCGCCGGCCGCCCTTCCCGGCGGCGAAGTCTCGGGGAAAGGCCCAGC
target_149	2	0.000449843	TTGGCCGGCGAGCGCCTAGTGTGTCTCCCGCCGCCGGATTCGGCAGGCTGCGTGGGACCGGCGGGATCCCGGCCAGCCGGCCATGGCGGGGCTGTACTCGCTGGGAGTGAGCGTCTTCTCCGACCAGGGCGGGAGGACGTTACTCAAATCGTTGTGGAGCCCGAACCGACGGCTGAAGAAAAGCCCTCGCCGCGGCGGTCGCTGTCTCAGCCGTTGCCTCCGCGGCCGTCGCCGGCCGCCCTTCCCGGCGGCGAAGTCTCGGGGAAAGGCCCAGC
target_150	2	0.000449843	TTGGCCGGCGAGCGCCTAGTGTGTCTCCCGCCGCCGGATTCGGCGGGCTGCGTGGGACCGGCGGGATCCCGGCCAGCCGGCCATGGCGGGGCTGTACTCGCCGGGAGTGAGCGTCTTCTCCGACCAGGGCGGGAGGACGTTACTCAAATCGTTGTGGAGCCCGAACCGACGGCTGAAGAAAAGCCCTCGCCGCGGCGGTCGCTGTCTCAGCCGTTGCCTCCGCGGCCGTCGCCGGCCGCCCTTCCCGGCGGCGAAGTCTCGGGGAAAGGCCCAGC
target_151	2	0.000449843	TTGGCCGGCGAGCGCCTAGTGTGTCTCCCGCCGCCGGATTCGGCGGGCTGCGTGGGACCGGCGGGATCCCGGCCAGCCGGCCATGGCGGGGCTGTACTCGCTGGGAGTGGGCGTCTTCTCCGACCAGGGCGGGAGGACGTTACTCAAATCGTTGTGGAGCCCGAACCGACGGCTGAAGAAAAGCCGTCGCCGCGGCGGTCGCTGTCTCAGCCGTTGCCTCCGCGGCCGTCGCCGGCCGCCCTTCCCGGCGGCGAAGTCTCGGGGAAAGGCCCAGC
target_152	2	0.000449843	TTGGCCGGCGAGCGCCTAGTGTGTCTCCCGCCGCCAGATTCGGCGGGCTGCGTGGGACCGGCGGGATCCCGGCCAGCCGGCCATGGCGGGGCTGTACTCGCTGGGAGTGAGCGTCTTCTCCGACCAGGGCGGGAGGACGTTACTCAAATCGTTGTGGAGCCCGAACCGACGGCTGAAGAAAAGCCCTCGCCGCGGCGGTCGCTGTCTCAGCCGTTGCCTCCGCGGCCGTCGCCGGCCGCCCTTCCCGGCGGCGAAGTCTCGGGGAAAGGCCCAGC
target_153	2	0.000449843	TTGGCTGGCGAGCGCCTAGTGTGTCTCCCGCCGCCGGATTCGGCGGGCTGCGTGGGACCGGCGGGATCCCGGCCAGCCGGCCATGGCGGGGCTGTACTCGCTGGGAGTGAGCGTCTTCTCCGACCAGGGCGGGAGGACGTTACTCAAATCGTTGTGGAGCCCGAACCGACGGCTGAAGAAAAGCCCTCGCCGCGGCGGTCGCTGTCTCAGCCGTTGCCTCCGCGGCCGTCGCCGGCCGCCCTTCCCGGCGGCGAAGTCTCGGGGAAAGGCCCAGC
target_154	2	0.000449843	TTGGCCGGCGAGCGCCTAGTGTGTCTCCCGCCGCCGGATTCGGCGGGCTGCGTGGGACCGGCGGGATCCCGGCCAGCCGGCCATGGCGGGGCTGTACTCGCTGGGAGTGAGCGTCTTCTCCGACCAGGGCGGGAGGACGTTACTCAAATCGTTGTGGAGCCCGAACCGACGGCTGAAGAAAAGCCCTCGCCGCGGCGGTCGCTGTCTCAGCCGTTGCCTCCGCGGCCGTCGCCGGCCGCCCTTCTCGGCGGCGAAGTCTCGGGGAAAGGCCCAGC
target_155	2	0.000449843	TTGGCCGGCGAGCGCCTAGTGTGTCTCCCGCCGCCGGATTCGGCGGGCTGCGTGGGACCGGCGGGATCCCGGCCAGCCGGCCATGGCGGGGCTGTACTCGCTGGGAGTGAGCGTCTTCTCCGACCAGGGCGGGAGGACGTTACTCAAATCGTTGTGGAGCCCGAACCGACGGCTGAAGAAAAGCCCTCGCCGCGGCGGTCGCTGTCTCAGCCGTTGCCTCCGCGGCCGTCGCCGGCCGCCTTTCCCGGCGGCGAAGTCTCGGGGAAAGGCCCAGC
target_156	2	0.000449843	TTGGCCGGCGAGCGCCTAGTGTGTCTCTCGCCGCCGGATTCGGCGGGCTGCGTGGGACCGGCGGGATCCCGGCCAGCCGGCCATGGCGGGGCTGTACTCGCTGGGAGTGAGCGTCTTCTCCGACCAGGGCGGGAGGACGTTACTCAAATCGTTGTGGAGCCCGAACCGACGGCTGAAGAAAAGCCCTCGCCGCGGCGGTCGCTGTCTCAGCCGTTGCCTCCGCGGCCGTCGCCGGCCGCCCTTCCCGGCGGCGAAGTCTCGGGGAAAGGCCCAGC
target_157	2	0.000449843	TTGGCCGGCGAGCGCCTAGTGTGTCTCCCGCCGCCGGATTCGGCGGGCTGCGTGGGACCGGCGGGATCCCGGCCAGCCGGCCATGGCGGGGCTGTACTCGCTGGGAGTGAGCGTCTTCTCCGACCAGGGCGGGAGGACGTTACTCAAATCGTTGTGGAGCCCGAACCGACGGCTGAAGAAAAGCCCTCGCCGCGGCGGTCGCTGTCTCAGCCGTTGCCTCCGCGGCCGTCGCCGACCGCCCTTCCCGGCGGCGAAGTCTCGGGGAAAGGCCCAGC
target_158	2	0.000449843	TTGGCCGGCGAGCGCCTAGTGTGTCTCCCGCCGCCGGATTCGGCGGGCTGCGTGGGACCGGCGGGATCCCGGCCAGCCGGCCATGGCGGGGCTGTACTCGCTGGGAGTGAGCGTCTTCTCCGACCAGGGCGGGAGGACGCTACTCAAATCGTTGTGGAGCCCGAACCGACGGCTGAAGAAAAGCCCTCGCCGCGGCGGTCGCTGTCTCAGCCGTTGCCTCCGCGGCCGTCGCCGGCCGCCCTTCCCGGCGGCGAAGTCTCGGGGAAAGGCCCAGC
target_159	2	0.000449843	TTGGCCGGCGAGCGCCTAGTGTGTCTCCCGCCGCCGGATTCGGCGGGCTGCGTGGGACCGGCGGGATCCCGGCCAGCCGGCCATGGCGGGGCTGTACTCGCTGGGAGTGAGCGTCTTCTCCGACCAGGGCGGGAGGACGTTACTCAAATCGTTGTGGAGCCCGAACCGACGGCTGAAGAAAAGCCCTCGCCGCGGCGGTCGCTGTCTCAGCCGTTGCCTCCGCGGCCGTCGCCGGTCGCCCTTCCCGGCGGCGAAGTCTCGGGGAAAGGCCCAGC
target_160	2	0.000449843	TTGGCCGGCGAGCGCCTAGTGTGTCTCCCGCCGCCGGATTCGGCGGGCTGCGTGGGACCGGCGGGATCCCGGCCAGCCGGCCATGGCGGGGCTGTACTCGCTGGGAGTGAGCGTCTTCTCCGACCAGGGCGGGAGGACGTTACTCAAATCGTTGTGGAGCCCGAACCGACGGCTGAAGAAAAGCCCTCGCCGCGGCGGTCGCTGTCTCAGCCGTTGCCTCCGCGGCCGTCGCCGGCCGCCCTTCCCGGCGGCGAAGTCTCGGGGGAAGGCCCAGC
target_161	2	0.000449843	TTGGCCGGCGAGCGCCTAGTGTGTCTCCCGCCGCCGGATTCGGCGGGCTGCGTGGGACCGGCGGGATCCCGGCCAGCCGGCCATGGCGGGGCTGTACTCGCTGGGAGTGAGCGTCTTCTCCGACCAGGGCGGGAGGACGTTACTCAAATCGTTGTGGAGCTCGAACCGACGGCTGAAGAAAAGCCCTCGCCGCGGCGGTCGCTGTCTCAGCCGTTGCCTCCGCGGCCGTCGCCGGCCGCCCTTCCCGGCGGCGAAGTCTCGGGGAAAGGCCCAGC
target_162	2	0.000449843	TTGGCCGGCGAGCGCCTAGTGTGTCTCCCGCCGCCGGATTCGGCGGGCTGCGTGGGACCGGCGGGATCCCGGCCAGCCGGCCATGGCGGGGCTGTACTCGCTGGGAGTGAGCGTCTTCTCCGACCAGGGCGGGAGGACGTTACTCAAATCGTTGTGGAGCCCGAACCGACGGCTGAAGAAAAGCGCTCGCCGCGGCGGTCGCTGTCTCAGCCGTTGCCTCCGCGGCCGTCGCCGGCCGCCCTTCCCGGCGGCGAAGTCTCGGGGAAAGGCCCAGC
target_163	2	0.000449843	TTGGCCGGCGAGCGCCTAGTGTGTCTCCCGCCGCCGGATTCGGCGGGCTGCGTGGGACCGGCGGGATCCCGGCCAGCCGGCCATGGCGGGGCTGTACTCGCTGGGAGTGAGCGTCTTCTCCGACCAGGGCGGGAGGACGTTACTCAAATCGTTGTGGAGCCCGAGCCGGCGGCTGAAGAAAAGCCCTCGCCGCGGCGGTCGCTGTCTCAGCCGTTGCCTCCGCGGCCGTCGCCGGCCGCCCTTCCCGGCGGCGAAGTCTCGGGGAAAGGCCCAGC
target_164	2	0.000449843	TTGGCCGGCGAGCGCCTAGTGTGTCTCCCGCCGCCGGATTCGGCGGGCTGCGTGGGACCGGCGGGATCCCGGCCAGCCGGCCATGGCGGGGCTGTACTCGCTGGGAGTGAGCGTCTTCTCCGACCAGGGCGGGAGGACGTTACTCAAATCGTTGTGGAGCCCGAACCGACGGCTGAAGAAAAGCCCTCGCCGCGGCGGTCGCTGTCTCAGCCGTAGCCTCCGCGGCCGTCGCCGGCCGCCCTTCCCGGCGGCGAAGTCTCGGGGAAAGGCCCAGC
target_165	2	0.000449843	TTGGCCGGCGAGCGCCTAGTGTGTCTCCCGCCGCCGGATTCGGCGGGCTGCGTGGGACCGGCGGGATCCCGGCCAGCCGGCCATGGCGGGGCTGTACTCGCTGGGAGTGAGCGTCTTCTCCGACCAGGGCGGGAGGACGTTACTCAAATCGTTATGGAGCCCGAACCGACGGCTGAAGAAAAGCCCTCGCCGCGGCGGTCGCTGTCTCAGCCGTTGCCTCCGCGGCCGTCGCCGGCCGCCCTTCCCGGCGGCGAAGTCTCGGGGAAAGGCCCAGC
target_166	2	0.000449843	TTGGCCGGCGAGCGCCTAGTGTGTCTCCCGCCGCCGGATTCGGCGGGCTGCGTGGGACCGGCGGGATCCCGGCCAGCCGGCCATGGCGGGGCTGTACTCGCTGGGAGTGAGCGTCTTCTCCGACCAGGGCGGGAGGACGTTACTCAAATCGTTGTGGAGCCCGAACCGACGGCTGAAGAAAAGCCCTCGCCGCGGCGGTCGCTGTCTCAGCCGTTGCCTCCGCGGCCGTCGCCGGCCGCCCTTCCCGGCGGCGAAGTCTCGGGGAACGGCCCAGC
target_167	2	0.000449843	TTGGCCGGCGAGCGCCTAGTGTGTCTCCCGCCGCCGGATTCGGCGGGCTGCGTGGGACCGGCGGGATCCCGGCCAGCCGGCCATGGCGGGGCTGAACTCGCTGGGAGTGAGCGTCTTCTCCGACCAGGGCGGGAGGACGTTACTCAAATCGTTGTGGAGCCCGAACCGACGGCTGAAGAAAAGCCCTCGCCGCGGCGGTCGCTGTCTCAGCCGTTGCCTCCGCGGCCGTCGCCGGCCGCCCTTCCCGGCGGCGAAGTCTCGGGGAAAGGCCCAG
target_168	2	0.000449843	TTGGCCGGCGAGCGCCTAGTGTGTCTCCCGCCGCCGGATTCGGCGGGCTGCGTGGGACCGGCGGGATCCCGGCCAGCCGGCCATGGCGGGGCTGTACTCGCTGGGAGTGAGCGTCTTCTCCGACCAGGGCGGGAGGACGTTACTCAAATCGTTGTGGAGCCCGAACCGACGGCTGAAGAAAAGCCCTCGCCGCGGCGGTCGCTGTCTCAGCCGTTGCCTCCGCGGCCGTCGCCGGCCGACCTTCCCGGCGGCGAAGTCTCGGGGAAAGGCCCAGC
target_169	2	0.000449843	TTGGCCGGCGAGCGCCTAGTGTGTCTCCCGCCGCCGGATTCGGCGGGCTGCGTGGGACCGGCGGGATCCCGGCCAGCCGGCCATGGCGGGGCTGTACTCGCTGGGAGTGAGCGTCTTCTCCGACCAGGGCGGGAGGACGTTACTCAAATCGTTGTGGAGCCCGAGCCGACGGCTGAAGAAAAGCCCTCGCCGCGGCGGTCGCTGTCTCAGCCGTTGCCTCCGCGGCCGTCGCCGGCCGCCCTTCCCGGCGGCGAAGTCTCGGGGAAAGGCCCAGC
target_170	2	0.000449843	TTGGCCGGCGAGCGCCTAGTGTGTCTCCCGCCGCCGGATTCGGCGGGCTGCGTGGGACCGGCGGGATCCCGGCCAGCCGGCCATGGCGGGGCTGTACTCGCTGGGAGTGAGCGTCTTCTCCGACCAGGGCGGGAGGACGTTACTCAAATCGTTGTGGAGCCCGAACCGACGGCTGAAGAAAAGCCCTCGCCGCGGCGGTCGCTGTCTCAGCCATTGCCTCCGCGGCCGTCGCCGGCCGCCCTTCCCGGCGGCGAAGTCTCGGGGAAAGGCCCAGC
target_171	2	0.000449843	TTGGCCGGCGAGCGCCTAGTGTGTCTCCCACCGCCGGATTCGGCGGGCTGCGTGGGACCGGCGGGATCCCGGCCAGCCGGCCATGGCGGGGCTGTACTCGCTGGGAGTGAGCGTCTTCTCCGACCAGGGCGGGAGGACGTTACTCAAATCGTTGTGGAGCCCGAACCGACGGCTGAAGAAAAGCCCTCGCCGCGGCGGTCGCTGTCTCAGCCGTTGCCTCCGCGGCCGTCGCCGGCCGCCCTTCCCGGCGGCGAAGTCTCGGGGAAAGGCCCAGC
target_172	2	0.000449843	TTGGCCGGCGAGCGCCTAGTGTGTCTCCCGCCGCCGGATTCGGCGGGCTGCGTGGGACCGGCGGGATCCCGGCCAGCCGGCCATGGCGGGGCTGTACTCGCTGGGAGTGAGCGTCTTCTCCGACCAGGGCGGGAGGACGTTACTCAAATCGTTGTGGAGCCCGAACCGACGGCTGAAGAAAAGCCCTCGCCGCGGCGGTCGCTGTCTCAGCCGTTGCCTCCGCGGCCGTCGCCGGCCGCCCATCCCGGCGGCGAAGTCTCGGGGAAAGGCCCAGC
target_173	2	0.000449843	TTGGCCGGCGAGCGCCTAGTGTGTCTCCCGCCGCCGGATTCGACGGGCTGCGTGGGACCGGCGGGATCCCGGCCAGCCGGCCATGGCGGGGCTGTACTCGCTGGGAGTGAGCGTCTTCTCCGACCAGGGCGGGAGGACGTTACTCAAATCGTTGTGGAGCCCGAACCGACGGCTGAAGAAAAGCCCTCGCCGCGGCGGTCGCTGTCTCAGCCGTTGCCTCCGCGGCCGTCGCCGGCCGCCCTTCCCGGCGGCGAAGTCTCGGGGAAAGGCCCAGC
target_174	2	0.000449843	TTGGCCGGCGAGCGCCTAGTGTGTCTCCCGCCGCCGGATTCGGCGGGCTGCGTGGGACCGGCGGGATCCCGGCCAGCCGGCCATGGCGGGGCTGTACTCGCTGGGAGTGAGCGTCTTCTCCGACCAGGGCGGGAGGACGTTACTCAAATCGTTGAGGAGCCCGAACCGACGGCTGAAGAAAAGCCCTCGCCGCGGCGGTCGCTGTCTCAGCCGTTGCCTCCGCGGCCGTCGCCGGCCGCCCTTCCCGGCGGCGAAGTCTCGGGGAAAGGCCCAGC
target_175	2	0.000449843	TTGGCCGGCGAGCGCCTATTGTGTCTCCCGCCGCCGGATTCGGCGGGCTGCGTGGGACCGGCGGGATCCCGGCCAGCCGGCCATGGCGGGGCTGTACTCGCTGGGAGTGAGCGTCTTCTCCGACCAGGGCGGGAGGACGTTACTCAAATCGTTGTGGAGCCCGAACCGACGGCTGAAGAAAAGCCCTCGCCGCGGCGGTCGCTGTCTCAGCCGTTGCCTCCGCGGCCGTCGCCGGCCGCCCTTCCCGGCGGCGAAGTCTCGGGGAAAGGCCCAGC
target_176	2	0.000449843	TTGGCCGGCGAGCGCCTAGTGTGTCTCCCGCCGCCGGATTCGGCGGGCTGCGTGGGACCGGCGGGATCCCGGCCAGCCGGCCATGGCGGGGCTGTACTCGCTGGGAGTGAGCGTCTTCTCCGACCAGGGCGGGAGGACGTTACTCAAATCGTTGTGGAGCCCGAACCGACGGCTGAAGAAAAGCCCACGCCGCGGCGGTCGCTGTCTCAGCCGTTGCCTCCGCGGCCGTCGCCGGCCGCCCTTCCCGGCGGCGAAGTCTCGGGGAAAGGCCCAGC
target_177	2	0.000449843	TTGGCCGGCGAGCGCCTAGTGTGTCTCCCGCCGCCGGATTCGGCGGGCTGCGTGGGACCGGCGGGATCCCGGCCAGCCGGCCATGGCGGGGCTGTACTCGCTGGGAGTGAGCGTCTTCTCCGACCAGGGCGGGAGGACGTTACTCAAATCGTTGTGGAGCCCGAACCTACGGCTGAAGAAAAGCCCTCGCCGCGGCGGTCGCTGTCTCAGCCGTTGCCTCCGCGGCCGTCGCCGGCCGCCCTTCCCGGCGGCGAAGTCTCGGGGAAAGGCCCAGC
target_178	2	0.000449843	TTGGCCGGCGAGCGCCTAGTGTGTCTCCCGCCGCCGGTTTCGGCGGGCTGCGTGGGACCGGCGGGATCCCGGCCAGCCGGCCATGGCGGGGCTGTACTCGCTGGGAGTGAGCGTCTTCTCCGACCAGGGCGGGAGGACGTTACTCAAATCGTTGTGGAGCCCGAACCGACGGCTGAAGAAAAGCCCTCGCCGCGGCGGTCGCTGTCTCAGCCGTTGCCTCCGCGGCCGTCGCCGGCCGCCCTTCCCGGCGGCGAAGTCTCGGGGAAAGGCCCAGC
target_179	2	0.000449843	TTGGCCGGCGAGCGCCTAGTGTGTCTCCCGCCGCCGGGTTCGGCGGGCTGCGTGGGACCGGCGGGATCCCGGCCAGCCGGCCATGGCGGGGCTGTACTCGCTGGGAGTGAGCGTCTTCTCCGACCAGGGCGGGAGGACGTTACTCAAATCGTTGTGGAGCCCGAACCGACGGCTGAAGAAAAGCCCTCGCCGCGGCGGTCGCTGTCTCAGCCGTTGCCTCCGCGGCCGTCGCCGGCCGCCCTTCCCGGCGGCGAAGTCTCGGGGAAAGGCCCAGC
target_180	2	0.000449843	TTGGCCGGCGAGCGCCTAGTGTGTCTCCCGCCGCCGGATTCGGCGGGCTGCGTGGGACCGGCGGGATCCCGGCCAGCCGGCCATGGCGGGGCTGTACTCGCTGGGAGTGAGCGTCTTCTCCGACCAGGGCGGGAGGACGTTACTCAAATCGTTGTGGAGCCCGAACCGACGGCTGAAGAAAAGCCCTCGCCGCGGCGGTCGCTGTCTCAGCCGTTGCCTCCGCGGCCGTCGCCGGCCGCCCTTCCCGGCGGCGAAGTATCGGGGAAAGGCCCAGC
target_181	2	0.000449843	TTGGCCGGCGAGCGCCTAGTGTGTCTCCCGCCGCCGGATTCGGCGGGCTGCGTGGGACCGGCGGGATCCCGGCCAGCCGGCCATGGCGGGGCTGTACTCGCTGGGAGTGAGCGTCTTCTCCGACCAGGGCGGGAGGACGTTACTCAAATCGTTGTGGAGCCCGAACCGACGGCTGAAGAAAAGCCCTCGCCGCGGTGGTCGCTGTCTCAGCCGTTGCCTCCGCGGCCGTCGCCGGCCGCCCTTCCCGGCGGCGAAGTCTCGGGGAAAGGCCCAGC
target_182	2	0.000449843	TTGGCCGGCGAGCGCCTAGTGTGTCTCCCGCCGCCGGATTCGGCGGGCTGCGTGGGACCGGCGGGATCCCGGCCAGCCGGGCATGGCGGGGCTGTACTCGCTGGGAGTGAGCGTCTTCTCCGACCAGGGCGGGAGGACGTTACTCAAATCGTTGTGGAGCCCGAACCGACGGCTGAAGAAAAGCCCTCGCCGCGGCGGTCGCTGTCTCAGCCGTTGCCTCCGCGGCCGTCGCCGGCCGCCCTTCCCGGCGGCGAAGTCTCGGGGAAAGGCCCAGC
target_183	2	0.000449843	TTGGCCGGCGAGCGCCTAGTGTGTCTCCCGCCGCCGGATTCGGCGGGCTGCGTGGGACCGGCGGGATCCCGGCCGGCCGGCCATGGCGGGGCTGTACTCGCTGGGAGTGAGCGTCTTCTCCGACCAGGGCGGGAGGACGTTACTCAAATCGTTGTGGAGCCCGAACCGACGGCTGAAGAAAAGCCCTCGCCGCGGCGGTCGCTGTCTCAGCCGTTGCCTCCGCGGCCGTCGCCGGCCGCCCTTCCCGGCGGCGAAGTCTCGGGGAAAGGCCCAGC
target_184	2	0.000449843	TTGGCCGGCGAGCGCCTAGTGTGTCTCCCGCCGCCGGATTCGGCGGGCTGCGTGGGACCGGCGGGATCCCGGCCAGCCGGCCATGGCGGGGCTGTACTCGCTGGGAGTGAGCGTCTTCTCCGACCAGGGCGGGAGAACGTTACTCAAATCGTTGTGGAGCCCGAACCGACGGCTGAAGAAAAGCCCTCGCCGCGGCGGTCGCTGTCTCAGCCGTTGCCTCCGCGGCCGTCGCCGGCCGCCCTTCCCGGCGGCGAAGTCTCGGGGAAAGGCCCAGC
target_185	2	0.000449843	TTGGCCGGCGAGCGCCTAGTGTGTCTCCCGCCGCCGGATTCGGCGGGCTGCGTGGGACCGGCGGGATCCCGGCCAGCCGGCCATGGCGGGGCTGTACTCGCTGGGAGTGAGCGTCTTCTCCGACCAGGGCGGGAGGACGTTACTCAAATCGTTGTGGAGCCCGAACCGACGGCTGAAGAAAAGCCATCGCCGCGGCGGTCGCTGTCTCAGCCGTTGCCTCCGCGGCCGTCGCCGGCCGCCCTTCCCGGCGGCGAAGTCTCGGGGAAAGGCCCAGC
target_186	2	0.000449843	TTGGCCGGCGAGCGCCTAGTGTGTCTCCCGCCGCCGGATTCGGCGGGCTGCATGGGACCGGCGGGATCCCGGCCAGCCGGCCATGGCGGGGCTGTACTCGCTGGGAGTGAGCGTCTTCTCCGACCAGGGCGGGAGGACGTTACTCAAATCGTTGTGGAGCCCGAACCGACGGCTGAAGAAAAGCCCTCGCCGCGGCGGTCGCTGTCTCAGCCGTTGCCTCCGCGGCCGTCGCCGGCCGCCCTTCCCGGCGGCGAAGTCTCGGGGAAAGGCCCAGC
target_187	2	0.000449843	TTGGCCGGCGAGCGCCTAGTGTGTCTCCCGCCGCCGGATTCGGCGGGCTGCGTGGGACCGGCGGGATCCCGGCCAGCCGGCCATGGCGGGCCTGTACTCGCTGGGAGTGAGCGTCTTCTCCGACCAGGGCGGGAGGACGTTACTCAAATCGTTGTGGAGCCCGAACCGACGGCTGAAGAAAAGCCCTCGCCGCGGCGGTCGCTGTCTCAGCCGTTGCCTCCGCGGCCGTCGCCGGCCGCCCTTCCCGGCGGCGAAGTCTCGGGGAAAGGCCCAGC
target_188	2	0.000449843	TTGGCCGGCGAGCGCCTAGTGTGTCTCCCGCCGCCGGATTCGGCGGGCTGCGTGGGACCGGCGGGATCCCAGCCAGCCGGCCATGGCGGGGCTGTACTCGCTGGGAGTGAGCGTCTTCTCCGACCAGGGCGGGAGGACGTTACTCAAATCGTTGTGGAGCCCGAACCGACGGCTGAAGAAAAGCCCTCGCCGCGGCGGTCGCTGTCTCAGCCGTTGCCTCCGCGGCCGTCGCCGGCCGCCCTTCCCGGCGGCGAAGTCTCGGGGAAAGGCCCAGC
target_189	2	0.000449843	TTGGCCGGCGAGCGCCTAGTGTGTCTCCCGCCGCCGGATTCGGCGGGCTGCGTGGGACCGGCGGGATCCCGGCCAGCCGGCCATGGCGGGGCTGAACTCGCTGGGAGTGAGCGTCTTCTCCGACCAGGGCGGGAGGACGTTACTCAAATCGTTGTGGAGCCCGATCCGACGGCTGAAGAAAAGCCCTCGCCGCGGCGGTCGCTGTCTCAGCCGTTGCCTCCGCGGCCGTCGCCGGCCGCCCTTCCCGGCGGCGAAGTCTCGGGGAAAGGCCCAGC
target_190	2	0.000449843	TTGGCCGGCGAGCGCCTAGTGTGTCTCCCGCCGCCGGATTCGGCGGGCTGCGTGGGACCGGCGGGATCCCGGCCAGCCGGCCATGGCGGGGCTGTACTCGCTGGGAGTGAGCGTCTTCTCCGACCAGGGCGGGAGGACGTTACTCAAATCGTTGTGGAGCCCGAACCGACGGCTGAAGAAAAGCCCTCGCCGCGGCGGTCGCTGTCGCAGCCGTTGCCTCCGCGGCCGTCGCCGGCCGCCCTTCCCGGCGGCGAAGTCTCGGGGAAAGGCCCAGC
target_191	2	0.000449843	TTGGCCGGCGAACGCCTAGTGTGTCTCCCGCCGCCGGATTCGGCGGGCTGCGTGGGACCGGCGGGATCCCGGCCAGCCGGCCATGGCGGGGCTGTACTCGCTGGGAGTGAGCGTCTTCTCCGACCAGGGCGGGAGGACGTTACTCAAATCGTTGTGGAGCCCGAACCGACGGCTGAAGAAAAGCCCTCGCCGCGGCGGTCGCTGTCTCAGCCGTTGCCTCCGCGGCCGTCGCCGGCCGCCCTTCCCGGCGGCGAAGTCTCGGGGAAAGGCCCAGC
target_192	1	0.000224921	TTGGCCGGCGAGCGCCTAGTGTGTCTCCCGCCGCCGGATTCGGCGGGCTGCGTGGGACCGGCGGGATCCCGGCCAGCCGGCCATGGCGGGGCTGTACTCGCTGGGAGTGAGCGTCTTCTCCGACCAGGGCGGGAGGACGTTACTCAAATCGTTGTGGAGCCCGAACCGACGGCTGAAGAAAAGCCCTCGCCGCGGCGGTCGCTGTCTCAGCCGTTGCCTCCGCGGCCGTCGCCGGCCGCCCTTCCCGGCGGCGAAGTCTCGGGGAGGGGCCCGGC
target_193	1	0.000224921	TTGGCCGGCGAGCGCCTAGTGTGTCTCCCGCCGCCGGATTCGGCGGGCTGCGTGGGACCGGCGGGATCCCGGCCAGCCGGCCATGGCGGGGCTGTACTCGCTGGGAGTGAGCGTTTTCTCCGACCAGGGCGGGAGGACGTTACTCAAATCGTTGTGGAGCCCGAACCGACGGCTGAAGAAAAGCCATCGCCGCGGCGGTCGCTGTCTCAGCCGTTGCCTCCGCGGCCGTCGCCGGCCGCCCTTCCCGGCGGCGAAGTCTCGGGGAAAGGCCCAGC
target_194	1	0.000224921	TTGGCCGGCGAGCGCCTAGTGTGTCTCCCGCCGCCGGATTTGGCGGGCTGCGTGGGACCGGCGGGATCCCGGCCAGCCGGCCATGGCGGGGCTGTACTCGCTGGGAGTGAGCGTCTTCTCCGACCAGGGCGGGAGGACGTTACTCAAATCGTTGTGGAGCCCGAACCGACGGCTGAAGAAAAGCCCTCGCCGCGGCGGTCGCTGTCTCAGCCGTTGCCTCCGCGGCCGTCGCCGGCCGCCCTTCCCGGCGGCGAAGTCTCGGGGAAAGGCCCAGC
target_195	1	0.000224921	TTGGCCGGCGAGCGCCTAGTGTGTCTCCCGCCGCCGGATTCGGCGGCCTGCGTGGGACCGGCGGGATCCCGGCCAGCCGGGCATGGCGGGGCTGAACTCGCTGGGAGTGAGCGTCTTCTCCGACCAGGGCGGGAGGACGTTACTCAAATCGTTGTGGAGCCCGAACCGACGGCTGAAGAAATGCCCTCGCCGCGGCGGTCGCTGTCTCAGCCGTTGCCTCCGCGGCCGTCGCCGGCCGCCCTTCCCGGCGGCGAAGTCTCGGGGACAGGCGCAGC
target_196	1	0.000224921	TTGGCCGGCGAGCGCCTAGTGTGTCTCCCGCCGCCGGATTCGGCGGGCTGCGTGGGACCGGCGGAATCCCGGCCAGCCGGCCATGGCGGGGCTGTACTCGCCGGGAGTGAGCGTCTTCTCCGACCAGGGCGGGAGGACGTTACTCAAATCGTTGTGGAGCCCGAACCGACGGCTGAAGAAAAGCCCTCGCCGCGGCGGTCGCTGTCTCAGCCATTGCCTCCGCGGCCGTCGCCGGCCGACCTTCCCGGCGGCGAAGTCTCGGGGAAAGGCCCAGC
target_197	1	0.000224921	TTGGCCGGCGAGCGCCTAGTGTGTCTCCCGCCGCCGGATTCGGCGGGCTGCGTGGGACCGGCGGGATCCCGGCCAGCCGGCCATGGCGGGGCTGAACTCGCTGGGAGTGAGCGTCTTCTCCGACCAGGGCGGGAGGACGTTACTCAAATCGTTGTGGAGCCCGAACCGACGGCTGAAGNAAAGCCNTCGCCGCGGCGGTCGCTGTCTCAGCCGTTGCCTCCGCGGCCGTCGCCGGCCGCCCTTCCCGGCGGCGCCGTCTCGGGGAAAGGCCCAGC
target_198	1	0.000224921	TTGGCGGCGAGCGCCTAGTGTGTCTCCCGCCGCCGGATTCGGCGGGCTGCGTGGGACCGGCGGGATCCCGGCCAGCCGGCCATGGCGGGGCTGNACTCGCTGGGAGTGAGCGTCTTCTCCGACCAGGGCGGAAGAACGTTACTCAAATCGTTGTGGAGCCCGAACCGACGGCTGAAGAAAAGCCCTCGCCGCGGCGGTCGCTGTCTCAGCCGTTGCCTCCGCGGCCGTCGCCGGCCGCCCTTCCCGGCGGCGAAGTCTCGGGGAAAGGCCCAGC
target_199	1	0.000224921	TTGGCCGGCGAGCGCCTAGTGTGTCTCCCGCCGCCGGATTCGGCGGGCTGCGTGGGACCGGCGGGATCCCGGCCAGCCGGCCAGGGCGGGGCTGTACTCGCTGGGAGTGAGCGTCTTCTCCGACCAGGGCGGGAGGACGTTACTCAAATCGTTGTGGAGCCCGAACCGACGGCTGAAGAAAAGCCCTCGCCGCGGCGGTCGCTGTCTCAGCCGTTGCCTCCGCGGCCGTCGCCGGCCGCCCTTCCCGGCGGCGAAGTCTCGGGGAAAGGCCCAGC
target_200	1	0.000224921	TTGGCCGGCGAGCGCCTAGTGTGTCTCCCGCCGCCGGATTCGGCGGGCTGCGTGGGACCGGCGGGATCCCGGCCAGCCGGCCATGGCGGGGCTGTACTCGCTGGGAGTGAGCGTCTTCTCCGACCAGGGCGGGAGGACGTTACTCAAATCGTTGTGGAGCCCGAACCGACGGCTGAAGAANAGCCCTCGCCGCGGCAGTCGCTGTCTCAGCCGATGCCTCCGCGGCCGTCGCCGGCCGGCCTTCCCGGCGGCGAAGTCTCGGGGAAAGGCGCAGC
target_201	1	0.000224921	TTGGCCGGCGAGCGCCTAGTGTGTCTCCCGCCGCCGGATTCGGCGGGCTGCGTGGGACCGGCGGGATCCCGGCCAGCCGGCCATGGCGGGGCTGTACTCGCTGGGAGTGAGCGTCTTCTCCGACCAGGGCGGGAGGACGTTACTCAAATCGATGTGGAGCCCGAACCGACGGCTGAAGAAAAGCCCTCGCCGCGGCCGTCGCTGTCTCAGCCGTTGCCTCCGCGGCCGTCGCCGGCCGCCCTTCCCGGCGGCGAAGTCACGGGGAAAGGCCCAGC
target_202	1	0.000224921	TTGGCCGGCGAGCGCCTAGTGTGTCTCCCGCCGCCGGATTCGGCGGGCTGCGTGGGACCGGCGGGATCCCGGCCAACCGGCCATGGCGGGGCTGTACTCGCTGGGAGTGAGCGTCTTCTCCGACCAGGGCGGGAGGACGTTACTCAAATCGTTGTGGAGCCCGAACCGACGGCTGAAGAAAAGCCCTCGCCGCGGCGGTCGCTGTCTCAGCCGTTGCCTCCGCGGCCGTCGCCGGCCGCCCTTCCCGGCGGCGAAGTCTCGGGGAAAGGCCCAGC
target_203	1	0.000224921	TTGGCCGGCGAGCGCCTAGTGTGTCTCCCGCCGCCGGATTCGGCGGGCTGCGTGGGACCGGGGGGATCCCGGCCAGCCGGCCATGGCGGGGCTGAACTCGCGGGAAGTGAGCGTCTTCTCCGACCAGGGCGGGAGGACGTTACTCAAATCGTTGTGGAGCCCGAACCGACGGCTGAAGAAAAGCCCTCGCCGCGGCGGTCGCTGTCTCAGCCGTTGCCTCCACGGCCGTCGCCGGCCGCCCTTCCCGGCGGCGAAGTCTCGGGGAAAGGCCCAGC
target_204	1	0.000224921	TTGGCCGGCGAGCGCCTAGTGTGTCTCCCGCCGCCGGATTCGGCGGGCTGCGTGGGACCGGCGGGATCCCGGCCAGCCGGCCATGGCGGGGCTGTACTCGCTGGGAGTGAGCGTCTTCTCCGACCAGGGCGGGAGGACGTACTCAAATCGTTGTGGAGCGCGAACCGACGGCTGAAGAAAAGCCCTCGCCGCGGCGGTCGCTGTCTCAGCCGTTGCCTCCGCGGCCGTCGCCGGCCGCCCTTCCCGGCGGCGAAGTCTCGGGGAAAGGCCCAGC
target_205	1	0.000224921	TTGGCCGGCGAGCGCCTAGTGTGTCTCCCGGCGCCGGATTCGGCGGGCTGCGTGGGACCGGCGGGATCCCGGCCAGCCGGCCATGGCGGGGCTGTACTCGCTGGGAGTGAGCGTCTTCTCCGACCAGGGCGGGAGGACGTTACTCAAATCGTTGTGGAGCCCGAACCGGCGGCTGAAGAAAAGCCCTCGCCGCGGCGGTCGCTGTCTCAGCCGTTGCCTCCGCGGCCGTCGCCGGCCGCCCTTCCCGGCGGCGAAGTCTCGGGGATAGGCCCAGC
target_206	1	0.000224921	TTGGCCGGCGAGCGCGTAGTGTGTCTCCCGCCGCCGGATTCGGCGGGCTGCGTGGGACCGGCGGGATCCCGGCCAGCCGGCCATGGCGGGGCTGTACTCGCTGGGAGTGAGCGTCTTCTCCGACCAGGGCGGGAGGACGTTACTCAAATCGTTGTGGAGCCCGAACGGACGGCTGAAGAAAAGGCCTCGCCGCGGCGGTCGCCGTCTCAGCCGTTGCCTCCGCGGCCGTCGCCGGCCGCCCTTCCCGGCGGCGAAGTCTCGGGGAAAGGCCCAGC
target_207	1	0.000224921	TTGGCCGGCGAGCGCCTAGTGTGTCTCCCGCCGCCGGATTCGGCGGGCTGCGTGGGACCGGCGGGATCCCGGCCAGCCGGCCATGGCGGGGCTGCACTCGCGGGGAGTGAGCGTCTTCTCCGACCAGGGCGGGAGGACGTTACTCAAATCGTTGTGGAGCCCGAACCGACGGCTGAAGGAAAGCCCCGGCCGCGGCGGTCGCTGTCTCAGCCGTTGCCTCCGCGGCCGTCGCCGGCCGCCCTTCCCGGCGGCGAAGTCTCGGGGAAAGGCCCAGC
target_208	1	0.000224921	TTGGCCGGCGAGCGCCTAGTGTGTCTCCCGCCGCCGGATTCGGCGGGCTGCGTGGGACCGGCGGGATCCCGGCCAGCCGGCCATGGCGGGGCTGTACTCGCTGGGAGTGAGCGTCTTCTCCGACCAGGGCGGGAGGACGTTACTCAAATTGTTGTGGAGCCCGAACCGACGGCTGAAGAAAAGCCCTCGCCGCGGCGGTCGCTGTCTCAGCCGTTGCCTCCGCGGCCGTCGCCGGCCGCCCTTCCCGGCGGCGAAGTCTCGGGGAAAGGCCCAGC
target_209	1	0.000224921	TTGGCCGGCGAGCGCCTAGTGTGTCTCCCGCCGCCGGATTCGGCGGGCTGCGTGGGACCGGCGGGATCCCGGCCAGCCGGCCATGGCGGGGCTGTACTCGCTGGGAGTGAGCGTCTTCTCCGACCAGGGCGGGAGGACGTTACTCAAATCGTTGTGGAGCCCGAACCGACGGCTGAAGAAAAGCCCTCGCCGCGGCGGTCGCTGTCTCAGCCGATGCCTCCGCGGCCATCGCCGGCCGCCCTTCCCGGCGGCGAAGTCTCGGGGAAAGGCCCAGC
target_210	1	0.000224921	TTGGCCGGCGAGCGCCTAGTGTGTCTCCCGCCGCCGGATTCGGCGGGCTGCGTGGGACCGGCGGGATCCCGGCCAGCCGGCCATGGCGGGGCTGTACTCGCTGGGAGTGAGCGTCTTCTCCGACCAGGGCGGGAGGTCGTTACTCAAATCGTTGTGGAGCCCGAACCGACGGCTGAAGAAAAGCCCTCGCCGCGGCGGTCGCTGTCTCAGCCGTTGCCTCCGCGGCCGTCGCCGGCCGCCCTTCCCGGCGGCGAAGTCTCGGGGAAAGGCCCAGC
target_211	1	0.000224921	TTGGCCGGCGAGCGCCTAGTGTGTCTCCCGCCGCCGGATTCGGCGGGCTGCGTGGGACCGGCGGGATCCCGGCCAGCCGGCCATGGCGGGGCTGTACTCGCTGGGAGTGAGCGTCTTCTCCGACCAGGGCGGGAGGACGTTACTCAAATCGTTGTGGAGCCTGAACCGACGGCTGAAGAAAAGCCCTCGCCGCGGCGGACGCTGTCTCAGCCGTTGCCTCCGCGGCCGTCGCCGGCCGCCCTTCCCGGCGGCGAAGTCTCGGGGAAAGGCCCAGC
target_212	1	0.000224921	TTGGCCGGCGAGCGCCTAGTGTGTCTCCCGCCGCCGGATTCGGCGGGCTGCGTGGGACCGGCGGGATCCCGGCCAGCCGGCCATGGCGGGGCTGTACTCGCTGGGAGTGAGCGTCTTCTCCGACCAGGGCGGGAGGACGTTACTCAAATCGTTGTGGAGCCCGAACCGACGGCTGTAGAAAAGCCGTCGCCGCGGCGGTCGCTGTCCCAGCCGTTGCCTCCGCGGCCGTCGCCGGCCGGCCTTCCCGGCGGCGAAGTCTCGGGGATAGGCCCAGC
target_213	1	0.000224921	TTGGCCGGCGAGCGCCTAGTGTGTCTCCCGCCGCCGGATTCGGCGGGCTGCGCGGGACCGGCGGGATCCCGGCCAGCCGGCCATGGCGGGGCTGTACTCGCTGGGAGTGAGCGTCTTCTCCGACCAGGGCGGGAGGACGTTACTCAAATCGTTGTGGAGCCCGAACCGACGGCTGAAGAAAAGCCCTCGCCGCGGCGGTCGCTGTCTCAGCCGTTGCCTCCGCGGCCGTCGCCGGCCGCCCTTCCCGGCGGCGAAGTCTCGGGGAAAGGCCCAGC
target_214	1	0.000224921	TTGGCCGGCGAGCGCCTAGTGTGTCTCCCGCCGCCGGATTCGGCGGGCTGCGTGGGACCGGCGGGATCCCGGCCAGCCGGCCATGGCGGGGCTGTACTCGCTGGGAGTGAGCGTCTTTTCCGACCAGGGCGGGAGGACGTTACTCAAATCGTTGTGGAGCCCGAACCGCCGGCTGAAGAACAGCCCTCGCCGCGGCGGTCGCTGTCTCAGCCGTTGCCTCCGCGGCCGTCGCCGGCCGCCCTTCCCGGCGGCGAAGTCTCGGGGAAAGGCCCAGC
target_215	1	0.000224921	TTGGCCGGCGAGCGCCTAGTGTGTCTCCCGCCGCCGGATTCGGCGGGCTGCGTGGGACCGGCGGGATCCCGGCCAGCCGGCCATGGCGGGGCTGTACTCGCTGGGAGGGAGCGTCTTCTCCGACCAGGGCGGGAGGACGTTACTCAAATCGTTGTGGAGCCCGAACCGACGGCTGAAGAAAAGCCCTCGCCGCGGCGGTCGCTGTCTCAGCCGATGCCTCCGCGGCCGTCGCCGGCCGCCCTTCCGGGCGGCGAAGTCTCGGGGAAAGGCCCAGC
target_216	1	0.000224921	TTGGCCGGCGAGCGCCTAGTGTGTCTCCCGCCGCCGGATTCGGCGGGCTGCGTGGGACCGGCGGGATCCCGGCCAGCCGGCCATGGCGGGGCTGTACTCGCTGGGAGTGAGCGTCTTCTCCGACCAGGGCGGGAGGACGTTACTCAAATCGTTGTGGAGCCCGAACCGACGGCTGAAGAAAAGCCCACGCCGCGGCGCACGCTGTCTCAGCCGTTGCCTCCGCGGCCGTCGCCGGCCGCCCTTCCCGGCGGCGAAGTCTCGGGGAAAGGCCCAGC
target_217	1	0.000224921	TTGGCCGGCGAGCGCCTAGTGTGTCTCCCGCCGCCGGATTCGGCGGGCTGCGAGGGACCGGCGGGATCCCGGCCAGCCGGCCATGGCGGGGCTGTACTCGCTGGGAGTGAGCGTCTTCTCCGACCAGGGCGGGAGGACGTTACTCAAATCGTTGTGGAGCCCGAGCCGACGGCTGAAGAAAAGCCCTCGCCGCGGCGGTCGCTGTCTCAGCCGTTGCCTCCGCGGCCGTCGCCGGCCGCCCTTCCCGGCGGCGAAGTCTCGGGGAAAGGCTCAGC
target_218	1	0.000224921	TTGGCCGGCGAGCGCCTAGTGTGTCTCCCGCCGCCGGATTCGGCGGGCTGCGTGGGACCGGCGGGATCCCGGCCAGCCGGCCATGGCGGGGCTGTACTCGCTGGGAGTGAGCGTCTTCTCCGACCAGGGCGGGAGGACGTTACTCAAATCGTTGTGGAGCCCGAACCGACGGCTGAAGAAAAGCCCTCGCCGCGGCGGTCGCTGTCTCAGCCGTTGCCTCCGCGGCCGTAGCCGGCCGCCCTTCCCGGCGGCGAAGTCTCGGGGAAAGGCCCAGC
target_219	1	0.000224921	TTGGCCGGCGAGCGCCTAGTGTGTCTCCCGCCGCCGGATTCGGCGGGCTGCGTGGGACCGGCGGGATCCCGGCCAGCCGGCCATGACGGGGCTGTACTCGCTGGGAGTGAGCGTCTTCTCCGACCAGGGCGGGAGGACGTTACTCAAATCGTTGTGGAGCCCGAACCGACGGCTGAAGAAAAGCCCTCGCCGCGGCGGTCGCTGTCTCAGCCGTTGCCTCCGCGGCCGTCGCCGGCCGCCCTTCCCGGCGGCGAAGTCTCGGGGAAAGGCCCAGC
target_220	1	0.000224921	TTGGCCGGCGAGCGCCTAGTGTGTCTCCCGCCGCCGGATTCGGCGGGCTGCGGGGGACCGGCGGGATCCGGGCCAGCCGGCCATGGCGGGGCGGAACTGGCTGGGAGTGGGCGTCTTCTCCGACCAGGGCGGGAGGACGTTACTCAAATCGTTGTGGAGCCCGAACCGACGGCTGAAGAAAAGCCCTCGCCGCGGCGGTCGCTGTCTCAGCCGTTGCCTCCGCGGCCGTCGCCGGCCGCCCTTCCCGGCGGCGAAGTCTCGGGGAAAGGCCCAGC
target_221	1	0.000224921	TTGGCCGGCGAGCGCCTAGTGTGTCTCCCGCCGCCGGATTCGGCGGGCTGCGTGGGACCGGCGGGATCCCGGCCAGCCGGCCATGGCGGGGCGGTACTGGCTGGGAGTGAGCGTCTTCTCCGACCAGGGCGGGAGGACGTTACTCAAATCGTTGTGGAGCCCGAACCGACGGCTGAAGAAAAGCCCTCGCCGCGGCGGTCGCTGTCTCAGCCGTTGCCTCCGCGGCCGTCGCCGGCCGCCCTTCCCGGCGGCAACGTCTCGGGGAGAGGCCCAGC
target_222	1	0.000224921	TTGGCCGGCGAGCGCCTAGTGTGTCTCCCGACGCCGGATTCGGCGGGCTGCGTGGGACCGGCGGGATCCCGGCCAGCCGGCCATGGCGGGGCTGTACTCGCTGGGAGTGAGCGTCTTCTCCGACCAGGGCGGGAGGACGCTACTCAAATCGTTGTGGAGCCCGAACCGACGGCTGAGGAAGGGCCCGCGCCGCGGCGTTCGCTGTCTCAGCCGTTGCCTCCGCGGCCGTCGCCGGCCCGCCTTCGCGGCGGCGAAGTCTCGGGGAAAGGCCCAGC
target_223	1	0.000224921	TTGGCCGGCGAGCGCCTAGTGTGTCTCCCGNCGCCGGATTCGGCGGGCTGCGTGGGACCGGCGGGATCCCGGCCAGCCGGCCATGGCGGGGCTGTACTCGCTGGGAGTGAGCGTCTTTTCCGACCAGGGCGGGAGGACGTTACTCAAATCGTTGTGGAGCCCGAACCGACGGCTGAAGAAAAGCCCTCGCCGCGGCGGTCGCTGTCTCAGCCGTTGCCTCCGCGGCCGTCGCCGGCCGCCCTTCCCGGCGGCGAAGTCTCGGGGAAAGGCCCAGC
target_224	1	0.000224921	TTGGCCGGCGAGCGCCTAGTGTGTCTCCCGCCGCCGGATTTGGCGGGCTGCGTGGGACCGGCGGGATCCCGGCCAGCCGGCCATGCCGGGCCGGTACTCGCGGGGAGGGGGCGTTTTCTCCGACCAGGGCGGGAGGACGTTACTCAAATCGTTGTGGAGCCCGAACCGACGGCTGAAGAAAAGCCCTCGCCGCGGCGGTCGCTGTCTCAGCCGTTGCCTCCGCGGCCGTCGCCGGCCGCCCTTCCCGGCGGCGAAGTCTCGGGGAAAGGCCCAGC
target_225	1	0.000224921	TTGGCCGGCGAGCGCCTAGTGTGTCTCCCGCCGCCGGATTCGGCGGGCTGCGTGGGACCGGCGGGATCCCGGCCAGCCGGCCATGGCGGGGCTGTACTCGCTGGGAGTGCGCGTCTTCTCCGACCAGGGCGGGAGGACGATACTCAAATCGTTGTGGAGCCCGAACCGACGGCTGAAGAAAAGCCCTCGCCGCGGCGGTCGCTGTCTCAGCCGTTGCCTCCGCGGCCGTCGCCGGCCGCCCTTCCCGGCGGCGAAGTCTCGGGGAAAGGCCCAGC
target_226	1	0.000224921	TTGGCCGGCGAGCGCCTAGTGTGTCTCCCGCCGCCGGATTCGGCGGGCTGCGTGGGACCGGCGGGATCCCGGCCAGCCGGCCATGGCGGGGCTGAACTCGCTGGGAGTGAGCGTCTTCTCCGACCAGGGCGGGAGGACGTTACTCAAATCGTTGTGGAGCCCGAACCGACGGCTGAAGAACAGCCCTCGCCGCGGCGGTCGCTGTCTCAGCCGTTGCCTCCGCGGCCGTCGCCGGCCGCCCTTCCCGGCGGCGAAGTCTCGGGGAAAGGCCCAGC
target_227	1	0.000224921	TTGGCCGGCGAGCGCGTAGTGTGTCTCCCCCCGCCGGATTCGGCGGGCTGCGTGGGACCGGCGGGATCCNGGCCAGCCGGCCATGGCGGGGCGGAACTCGCGGGGAGGGAGGGTCTTCTCCGACCAGGGCGGGAGGACGTTACTCAAATCGTTGTGGAGCCCGAACCGACGGCTGAAGAAANGCCGTCGCCGCGGCGGTCGCTGTCTCAGCCGTTGCCTCCGCGGCCGTCGCCGGCCGCCCTTCCCGGCGGCGAAGTCTCGGGGAAAGGCCCAGC
target_228	1	0.000224921	GACAGAGTGCCAGCCCTGGGACCGAACCCCGCGTTTATGAACAAACGACCCAACACCCGTGCGTTTTATTCTGTCTTTTTATTGCCGTCATAGCG
target_229	1	0.000224921	TTGGCCGGCGAGCGCCTAGTGTGTCTCCCGCCGCCGGATTCGGCGGGCTGCGTGGGACCGGCGGGATCCCGGCCAGCCGGCCATGGCGGGGCTGTACTCGCTGGGAGTGAGCGTCTTCTCCGACCAGGGCGGGAGGACGTTACTCAAATCGTTGTGGAGCCCGAACCGACGGCTGAAGAANAGCCNTCGCCGCGGCNGTCGCTGTCTCAGCCGTTGCCTCCGCGGCCGTCGCCGGCCGGCCTTCCCGGCGGCGAAGTCTCGGGGAAAGGCCCAGC
target_230	1	0.000224921	TTGGCCGGCGAGCGCCTAGTGTGTCTCCCGCCGCCGGATTCGGCGGGCTGCGGGGGACCGGCGGGATCCCGGCCAGCCGGCCATGGCGGGGCTGAACTGGCTGGGAGTGAGCGTCTTCTCCGACCAGGGCGGGAGGACGTTACTCAAATCGTTGTGGAGCCCGAACCGACGGCTGAAGAAAAGCCCTCGCCGCGGCGGTCGCTGTCTCAGCCGTTGCCTCCGCGGCCGTCGCCGGCCGCCCTTCCCGGCGGCGAAGTCTCGGGGAAAGGCCCAGC
target_231	1	0.000224921	TTGGCCGGCGAGCGCCTAGTGTGTCTCCCGCCGCCGGATTCGGCGGGCTGCGTGGGACCGGCGGGATCCCGGCCAGCCGGCCATGGCGGGGCTGTACTCGCTGGGAGTGAGCGTCTTCTCCGACCAGGGCGGGAGGACGTTACTCAAATCGTTGTGGAGCCCGANCCGACGGCTNAAGAAAAGCCCTCGCCGCGGCGGTCGCTGTCTCAGCCGTTGCCTCCGCGGCCGTCGCCGGCCGCCCTTCCCGGCGGCGCAGTCTCGGGGACAGGCCCAGC
target_232	1	0.000224921	TTGGCCGGCGAGCGCTAGTGTGTCTCCCGCCGCCGGATTCGGCGGGCTGCGTGGGACCGGCGGGATCCCGGCCAGCCGGCCATGGCGGGGCTGTACTCGCTGGGAGTGAGCGTCTTCTCCGACCAGGGCGGGAGGACGTTACTCAAATCGTTGTGGAGCCCGAACCGACGGCTGAAGAAAAGCCCTCGCCGCGGCGGTCGCTGTCTCAGCCGTTGCCTCCGCGGCCGTCGCCGGCCGCCCTTCCCGGCGGTGAAGTCTCGGGGAAAGGCCCAGC
target_233	1	0.000224921	TTGGCCGGCGAGCGCCTAGTGTGTCTCCCGCCGCCGGATTCGGCGGGCTGCGGGGGACCGGCGGGATCCCGGCCAGCCGGCCATGGCGGGGCTGTACTCGCTGGGAGTGAGCGTTTTCTCCGACCAGGGCGGGAGGACGTTACTCAAATCGTTGTGGAGCCCGAGCCGACGGCTGAAGAAAAGCCCTCGCCGCGGCGGTCGCTGTCTCAGCCGCTGCCTCCGCGGCCGTCGCCGGCCGCCCTTCCCGGCGGCGAAGTCTCGGGGAATGGCCCAGC
target_234	1	0.000224921	TTGGCCGGCGAGCGCCTAGTGTGTCTCCCGCCGCCGGATTCGGCGGGCTGCGTGGGACCGGCGGGATCCCGGCCAGCCGGCCATGGCGGGGCTGTACTCGCTGGGAGTGAGCGCCTTCTCCGACCAGGGCGGGAGGACGTTACTCAAATCGTTGTGGAGCCCGAACCGACGGCTGAAGGAAAGCCCTCGCCGCGGCGGTCGCTGTCTCAGCCGTTGCCTCCGCGGCCGTCGCCGGCCGCCATTCCCGGCGGCGAAGTCTCGGGGAAAGGCCCAGC
target_235	1	0.000224921	TTGGCCGGCGAGCGCCTAGTGTGTCCCCCGTCGCCGGTTTCGGTGGGCTGCGTGGGACCGGCGGGATCCCGGCCAGCCGGCCATGGCGGGGCTGTACTCGCTGGGAGTGAGCGTCTTCTCCGACCAGGGCGGGAGGACGTTACTCAAATCGTTGTGGAGCCCGAACCGACGGCTGAAGAAGAGCCATCGCCGCGGCGGTCGCTGTCTCAGCCGTTGCCTCCGCGGCCGTCGACGGCCGCCCTTCCCGGCGGCGAAGTCTCGGGGAAGGGCCCAGC
target_236	1	0.000224921	TTGGCCGGCGAGCGCCTAGTGTGTCTCCCGCCGCCGGATTCGGCGGGCTGCGTGGGACCGGCGGGATCCCGGCCAGCCGGCCATGGCGGGGCGGAACTCGCGGGGAGTGAGGGTCTTCTCCGACCAGGGCGGGAGGACGTTACTCAAATCGTTGTGGAGCCCGAACCGACGGCTGAAGAAAAGCCCTCGCCGCGGCGGTCGCTGTCTCAGCCGTTGCCTCCGCGGCCGTCGCCGGCCGCCCTTCCCGGCGGCGAAGTCTCGGGGAAAGGCCCAGC
target_237	1	0.000224921	TTGGCCGGCGAGCGCCTAGTGTGTCTCCCGNCGCCGGATTCGGCGGGCTGCGTGGGACCGGCGGGATCCCGGCCAGCCGGCCATGGCGGGGCTGTACTCGCTGGGAGTGAGCGACTTTTCCGACCAGGGCGGGAGGACGTAACTCAAATCTTTGTGGAGCCGGAACCGACGGCTGAAGAAAAGGCGTCGCCGCGGCGGTCGCTGTCTCAGCCGTTGCCTCCGCGGCCGTCGCCGGCCGCCCTTCCCGGCGGCGAAGTCTCGGGGAAAGGCCCAGC
target_238	1	0.000224921	TTGGCCGGCGGGCGCCTAGTGTGTCTCCCGCCGCCGGATTCGGCGGGCTGCGTGGGACCGGCGGGATCCCGGCCAGCCGGCCATGGCGGGGCTGTACTCGCTGGGAGNGAGCGTCTTCTCCGACCAGGGCGGGAGGACGTTACTCAAATCGTTGTGGAGCCCGANCCGACGGCTGAAGAAAAGCCCTCGCCGCGGCGGTCGCTGTCCCAGCCGTTGCCTCCGCGGCCGTCGCCGGCCGCCCTTCCCGGCGGCGATGTCTCGGGGACAGGCCCAGC
target_239	1	0.000224921	TTGGCCGGCGAGCGCCTAGTGTGTCTCCCGCCGCCGGATTCGGCGGGCTGCGTGGGACCGGCGGGATCCCGGCCAGCCGGCCATGGCGGGGCTGTACTCGCTGGGAGTGAGCGTCTTCTCCGACCAGGGCGGGAGGAGGTACATGGAGGACGTTACTCAAATCGTTGTGGAGCCCGAACCGACGGCTGAAGAAAAGCCCTCGCCGCGGCGATCACTGTCTCAGCCGTTGCCTCCGCGGCCGTCGCCGGCCGCCCTTCCCGGCGGCGAAGTCTCGGGGAAAGGCCCAGC
target_240	1	0.000224921	TTGGCCGGCGAGCGCCTAGTGTGTCTCCCGCCGCCGAATTCGGCGGGCTGCGTGGGACCGGCGGGATTCCGGCCAGCCGGCCATGGCGGGGCAGGACTCGCTGGGAGGGAGGGTCTTTTCCGACCAGGGCGGGAGGACGTTACTCAAATCGTTGTGGAGCCCGAGCCGACGGCTGAAGAAAAGCCCTCGCCGCGGCGGTCGCTGTCTCAGCCGTTGCCTCCGCGGCCGTCGCCGGCCGCCCTTCCCGGCGGCGAAGTCTCGGGGAAAGGCCCAGC
target_241	1	0.000224921	TTGGCCGGCGAGCGCCTAGTGTGTCTCCCGCCGCCGGATTCGGCGGGCTGCATGGGACCGGCGGGATCCCGGCCAGCCGGCCATGGCGGGGCTGCACTCGCTGGGAGTGAGCGTCTTCTCCGACCAGGGCGGGAGGACGTTACTCAAATCGTTGTGGAGCCCGAACCGACGGCTGAAGAAAAGCCCTCGCCGCGGCGGTCGCTGTCTCAGCCGTTGCCTCCGCGGCCGTCGCCGGCCGCCCTTCCCGGCGGCGAAGTCTCGGGGAAAGGCCCAGC
target_242	1	0.000224921	TTGGCCGGCGAGCGCCTAGTGTGTCTCCCGCCGCCGGATTCGGCGGGCTGCGTGGGACCGGCGGGATCCCGGCCAGCCGGCCATGGCGGGGCTGTACTCGCTGGGAGTGAGCGTCTTCTCCGACCAAGGCGGGAGGACGTTACTCAAATCGTTGTGGAGCCCGAACCGACGGCTGAAGAAAAGCCNTCGCCGCGGCGGTCGCTGTCNCAGCCGTTGCCTCCGCGGCCGTCGCCGGCCGNGCATCCCGGCGGCGAAGTCTCGGGGAAAGGCCCAGC
target_243	1	0.000224921	TTGGCCGGCGAGCGCCTAGTGTGTCTCCCGCCGCCGGATTCGGCGGGCTGCGTGGGACCGGCGGGATCCCGGCCAGCCGGCCATGGCGGGGCTGTACTCGCTGGGAGTGAGCGTCTTCTCCGACCAGGGCGGGAGGACGTTACTCAAATCGTTGTGGAGCCCGAACCGACGGCTGAAGAAAAGCCCTCGCCGCGGCGGTCGCTGTCTCAGCCCTTGCCACCGCGGCCGTCGCCGGCCGCCCTTCCCGGCGGCGAAGTCTCGGGGAAAGGCCCAGC
target_244	1	0.000224921	TTGGCCGGCGAGCGCGTAGTGTGTCTCCCGGCGCCGGCTTCGGCGGCCTGCGTGGGACCGGCGGGATCCCGGCCAGCCGGCCATGGCGGGGCTGTACTCGCTGGGAGTGCGGGTCTTCTCCGACCAGGGCGGGAGGACGTTACTCAAATCGTTGTGGAGCCCGAACCGCCGGCTGAAGAAAAGGCCTCGCCGGGGCGGTCGCTGTCTCAGCCGTTGCCTCCGCGGCCGTCGCCGGCCGCCCTTCCCGGCGGCGAAGTCTCGGGGAAAGGCCCAGC
target_245	1	0.000224921	TTGGCCGGCGAGCGCCTAGTGTGTCTCCCGCCGCCGGATTCGGCGGGCTGCGTGGGACCGGCGGGATCCCGGCCAGCCGGCCATGGCGGTGCTGTACTCGCTGGGAGTGAGCGTCTTCTCCGACCAGGGCGGGAGGACGTTACTCAAATCGTTGTGGAGCCCGANCCGCCGGCTGAAGAAAAGCCCTCGCCGCGGCGGTCGCTGTCTCAGCCGATGCCTCCGCGGCCGTCGCCGGCCGCCCTTCCCGGCGGCGAAGTCTCGGGGAAAGGCCCAGC
target_246	1	0.000224921	TTGGCCGGCGAGCGCGTAGTGTGTCTCCCGCCGCCGGATTCGGCGGGCTGCGTGGGACCGGCGGGATCCCGGCCAGCCGGCCATGGCGGGGCTGTACTCGCTGGGAGTGAGCGTCTTCTCCGACCAGGGCGGGAGGACGTTACTCAAATCGTTGTGGAGCCCGAACCGACGGCTGAAGAAAAGCCCTCGCCGCGGCGGTCGCTGACTCAGCCGTTGCCTCCGCGGCCGTCGCCGGCCGGCCTTCCCGGCGGCGAAGTCTCGGGGAAAGGCCCAGC
target_247	1	0.000224921	TTGGCCGGCGTGCGCCTAGTGTGTCTCCCGCCGCCGGATTCGGCGGGCTGCGTGGGACCGGCGGGATCCCGGCCAGCCGGCCATGGCGGGGCTGNACTCGCTGGGAGTGAGCGTCTTCTCCGACCAGGGCGGGAGGACGTTACTCAAATCGTTGTGGAGCCCGAACCGACGGCTGAAGAAAAGCCCTCGCCGCGGCGGTCGCTGTCTCAGCCGNTGCCTCCGCGGCCGTCGCCGGCCGCCCTTCCCGGCGGCGAAGTCTCGGGGAAAGGCCCAGC
target_248	1	0.000224921	TTGGCCGGCGAGCGCCTAGTGTGTCTCCCGCCGCCGGATTCGGCGGGCTGCGTGGGACCGGCGGGATCCCGGCCAGCCGGCCATGGCGGGGCTGTACTCGCTGGGAGTGAGCGTCTTCTCCGACCAGGGCGGGAGGACGTTACTCAAATCGTTGTGGAGCCCGAACCGACGGCTGAAGAAAAGCCCCCGCCGCGGCGGTCGCTGTCTCAGCCGTTGCCTCCGCGGCCGTCGCCGGCCGCCCTNCCCGGCGGCGAAGTCTCGGGGTAAGGCCCAGC
target_249	1	0.000224921	TTGGCCGGCGAGCGCCTAGTGTGTCTCCCGCCGCCGGATTCGGCGGGCTGCGTGGGACCGGCGGGATCCCGGCCAGCCGGCCATGGCGGGGCTGTACTCGCTGGGAGTGAGCGTCTTCTCCGACCAGGGCGGGAGGACGTTACTCAAATCGTTGTGGAGCCCGACCCGACGGCTGAAGAAAAGCCCTCGCCGCGGCGGTCGCTGTCTCAGCCGTTGCCTCCGCGGCCGTCGCCGGCCGGCCTTCCCGGCGGCGAAGTCTCGGGGAAAGGCCCAGC
target_250	1	0.000224921	TCGGCCGGCGAGCGCCTAGTGTGTCTCCCGTCGCCGGATTCGGCGGGCTGCGTGGGACCGGCGGGATCCCGGCCAGCCGGCCATGGCGGGGCTGTACTCGCTGGGAGTGAGCGTCTTCTCCGACCAGGGCGGGAGGACGTTACTCAAATCGTTGTGGAGCCCGAACCGAGGGCTGAAGAAAAGCCCTCGCCGCGGCGGTCGCTGTCTCAGCCGTTGCCTCCGCGGCCGTCGCCGGCCGGCCTTCCCGGCGGCGAAGTCTCGGGGAAAGGCCCAGC
target_251	1	0.000224921	TTGGCCGGCGAGCGCCTAGTGTGTCTCCCGCCGCCGGATTCGGCGGGCTGCGTGGGACCGGCGGGATCCCGGCCAGCCGGCCATGGCGGGGCTGAACTCGCGGGGAGTGAGGGTCTTCTCCGACCAGGGCGGGAGGACGTTACTCAAATCGTTGTGGAGCCCGAACCGACGGCTGAAGAAAAGCCCTCGCCGCGGCGGTCGCTGTCTCAGCCGTTGCCTCCGCGGCCGTCGCCGGCCGCCCTTCCCGGCGGCGAAGTCTCGGGGAAAGGCCCAGC
target_252	1	0.000224921	GGATTAGCAGAGCGAGGTATGTAGGCGGTGCTACAGAGTTCTTGAAGTGGTGGCCTAACTACGGCTACACTAGAAGAACAGTAT
target_253	1	0.000224921	TTGGCCGGCGAGCGCCTAGTGTGTCTCCCGCCGCCGGATTCGGCGGGCTGCGTGGGACCGGCGGGATCCCGGCCAGCCGGCCATGGCGGGGCTGTACTCGCTGGGAGTGAGCGTCTTCTCCGACCAGGGCGGGAGGACGTTACTCAAATCGTTGTGGAGCCCGAACCGACGGCTGAAGAANAGCCCTCGCCGCGGCGGTCGCTGTCTCAGCCGCTGCCTCCGCGGCCGTCGCCGGCCGCCCTTCCCGGCGGCGAAGTCTCGGGGAAAGGCCCAGC
target_254	1	0.000224921	TTGGCCGGCGAGCGCCTAGTGTGTCTCCCGCCGCCGGATTCGGCGGGCTGCGTGGCACCGGCGGGATCCCGGCCAGCCGGCCATGGCGGGGCTGTACTCGCTGGGAGTGAGCGTTTTCTCCGACCAGGGCGGGAGGACGTTACTCAAATCGTTGTGGAGCCCGAACCGACGGCTGAAGAAAAGCCCTCGCCGCGGCGGTCGCTGTCTCAGCCGTTGCCTCCGCGGCCGTCGCCGGCCGCCCTTCCCGGCGGCGAAGTCTCGGGGAAAGGCCCAGC
target_255	1	0.000224921	TTGGCCGGCGAGCGCCTAGTGTGTCTCCCGCCGCCGGATTCGGCGGGCTGCGTGGGACCGGCGGGATCCCGGCCAGCCGGCCATGGCGGGGCTGTACTCGCTGGGAGTGAGCGTCTTCTCCGACCAGGGCGGGAGGACGTTACTCAAATCGTTGTGGAGCCCGATCCGACGGCTGAAGAAAAGCCCTCGCCGCGGCGGTCGCTGTCTCAGCCGTTGCCTCCGCGGCCGTCGCCGGCCGNCCTTCCCGGCGGCGAAGTCTCGGGGAACGGCCCAGC
target_256	1	0.000224921	TTGGCCGGCGAGCGCCTAGTGTGTCTCCCGCCGCCGGATTCGGCGGGCTGCGTGGGACCGGCGGGATCCCGGCCAGCCGGCCATGGCGGGGCTGTACTCGCTGGGAGTGAGCGTCTTCTCCGACCAGGGCGGGAGGACGTTACTCAAATCGTTGTGAAGCCCGAACCGACGGCTGAAGAAAAGCCCTCGCCGCGGCGGTCGCTGTCTCAGCCGATGCCTCCGCGGCCGTCGCCGGCCGCCCTTCCCGGCGGCGAAGTCTCGGGGAAAGGCCCAGC
target_257	1	0.000224921	TTGGCCGGCGAGCGCCTAGTGTGTCTCCCGCCGCCGGATTCGGCGGGCTGCGTGGGACCGGCGGGATCCCGGCCAGCCGGCCATGGCGGGGCTGTACTCGCTGGGAGTGAGCGTCTTCTCCGACCAGGGCGGGAGGACGTTACTCAAATCGTTGTGGAGCCCGAACCGACGGCTGAAGAAAAGCCCTCGCCGCGGCGGTCGCTGTCTCAGCCGTTGCCTCCGCGGCCGTCGCCGGCCGCCCTTCCCGGCGGCGAAGTCTCGGGGAAAGGCCCTGC
target_258	1	0.000224921	TTGGCCGGCGAGCGCCTAGTGTGTCTCCCGCCGCCGGATTCGGCGGGCTGCGTGGGACCGGCGGGATCCCGGCCAGCCGGCCATGGCGGGGCTGTACTCGCTGGGAGTGAGCGTCTTCTCCGACCAGGGCGGGAGGACGTTACTCAAATCGTTGTGGAGCCCGAACCGACGGCTGAAGAAAAGCCCTCGCCGCGGCAGTCGCTGTCTCAGCCGTTGCCTCCGCGGCCGTCGCCGGCCGCCCTTCCCGGCGGCGAAGTCTCGGGGAAAGGCCCAGC
target_259	1	0.000224921	TTGGCCGGCGAGCGCCTAGTGTGTCTCCCGCCGCCGGATTCGGCGGGCTGCGTGGGGCCGGCGGGATCCCGGCCAGCCGGCCATGGCGGGGCTGTACTGGCTGGGAGTGAGCGTCTTCTCCGACCAGGGCGGGAGGACGTTACTCAAATCGTTGTGGAGCCCGAACCGACGGCTGAAGAAAAGCCCTCGCCGCGGCGGTCGCTGTCTCAGCCGNTGCCTCCGCGGCCGTCGCCGGCCGCCCTTCCCGGCGGCGCAGTCTCGGGGAAAGGCCCAGC
target_260	1	0.000224921	TTGGCCGGCGAGCGCCTAGTGTGTCTCCCGCCGCCGGATTCGGCGGGCTGCGTGGGACCGGCGGGATCCCGGCCAGCCGGCCATGGCGGGGCTGTACTCGCTGGGAGTGAGCGTCTTCTCCGACCAGGGCGGGAGGACGTTACTCAAATCGTTGTGGAGCCCGAACCGACGGCTGAAGAAAAGCCCTCGCCGCGGCGGTCGCGGTCTCAGCCGTTGCCTCCGCGGCCGTCGCCGGCCGCCCTTCCCGGCGGCGAAGTCTCGGGGAAAGGCCCAGC
target_261	1	0.000224921	TTGGCCGGCGAGCGCCTAGTGTGTCTCCCGGCGCCGGATTCGGCGGGCTGCGTGGGACCGGCGGGATTCCGGCCAGCCGGCCATGGCGGGGCTGTACTCGCTGGGAGTGAGCGTCTTCTCCGACCAGGGCGGGAGGACGTTACTCAAATCGTTGTGGAGCCCGAACCGACGGCTGAAGANAAGCCCTCGCCGCGGCGGTCGCTGTCTCAGCCGTTGCCTCCGCGGCCGTCGCCGGCCGCCCTTCCCGGCGGCGAAGTCTCGGGGACAGGCCCAGC
target_262	1	0.000224921	TTGGCCGGCGAGCGCCTAGTGTGTCTCCCGCCGCCGGATTCGGCGGGCTGCGTGGGACCGGCGGGATCCCGGCCAGCCGGCCATGGCGGGGCTGTACTCGCTGGGAGTGAGCGTCTTCTCCGACCAGGGCGGGAGGACGTTACTCAAATCGTTGTGGAGCCCGAACCGACGGCTGAAGAAAAGCCCTCGCCGCGGCGGTCGCTGTCTCAGCCGTTGCCTCCGCGGCCGTCGCCGGCCGGCCTTCCCGGCGGCGAGGTCTCGGGGAAAGGCCCAGC
target_263	1	0.000224921	TTGGCCGGCGAGCGCCTAGTGTGTCTCCCGCCGCCGGATTCGGCGGGCTGCGTGGGACCGGCGGGATCCCGGCCAGCCGGCCATGGCGGGGCTGTACTCGCTGGGAGTGAGCGTCTTCTCCGACCAGGGCGGAAGGACGTTACTCAAATCGTTGTGGAGCCCGAACCGACGGCTGAAGANAAGCCCTCGCCGCGGCGGTCGCTGTCTCAGCCGTTGCCTCCGCGGCCGTCGCCGGCCGCCCTTCCCGGCGGCGAAGTCTCGGGGAAAGGCCCAGC
target_264	1	0.000224921	GCAAGGGCGAGGAGCTGTGCAGTGGGAAGAAGGGTTAGGAACTGTGGGAACTGAGATGACCACATGAAGCAGCACGACTTC
target_265	1	0.000224921	TTGGCCGGCGAGCGCCTAGTGTGTCTCCCGCCGCCGGATTCGGCGGGCTGCGTGGGACCGGCGGGCTCCCGGCCAGCCGGCCATGGCGGGGCTGTACTCGCTGGGAGTGAGCGNCTTCTCCGACCAGGGCGGGAGGACGTTACTCAAATCGTTTTGGAGCCCGAACCGACGGCTGAAGAAAAGCCCTCGCCGCGGCGGTCGCTGTCTCAGCCGTTGCCTCCGCGGCCGTCGCCGGCCGCCCTTCCCGGCGGCGAAGTCTCGGGGAAAGGCCCAGC
target_266	1	0.000224921	TTGGCCGGCGAGCGCCTAGTGTGTCTCCCGGCGCCGGATTCGGCGGGCTGCGTGGGACCGGCGGGATCCCGGCCAGCCGGCCATGGCGGGGCTGTACTCGCTGGGAGTGAGCGTCTTCTCCGACCAGGGCGGGAGGACGTTACTCAAATCGTTGTGGAGCCCGAACCGACGGCTGAAGAAAAGCCCACGCCGCGGCGGTCGCTGTCTCAGCCGTTGCCACCGCGGCCGTCGCCGGCCGCCCTTCCCGGCGGCGAAGTCTCGGGGATAGGCCCAGC
target_267	1	0.000224921	TTGGCCGGCGAGCGCCTAGTGTGTCTCCCGCCGCCGGATTCGGCGGGCTGCGTGGGACCGGCGGCATCCCGGCCAGCCGGCCATGGCGGGGCTGTACTCGCTGGGAGTGAGCGTCTTCTCCGACCAGGGCGGGAGGACGTTACTCAAATCGTTGTGGAGCCCGAACCGACGGCTGAAGAAAAGCCCTCGCCGCGGCGGTCGCTGTCTCAGCCGTTGCCTCCGCGGCCGTCGCCGGCCGCCCTTCCCGGCGGCGCAGTCTCGGGGAAAGGCCCTGC
target_268	1	0.000224921	TTGGCCGGCGAGCGCGTAGTGTGTCCCCCGCCGCCGGATTCGGCGGGCTGCGTGGGACCGGCGGGATCCCAGCCAGCCGGTCATGGCGGAGCTGTACTCGCTGGCAGTGAGCGTCTCCTCCGACCAGGGCGGGAGGACGTTACTCAAATCGTTGTGGAGCCCGAACCGACGGCTGAAGAAGAGCCGTCGCCGCGGCAGTCGCTGTCTCAGCCGTTGCCTCCGCGGCCGTCGCCGGCCGCCCTTCCCGGCGGCGAAGTCTCGGGGAAAGGCCCAGC
target_269	1	0.000224921	TTGGCCGGCGAGCGCCTAGTGTGTCTCCCGCCGCCGGATTCGGCGGGCTGCGGGGGACCGGCGGGATCCCGGCCAGCCGGCCATGGCGGGGCTGTACTCGCGGGGAGTGAGGGCTTTCTCCGACCAGGGCGGGAGGAGGTTACTCAAATCGTTGTGGAGCCCAAACCGGCGGCTGAAGAAATGCCTTCGCCGCGGCGGTCGCTGTCCCAGCCGTTGCCTCCGCGGCCATCGCCGGCCGCCCTTGCCGGCGGCGTAGTCTCGGGGAAAGGCCCAGC
target_270	1	0.000224921	TTGGCCGGCGAGCGCCTAGTGTGTCTCCCGCCGCCGGATTCGGCGGGCTGCGTGGGACCGGCGGGATCCCGGCCAGCCGGCCATGGCGGGGCTGTACTCGCTGGGAGTGAGCGTCTTCTCCGTCCAGGGCGGGAGGACGTTACTCAAATCGTTGTGGAGCCCGAACCGACGACTGAAGGAAAGCCCTCGCCGCGGCGGTCGCTGTCTCAGCCGTTGCCTCCGCGGCCGTCGCCGGCCGCCCTTCCCGGCGGCGAAGTCTCGGGGAAAGGCCCAGC
target_271	1	0.000224921	TTGGCCGGCGAGCGCCTAGTATGTCTCCCGCCGCCGGATTCGGCGGGCTGCGTGGGACCGGCGGGATCCCGGCCAGCCGGCCATGGCGGGGCTGTACTCGCTGGGAGTGAGCGTCTTCTCCGACCAGGGCGGGAGGACGTTACTCAAATCGTTGTGGAGCCCGAACCGACGGCTGAAGAAAAGCCCTCGCCGCGGCGGTCGCTGTCTCAGCCGTTGCCTCCGCGGCCGTCGCCGGCCGCCCTTCCCGGCGGCGAAGTCTCGGGGAAAGGCCCAGC
target_272	1	0.000224921	TTGGCCGGCGAGCGCCTAGTGTGTCTCCCGCCGCCGGATTCGGCGGGCTGCGTGGGACCGGCGGGATCCCGGCCAGCCGGCCATGGCGGGGCTGTACTCGCTGGGAGTGAGCGTCTTCTCCGACCAGGGCGGGAGGACGTTACTCAAATCGTTGTGGACCCCGAACCGACGGCTGAAGAANAGCCCTCGCCGCGGCGGTCGCTGTCTCAGCCGNTGCCTCCGCGGCCGTCGCCGGCCGNCCTTCCCGGCGGCGAAGTCTCGGGGAAAGGCCCAGC
target_273	1	0.000224921	TTGGCCGGCGAGCGCCTAGTGTGTCTCCCGCCGCCGGATTCGGCGGGCTGCGGGGGACCGGCGGGATCCCGGCCAGCCGGCCATGGCGGGGCTGTACTCGCGGGGAGTAAGCGTCTTCTCCGACCAGGGCGGGAGGACGTTACTCAAATCGTTGTGGAGCCCGAACCGACGGCTGAAGAAAAGCCCTCGCCGCGGCGGTCGCTGTCTCAGCCGTTGCCTCCGCGGCCGTCGCCGGCCGCCCTTCCCGGCGGCGAAGTCTCGGGGAAAGGCCCAGC
target_274	1	0.000224921	TTGGCCGGCGAGCGCCTAGTGTGTCTCCCGCCGCCGCATTCGGCGGGCTGCGTGGGACCGGCCGGATCCCGGCCAGCCGGCCATGGCGGGGCTGTACTCGCTGGGAGTGAGCCTCTTCTCCGACCAGGGCGGGAGGACGTTACTCAAATCGTTGTGGAGCCCGAACCGACGGCTGAAGAAAAGCCCTCGCCGCGGCGGTCGCTGTCTCAGCCGTTGCCTCCGCGGCCGTCGCCGGCCGCCCTTCGCGGCGGCGAAGTCTCGGGAAAAGGCCCAGC
target_275	1	0.000224921	TTGGCCGGCGAGCGCCTAGTGTGTCTCCCGCCGCCGGATTCGGCGGGCTGCGTGGGACCGGCGGGATCCCGGCCAGCCGGCCATGGCGGGGCTGAACTCGCTGGGAGTGAGCGTCTTCTCCGACCAGGGCGGGAGGACGTTACTCAATCGTTGTGGAGCCCGAACCGACGGCTGAAGAAAAGCCCTCGCCGCGGCGGTCGCTGTCTCAGCCGATGCCTCCGCGGCCGTCGCCGGCCGCCCTTCCCGGCGGCGAAGTCTCGGGGAAAGGCCCAGC
target_276	1	0.000224921	TTGGCCGGCGAGCGCCTAGTGTGTCTCCCGCCGCCGGATTCGGCGGGCTGCGTGGGACCGGCGGGATCCCGGCCAGCCGGCCATGGCGGGGCTGTACTCGCTGGGAGTGAGCGTCTTCTCCGACCATGGGCGGGAGGACGTTACTCAAATCGTTGTGGAGCCCGAACCGACGGCTGAAGAAAAGCCCTCGCCGCGGCGGTCGCTGTCTCAGCCGTTGCCTCCGCGGCCGTCGCCGGCCGCCCTTCCCGGCGGCGAAGTCTCGGGGAAAGGCCCAGC
target_277	1	0.000224921	TTGGCCGGCGAGCGCCTAGTGTGNCTCCCGCCGCCGGCTTCGGCGGGCTGCGTGGGACCGGCGGGATCCCGGCCAGCCGGCCATGGCGGGGCTGNACTCGCTGGGAGGGAGCGTCTTCTCCGACCAGGGCGGGAGGACGTTACTCAAATCGATGTGGAGCCCGAACCGGCGGCTGAAGNAAGGCGCTCGCGGCGGCGGTCGCTGTCTCAGCCGTGGCCTCGGCGGCCGTCGGCGGCCGNCCGGCGCGGCGGCGAAGTCTCGGGGAAAGGCCCAGC
target_278	1	0.000224921	TTGGCCGGCGAGCGCCTAGTGTGTCTCCCGCCGCCGGATTCGGCGGGCTGCGTGGGACCGGCGGGTTCCCGGCCAGCCGGCCATGGCGGGGCTGTACTCGCCGGGAGTGAGCGTCTTCTCCGACCAGGGCGGGAGGACGTTACTCAAATCGTTGTGGAGCCCGAGCCGGCGGCTGAAGAAAAGCCCTCGCCGCGGCGGTCGCTGTCTCAGCCGTAGCCTCCGCGGCCGTCGCCGGCCGGCCATCCCGGCGGCAAAGTCTCGGGGAGAGGCCCAGC
target_279	1	0.000224921	TTGGCCGGCGAGCGCCTAGTGTGTCTCCCGCCGCCGGATTCGGCGGGCTGCGTGGGACCGGCGGGATCCCGGCCAGCCGGCCATGGCGGGGCTGTACTCGCTGGGAGTGAGCGTCTTCTCCGACCAGGGCGGGAGGACGTTACTCAAATCGTTGTGGAGCCCGAACCGACGGCTGAAGAAAAGCCCTCGCCGCGGCGGTCGCTGTCTCAGCCGTTGCCTCCGCGGCCGTCTCCGGCCGCCCTTCCCGGCGGCGAAGTCTCGGGGAAAGGCCCAGC
target_280	1	0.000224921	TTGGCCGGCGAGCGCCTAGTGTGTCTCCCGCCGCCGGATTCGGCGGGCCGCGTGGGACCGGCGGGATCCCGGCCAGCCGGCCATGGCGGGGCTGTACTCGCTGGGAGTGAGCGTCTTCTCCGACCAGGGCGGGAGGACGTTACTCAAATCGTTGTGGAGCCCGAACCGACGGCTGAAGAAAAGCCCTCGCCGCGGCGGTCGCTGTCTCAGCCGTTGCCTCCGCGGCCGTCGCCGGCCGCCCTTCCCGGCGGCGAAGTCTCGGGGAAAGGCCCAGC
target_281	1	0.000224921	TTGGCCGGCGAGCGCCTAGTGTGTCTCGCGCCGCCGGATTCGGCGGGCTGCGTGGGACCGGCGGGATCCCGGCCAGCCGGCCATGGCGGGGCTGTACTCGCTGGGAGTGAGCGTCTTCTCCGACCAGGGCGGGAGGACGTTACTCAAATCGTTGTGGAGCCCGAACCGACGGCTGAAGAATAGCCCTCGCCGCGGCGGTCGCTGTCTCAGCCGTTGCCTCCGCGGCCGTCGCCGGCCGTCATTTCCGGCGGCGACGTCTCGGGGAAAGGCCCAGC
target_282	1	0.000224921	TTGGCCGGCGAGCGCCTAGTGTGTCTCCCGCCGCCGGATTCGGCGGGCTGCGTGGGACCGGCGGGATCCCGGCCAGCCGGCCATGGCGGGGCTGTACTCGCGGGGAGTGAGCGTCTTCTCCGACCAGGGCGGGAGGACGTTACTCAAATCGTTGTGGAGCCCGAACCGACGGCTGAAGAAAAGCCCTCGCCGCGGCGGTCGCTGTCTCAGCCGTTGCCTCCGCGGCCGTCGCCGGCCGACCTTCCCGGCGGCGAAGTCTCGGGGAAAGGCCCAGC
target_283	1	0.000224921	TTGGCCGGCGAGCGCCTAGTGTGTCTCCCGCCGCCGGATTCGGCGGGCTGCGTGGGACCGGCGGGATCCCGGCCAGCCGGCCATGGCGGGGCTGAACTGGCTGGGAGTGAGCGTCTTCTCCGACCAGGGCGGGAGGACGTTACTCAAATCGTTGTGGAGCCCGAACCGACGGCTGAAGAAAAGCCCTCGCCGCGGCGGTCGCTGTCTCAGCCGTTGCCTCCGCGGCCGTCGCCGGCCGCCCTTCCCGGCGGCGAAGTCTCGGGGAAAGGCCCAGC
target_284	1	0.000224921	TTGGCCGGCGAGCGCCTAGTGTGTCTCCCGCCGCCGGATTCGGCGGGCTGCGTGGGACCGGCGGGATCCCGGCCAGCCGGCCAAGGCGGGGCTGTACTCGCTGGGAGTGAGCGTCTTCTCCGACCAGGGCGGGAGGACGTTACTCAAATCGTTGTGGAGCCCGAACCGACGGCTGAAGAAAAGCCCTCGCCGCGGCGGTCGCTGTCTCAGCCGTTGCCTCCGCGGCCGTCGCCGGCCGCCCTTCCCGGCGGCGAAGTCTCGGGGAAAGGCCCAGC
target_285	1	0.000224921	TTGGCCGGCGAGCGCCTAGTGTGTCTCCCGCCGCCGGATTCGGCGGGCTGCGTGGGACCGGCGGGATCCCGGCCAGCCGGCCATGGCGGGGCTGAACTCGCTGGGAGTGAGCGTCTTGTCCGACCAGGGCGGGAGGACGTTACTCAAATCGTTGTGGAGCCCGAACCGACGGCTGAAGAAAAGCCCTCGCCGCGGCGGTCGCTGTCTCAGCCGTTGCCTCCGCGGCCGTCGCCGGCCGCCCTTCCCGGCGGCGAAGTCTCGGGGAAAGGCCCAGC
target_286	1	0.000224921	TTGGCCGGCGAGCGCCTAGTGTGTCTCCCGCCGCCGGTTTCGGCGGGCTGCGTGGGACCGGCGGGATCCCGGCCAGCCGGCCATGGCGGGGCTGAACTCGCTGGGAGTGAGCGTCTTCTCCGACCAGGGCGGAAGGACGTTACTCAAATCGTTGTGGAGCCCGAACCGACGGCTGAAGAAGAGCCCTCGCCGCGGCAGTCGCTGTCTCAGCCNTCGCCTCCGCGGCCGTCGCCGGCCGCCCTTCCCGGCGGCGAAGTCTCGGGGAAAGGCCCTGC
target_287	1	0.000224921	TTGGCCGGCGAGCGCCTAGTGTGTCTCCCGCCGCCGGATTCGGCGGGCTGCGTGGGACCGGCGGGATCCCGGCCAGCCGGCCATGGCGGGGCTGAACTCGCTGGGAGTGAGCGTCTTCTCCGACCAGGGCGGGAGGACGTTACTCAAATCGTTGTGGAGCCCGAACCGACGGCTGAAGAAAAGCCCTCGCCGCGGCGGTCGCTGTCTCAGCCGTTGCCTCCGCGGCCGTCGCCGGCCGGCCTTCCCGGCGGCGAAGTCTCGGGGAAAGGCCCAGC
target_288	1	0.000224921	TTGGCCGGCGAGCGCCNAGTGTGTCTCCCGCCGCCGGGTTCGGCGGGCTGCGGGGGACCGGCGGGTTCCCGGCCAGCCGGCCATGCCGGGGCGGGACTCGCTGGGAGTGAGCGTCTTCTCCGACCAGGGCGGGAGGACGTTACTCAAATCGTTGTGGAGCCCGAACCGACGGCTGAAGAATAGCCCTCGCCGCGGCGGTCGCTGTCTCAGCCGTTGCCTCCGCGGCCGTCGCCGGCCGCCCTTCCCGGCGGCGAAGTCTCGGGGAAAGGCCCAGC
target_289	1	0.000224921	TTGGCCGGCGAGCGCCTAGTGTGTCTCCCGCCGCCGGATTCGGCGGGCTGCGTGGGACCGGCGGGATCCCGGCCAGCCGGCCATGGCGGGGCTGTACTCGCTGGGAGTGAGCGTCTTCTCCGACCAGGGCGGGAGGACGTTACTCAAATCGTTGTGGAGCCCTAACCGACGGCTGAAGAAAAGCCCTCGCCGCGGCGGTCGCTGTCTCAGCCGTTGCCTCCGCGGCCGTCGCCGGCCGCCCTTCCCGGCGGCGAAGTCTCGGGGAAAGGCCCAGC
target_290	1	0.000224921	TTGGCCGGCGAGCGCCTAGTGTGTCTCCCGCTGCCGGATTCGGCGGGCTGCGTGGGACCGGCGGGATCCCGGCCAGCCGGCCATGGCGGGGCTGTACTCGCTGGGAGTGAGCGTCTTCTCCGACCAGGGCGGGAGGACGTTACTCAAATCGTTGTGGAGCCCGAACCGACGGCTGAAGAAAAGCCCTCGCCGCGGCGGTCGCTGACTCAGCCGTTGCCTCCGCGGCCGTCGCCGGCCGCCCTTCCCGGCGGCGAAGTCTCGGGGAAAGGCCCAGC
target_291	1	0.000224921	TTGGCCGGCGAGCGCCTAGTGTGTCTCCCGCCGCCGGATTCGGCGGGCTGCGTGGGACCGGCGGGATCCCGGCCAGCCGGCCATGGCGGGGCTGTACTCGCTGGGAGTGAGCGTCTTCTCCGACCAGGGCGGGAGGACGTTACTCAAATCGTTGTGGAGCCCGAACCGACGGCTAAGAAAAGCCCTCGCCGCGGCGGTCGCTGTCTCAGCCGTTGCCTCCGCGGCCGTCGCCGGCCGCCCTTCCCGGCGGCGAAGTCTCGGGGAAAGGCCCAGC
target_292	1	0.000224921	TTGGCCGGCGAGCGCCTAGTGTGTCTCCCGCCGCCGGATTCGGCGGGCTGCATGGGACCGGCGGGATCCCGGCCAGCCGGCCATGGCGGGGCGGTACTCGCGGGGAGTGAGCGTCTTCTCCGACCAGGGCGGGAGGACGTTACTCAAATCGTTGTGGAGCCCGAACCGACGGCTGAAGAAAAGCCCTCGCCGCGGCGGTCGCTGTCTCAGCCGTTGCCTCCGCGGCCGTCGCCGGCCGCCCTTCCCGGCGGCGAAGTCTCGGGGAAAGGCCCAGC
target_293	1	0.000224921	TTGGCCGGCGAGCGCCTAGTGTGTCTCCCGCCGCCGGATTCGGCGGGCTGCGTGGGACCGGCGGGATCCCGGCCAGCCGGCCATGGCGGGGCTGTACTCGCTGGGAGTGAGCGTCTTCTCCGACCAGGGGGGGAGGACGTTACTCAAATCGTTGTGGAGCCCGAACCGACGGCTGAAGAAAAGCCCTCGCCGCGGCGGTCGCTGTCTCAGCCGTTGCCTCCGCGGCCGTCGCCGGCCGCCCTTCCCGGCGGCGAAGTCTCGGGGAAAGGCCCAGC
target_294	1	0.000224921	TTGGCCGGCGAGCGCCTAGTGTGTCTCCCGCCGCCGGATTCGGCGGGCTGCGTGGGACCGGCGGGATCCCGGCCAGCCGGCCATGGCGGGGCTGTACTCGCTGGGAGTGAGCGTTTTCTCCGACCAGGGCGGGAGGACGTAACTCAAATCGTTGTGGAGCCCGAACCGACGGCCGAAGAAAAGCCCTCGCCGCGGCGGTCGCTGTCTCAGCCGTTGCCTCCGCGGCCGTCGCCGGCCGCCCTTCCCGGCGGCGAAGTCTCGGGGAAAGGCCCAGC
target_295	1	0.000224921	TTGGCCGGCGAGCGCCTAGTGTGTCCCCCGCCGCCGGATTCGGCGGGCTGCGTGGGACCGGCGGGATCCCGGCCAGCCGGCCATGGCGGGGCTGTACTCGCTGGGAGTGAGGGTTTTTTCCGACCAGGGCGGGAGGACGTTACTCAAATCGTTGTGGAGCCCGAACCGACGGCTGAAGNAAAGCCCTCGCCGCGGCGGTCGCTGTCTCAGCCGATGCCTCCGCGGCCGTCGCCGGCCGCCCTTCCCGGCGGCGAAGTCTCGGGGAAAGGCCCAGC
target_296	1	0.000224921	TTGGCCGGCGAGCGCCTAGTGTGTCTCCCGCCGCCGGATTCGGCGGGCTGCGTGGGACCGGCGGGATCCCAGCCAGCCGGCCATGGCGGGGCTGTACTCGCTGGGAGTGAGCGTCTTCTCCGACCAGGGCGGGAGGACGTTACTCAAATCGTTGTAGAGCCCGAACCCACGGCTGAAGAAAAGCCCTCGCCGCGGCGGTCGCTGTCTCAGCCGTTGCCTCCGCGGCCGTCGCCGGCCGCCCTTCCCGGCGGCGAAGTCTCGGGGANAGGCCCAGC
target_297	1	0.000224921	TTGGCCGGCGAGCGCCTAGTGTGTCTCCCGCCGCCGGATTCGGCGGGCTGCGTGGGACCGGCGGGATCCCGGCCAGCCGGCCATGGCGGGGCTGTACTCGCTGGGAGTGAGCGTCTTCTCCGACCAGGGCGGGAGGACGTTACTCAAATCGTTGTGGAGCCCGAACCGACGGCTGAAGAAAAGCTCTCGCCGCGGCGGTCGCTGTCTCAGCCGTTGCCTCCGCGGCCGTCGCCGGCCGCCCTTCCCGGTGGCGAAGTCTCGGGGAAAGGCCCAGC
target_298	1	0.000224921	TTGGCCGGCGAGCGCCTAGTGTGTCTCCCGCCGCCGGATTCGGCGGGCTGCGTGGGACCGGCGGGATCCCGGCCAGCCGGCCATGGCGGGGCTGAACTCGCTGGGAGTGAGCGTCTTCTCCGACCAGGGCGGGAGGACGTTACTCAAATCGTTGTTGAGCCCGAACCGACGGCTGAAGAATAGCCCTCGCCGCGGCGGTCGCTGTCTCAGCCGTTGCCTCCGCGGCCCTCGCCGGCCGCCCTTCCCGGCGGCGAAGTCTCGGGGAAAGGCCCAGC
target_299	1	0.000224921	TTGGCCGGCGAGCGCGTAGTGTGTCTCCCGCCGCCGGATTCGGCGGGCTGCGTGGGACCGGCGGGATCCCGGCCAGCCGGCCATGGCGGGGCTGTACTCGCTGGGAGTGAGCGTCTTTTCCGACCAGGGCGGGAGGACGTTACTCAAATCGTTGTGGAGCCCGAACCGNCGGCTGAAGNANAGCCCTCGCCGCGGCGGTCGCTGTCTCAGCCGGTGCCTCCGCGGCCGTCGCCGGCCGCCCTTCCCGGCGGCGAAGTCTCGGGGCAAGGGCCAGC
target_300	1	0.000224921	TTGGCCGGCGAGCGCCTAGTGTGTCACCCGCCGCCGGATTCGGCGGGCTGCGTGGGACCGGCGGGATCCCGGCCAGCCGGCCATGGCGGGGCTGGACTCGCTGGGAGTGAGGGTCTTCTCCGACCAGGGCGGGAGGACGTTACTCAAATCGTTGTGGAGCCCGAACCAACGGCTGAAGTATAGCCCTCGCCGCGGCGGTCGCTGTCTCAGCCGTTGCCTCCGCGGCCGTCGCCGGCCGCCCTTCCCGGCGGCGAAGTCTCGGGGAAAGGCCCAGC
target_301	1	0.000224921	TTGGCCGGCGAGCGCCTAGTGTGTCGCCCGCCGCCGGATTCGGCGGGCTGCGTGGGACCGGCGGGATCCCGGCCAGCCGGCCATGGCGGGGCTGTACTCGCTGGGAGTGAGCGTCTTCTCCGACCAGGGCGGGAGGACGTTACTCAAATCGTTGTGGAGCCCGAACCGACGGCTGAAGAAAAGCCCTCGCCGCGGCGGTCGCTGTCTCAGCCGTTGCCTCCGCGGCCGTCGCCGGCCGGCCTTCCCGGCAGCGAAGTCTCGGGGAAAGGCCCAGC
target_302	1	0.000224921	TTGGCCGGCGAGCGCCTAGTGTGTCTCCCGCCGCCGGATTCGGCGGGCTGCGTGGGACCGGCGGGATCCCGGTCAGCCGGCCATGGCGGGGCTGTACTCGCTGGGAGTGAGCGTCTTCTCCGACCAGGGCGGGAGGACGTTACTCAAATCGTTGTGGAGCCCGAACCGACGGCTGAAGAAAAGCCCTCGCCGCGGCGGTCGCTGTCTCAGCCGTTGCCTCCGCGGCCGTCGCCGGCCGCCCTTCCCGGCGGCGAAGTCTCGGGGAAAGGCCCAGC
target_303	1	0.000224921	TTGGCCGTCGAGCGCCTAGTGTGTCTCCCGCCGCCGGATTCGGCGGGCTGCGTGGGACCGGCGGGTTCCCGGCCAGCCGGCCATGGCGGGGCTGTACTCGCTGGGAGTGAGCGTCTTCTCCGACCAGGGCGGGAGGACGTTACTCAAATCGTTGTGGAGCCCGAACCGACGGCTGAAGAAAAGCCCTCGCCGCGGCGGTCGCTGTCTCAGCCGTTGCCTCCGCGGCCGTCGCCGGCCGCCCTTCCCGGCGGCGAAGTCTCGGGGAAAGGCCCAGC
target_304	1	0.000224921	TTGGCCGGCGAGCGCCTAGTGTGTCTCCCGCCGCCGGATTCGGCGGGCTGCGTGGGACCGGCGGGATCCCGGCCAGCCGGCCATGGCGGGCCTGTACTCGCTGGGAGTGAGCGTTTTCTCCGACCAGGGCGGGAGGACGTTACTCAAATCGTTGTGGAGCCCGAACCGACGGCTGAAGAAAAGCCCTCGCCGCGGCGGTCGCTGTCTCAGCCGTGGCCTCCGCGGCCGTCGCCGGCCGGCCTTCCCGGCGGCGAAGTCTCGGGGAAAGGCCCAGC
target_305	1	0.000224921	TTGGCCGGCGAGCGCCTAGTGTGTCTCCCGCCGCCGGATTCGGCGGGCTGCGTGGGACCGGCGGGATCCCGGCCAGCCGGCCATGGCGGGGCGGAACTCGCGGGGAGTGAGCGTCTTCTCCGACCAGGGCGGGAGGACGTTACTCAAATCGTTGTGGAGCCCGATCCGACGGCTGAAGAAAAGCCCTCGCCGCGGCGGTCGCTGTCTCAGCCGTTGCCTCCGCGGCCGTCGCCGGCCGCCCTTCCCGGCGGCGAAGTCTCGGGGAAAGGCCCAGC
target_306	1	0.000224921	TTGGCCGGCGAGCGCCTAGTGTGTCTCCCGCCGCCGGATTCGGCGGGCTGCGTGGGACCGGCGGGATCCCGGCCAGCCGGCCATGGCGGGGCTGTACTCGCTGGGAGTGAGCGTCTTCTCCGACCAGGGCGGGAGGACGTTACTCAAATCGTTGTNGAGCCCGAACCGACGGCTGAAGANAAGCCCTCGCCGCGGCGGTCGCTGTCTCAGCCGTTGCCTCCGCGGCCGTCGCCGGCCGCCCTACCCGGCGGCGAAGTCTCGGGGAAAGGCCCAGC
target_307	1	0.000224921	TTGGCCGGCGAGCGCGTAGTGTGTCTCCCGCCGCCGGATTCGGCGGGCTGCGTGGGACCGGCGGGATCCCGGCCAGCCGGCCATGGCGGGGCTGTACTGGCTGGGAGTGAGCGTCTTCTCCGACCAGGGCGGGAGGACGTTACTCAAATCGTTGTGGAGCCCGACCCGACGGCTGAAGAAAAGCCCTCGCCGCGGCGGTCGCTGTCTCAGCCGGTGCCTCCGCGGCCGTCGCCGGCCGCCCTTCCCGGCGGCGCAGTCTCGGGGAAAGGCCCAGC
target_308	1	0.000224921	TTGGCCGGCGAGCGCCTAGTGTGTCTCCCGCCGCCGGATTCGGCGGGCTGCGTGGGACCGGCGGGATCCCGGCCAGCCGGCCATGGCGGGGCTGTACTCGCTGGGAGTGAGCGTCTTCTCCGACCAGGGCGGGAGGACGTTACTCAAATCGTTGTGGAGCCCGAACCGACGGCTGAAGAAAAGCCCTCGCCGCGGCGGTCCCTGTCTCAGCCGTTGCCTCCGCGGCCGTCGCCGGCCGCCCTTCCCGGCGGCGAAGTCTCGGGGAAAGGCCCAGC
target_309	1	0.000224921	TTGGCCGGCGAGCGCCTAGTGTGTCTCCCGCCGCCGGATTCGGTGGGCTGCGTGGGACCGGCGGGATCCCGGCCAGCCGGCCATGGCGGGGCTGTACTCGCTGGGAGTGAGCGTCTTCTCCGACCAGGGCGGGAGGACGTTACTCAAATCGTTGTGGAGCCCGAACCGACGGCTGAAGAAAAGCCCTCGCCGCGGCGGTCGCTGTCTCAGCCGTTGCCTCCGCGGCCGTCGCCGGCCGCCCTTCCCGGCGGCGAAGTCTCGGGGAAAGGCCCAGC
target_310	1	0.000224921	TTGGCCGGCGAGCGCCTAGTGTGTCTCCCGCCGCCGGATTCGGCGGGCTGCGTGGGACCGGCGGGATCCCGGCCAGCCGGCCATGGCGGGGTTGNACTCGCTGGGAGTGAGCGGCTTTTCCGACCAGGGCGGGAGGACGTTACTCAAATCGTTGTGGAGCCCGAACCGACGGCTGAAGAAAAGCCCTCGCCGCGGCGGTCGCTGTCTCAGCCGTTGCCTCCGCAGCCGTCGCCGGCCGCCCTTCCCGGCGGCGAAGTCTCGGGGAAAGGCCCAGC
target_311	1	0.000224921	TTGGCCGGCGAGCGCCTAGTGTGTCTCCCGCCGCCGGATTCGGCGGGCTGCGTGGGACCGGCGGGATCCCGGCCAGCCGGCCATGGCGGGGCTGAACTCGCTGGGAGTGAGCGTCTTCTCCGCCCAGGGCGGGAGGACGTTACTCAAATCGTTGTGGAGCCCGAACCGACGGCTGAAGAATAGCCCTCGCCGCAGCGGTCGCTGTCTCAGCCATTGCCTCCGCGGCCGTCGCCGGCCGCCCTTCCCGGCGGCGANGTCTCGGGGAAAGGCCCAGC
target_312	1	0.000224921	TTGGCCGGCGAGCGCCTAGTGTGTCTCCCGCCGCCGGATTCGGCGGGCTGCGTGGGACCGGCGGGATCCCGGCCAGCCGGCCATGGCGGGGCTGTACTCGCTGCGAGTGAGCGTCTTCTCTGACCAGGGCGGGAGGACGTTACTCAAATCGTTGTGGAGCCCGAACCGTCGGCTGAAGAAAAGCAGTCGCCGCGGCGGACGCTGTCTCAGCCGTTGCCTCCGCGGCCGTCGCCGGCCGCCCTTCCCGGCGGCGAAGTCTCGGGGAAAGGCCCAGC
target_313	1	0.000224921	TTGGCCGGCGAGCGCCTAGTGTGTCTCCCGCCACCGGATTCGGCGGGCTACGTGGGACCGGCGGGATCCCGGCCAGCCGGCCATGGCGGGGCTGTACTCGCTGGGAGTGAGCGTCTTCTCCGACCAGGGCGGGAGGACGTTACTCAAATCGTTGTGGAGCCCGAACCGACGGCTGAAGAAAAGCCCTCGCCGCGGCGGTCGCTGTCTCAGCCGTTGCCTCCGCGGCCGTCGCCGGCCGCCCTTCCCGGCGGCGAAGTCTCGGGGAGAGGCCCAGC
target_314	1	0.000224921	TTGGCCGGCGAGCGCCTAGTGTGTCTCCCGCCGCCGGATTCGGCGGGCTGCGTGGGACCGGCGGGATCCCGGCCAGCCGGCCATGGCGGGGCTGTGCTCGCTGGGAGTGAGCGTCTTCTCCGACCAGGGCGGGAGGACGTTACTCAAATCGTTGTGGAGCCCGAACCGACGGCTGAAGAAAAGCCCTCGCCGCGGCGGTCGCTGTCTCAGCCGTTGCCTCCGCGGCCGTCGCCGGCCGCCCTTCCCGGCGGCGAAGTCTCGGGGAAAGGCCCAGC
target_315	1	0.000224921	TCGGCCGGCGAGCGCCTAGTGTGTCTCCCGCCGCCGGATTCGGCGGGCTGCGTGGGACCGGCGGGATCCCGGCCAGCCGGCCATGGCGGGGCTGTACTCGCTGGGAGTGAGCGTCTTCTCCGACCAGGGCGGGAGGACGTTACTCAAATCGTTGTGTAGCCCGAACCGACGGCTGAAGAAGAGCCCTCGCCGCGGCAGTCGCTGTCTCAGCCGTTGCCTCCGCGGCCGTCGCCGGCCGCCCTTCCCGGCGGCAATGTCTCGGGGAAAGGCCCAGC
target_316	1	0.000224921	TTGGCCGGCGAGCGCCTAGTGTGTCTCCCGCCGCCGGATTCGGCGGGCTGCGTGGGCCCGGCGGGATCCCGGCCAGCCGGCCATGGCGGGGCGGAACTCGCTGGGAGTGAGCGTTTTCTCCGACCAGGGCGGGAGGACGTTACTCAAATCGTTGTGGAGCCCGAACCGNCGGCTGAAGAATAGCCCTCGCCGCGGCGGTCGCTGTCTCAGCCGTTGCCTCCGCGGCCGTCGCCGGCCGCCCTTCCCGGCGGCGCAGTCTCGGGGAAAGGCCCAGC
target_317	1	0.000224921	TTGGCCGGCGAGCGCCTAGTGTGTCTCCCGNCGCCGGATTCGGCGGGCTGCGTGGGACCGGCGGGATCCCGGCCAGCCGGCCATGGCGGGGCTGTACTCGCTGGGAGTGAGCGTCTTCTCCGACCAGGGCGGGAGGACGTTACTCAAATCGTTGTCGAGCCCGCACCGACGGCTGAAGGCAGGCCCGCGCCGCGGCGCCCGCTGTCTCAGCCGTTGCCCCCGCGGCCTTCGCCGTCCGGCCTTCCCGGCGGCGCCGTCTCGGGGACAGGCCCAGC
target_318	1	0.000224921	TTGGCCGGCGAGCGCCTAGTGTGTCTCCCGCCGCCGGATTCGGCGGGCTGCGGGGGACCGGCGGGATCCCGGCCAGCCGGCCATGGCGGGGCTGTACTCGCTGGGAGTGAGCGTCTTCTCCGACCAGGGCGGGAGGACGTTACTCAAATCGTTGTGGAGCCCGAACCGACGGCTGAAGAAGAGCCCTCGCCGCGGCGGTCGCTGTCTCAGCCGTTGCCTCCGCGGCCGTCGCCGGCCGCCCTTCCCGGCGGCGAAGTCTCGGGGAAAGGCCCAGC
target_319	1	0.000224921	TTGGCCGGCGAGCGCCTAGTGTGTCTCCCGCCGCCGGATTCGGCGGGCTGCGTGGGACCGGCGGGATCCCGGCCAGCCGACCATGGCGGGGCTGTACTCGCTGGGAGTGAGCGTCTTCTCCGACCAGGGCGGGAGGACGTTACTCAAATCGTTGTGGAGCCCGAACCGACGGCTGAAGAAAAGCCCTCGCCGCGGCGGTCGCTGTCTCAGCCGTTGCCTCCGCGGCCGTCGCCGGCCGCCCTTCCCGGCGGCGAAGTCTCGGGGAAAGGCCCAGC
target_320	1	0.000224921	TTGGCCGGCGAGCGCCTAGTGTGTCTCCCGCCGCCGGATTCGGCGGGCTGCGTGGGACCGGCGGGATCCCGGCCAGCCGGCCATGGCGGGGCTGTACTGGCTGGGAGTGAGCGTCTTCTCCGACCAGGGCGGAAGGACGTTACTCAAATCGTTGTGGAGCCCGAACCGACGGCTGAAGAAAAGCCCTCGCCGCGGCGGTCGCTGTCTCAGCCGTTGCCTCCGCGGCCGTCGCCGGCCGCCCTTCCCGGCGGCGTAGTCTCGGGGAAAGGCCCAGC
target_321	1	0.000224921	TTGGCCGGCGAGCGCCTAGTGTGTCTCCCGCCGCCGGATTCGGCGGGCTGCGTGGGACCGGCGGGATCCCGGCCAGCCGGCCATGGCGGGGCTGTACTCGCTGGGAGTGAGCGTCTTCTCCGACCAGGGCGGGAGGACGTTACTCAAATCGTTATGGAGCCCGAACCGACGGCTGAAGAAAAGCCCTCGCCGCGGCGGTCGCTGTCGCAGCCGTTGCCTCCGCGGCCGTCGCCGGCCGCCCTTCCCGGCGGCGAAGTCTCGGGGAAAGGCCCAGC
target_322	1	0.000224921	TTGGCCGGCGAGCGCCTAGTGTGTCTCCCGCCGCCGGATTCGGCGGGCTGCGTGAGACCGGCGGGATCCCGGCCAGCCGGCCATGGCGGGGCTGTACTCGCTGGGAGTGAGCGTCTTCTCCGACCAGGGCGGGAGGACGTTACTCAAATCGTTGTGGAGCCCGAACCGACGGCTGAAGAAAAGCCCTCGCCGCGGCGGTCGCTGTCTCAGCCGTTGCCTCCGCGGCCGTCGCCGGCCGCCCTTCCCGGCGGCGAAGTCTCGGGGAAAGGCCCAGC
target_323	1	0.000224921	TTGGCCGGCGAGCGCCTAGTGTGTCTCCCGCCGCCGGATTCGCCGGGCTGCGTGGGACCGGCGGGATCCCGGCCAGCCGGCCATGGCGGAGCTGTACTCGCTGGGAGTGAGCGTTTTCTCCGACCAGGGCGGGAGGACGTTACTCAAATCGTTGTGGAGCCCGACCCGACGGCTGAAGAAAAGCCCTCGCCGCGGCGGTCGCTGTCTCAGCCGTTGCCTCCGCGGCCGTCGCCGGCCGCCCTTCCCGGCGGCGAAGTCTCGGGGAAAGGCCCAGC
target_324	1	0.000224921	TTGGCCGGCGAGCGCCTAGTGTGTCTCCCGCCGCCGGATTCGGCGGGCTGCGTGGGACCGGCGGGATCCCGGCCAGCCGGACATGGCGGGGCTGTACTCGCTGGGAGTGAGCGTCTTCTCCGACCAGGGCGGGAGGACGTTACTCAAATCGTTGTGGAGCCCGAACCGACGGCTGAAGAAAAGCCCTCGCCGCGGCGGTCGCTGTCTCAGCCGTTGCCTCCGCGGCCGTCGCCGGCCGCCCTTCCCGGCGGCGAAGTCTCGGGGAAAGGCCCAGC
target_325	1	0.000224921	TTGGCCGGCGAGCGCCTAGTGTGTCTCCCGCCGCCGGATTCGGCGGGCTGCGTGGGACCGGCGGGATCCCGGCCAGCCGGCCATGGCGGGGCTGTACTCGCTGGGAGTGAGCGTCTTCTCCGACCAGGGCGGGAGGACGTTACTCAAATCGTTGTGGAGCCCGAACCGACGGCTGAAGAAAAGCCCTCGCCGCGGCGGTCACTGTCTCAGCCGTTGCCTCCGCGGCCGTCGCCGGCCGCCCTTCCCGGCGGCGAAGTCTCGGGGAAAGGCCCAGC
target_326	1	0.000224921	TTGGCCGGCGAGCGCCTAGAGTGTCTCCCGCCGCCGGATTCGGCGGGCTGCGTGGGACCGGCGGGATCCCGGCCAGCCGGCCATGGCGGGGCTGTACTCGCTGGGAGTGAGCGTGTTCTCCGACCAGGGCGGGAGGACGTTACTCAAATCGTTGTGGAGCCCGAACCGACGGCTGAAGAAAAGCCCTCGCCGCGGCGGTCGCCGTCTCAGTCGTTGCCTCCGCGGCCGTCGCCGGCGGCCCTTCCCGGCGGCGCAGTCTCGGGGAACGGCCCAGC
target_327	1	0.000224921	TTGGCCGGCGAGCGCCTAGTGTGTCTCCCGCCGCCGGATTCGGCGGGCTGCGTGGGACCGGCGGGATCCCGGCCAGCCGGCCATGGCGGGGCTGTACTCGCTGGGAGTGAGCGTCTTCTCCGACCAGGGCGGGAGGACGTTACTCAAATCGTTGTGGAGCCCGAACCGACGGCTTAAGAAAAGCCCTCGCCGCGGCGGTCGCTGTCTCAGCCGTTGCCTCCGCGGCCGTCGCCGGCCGCCCTTCCCGGCGGCGAAGTCTCGGGGAAAGGCCCAGC
target_328	1	0.000224921	TTGGCCGGCGAGCGCCTAGTGTGTCTCCCGCCGCCGGATTCGGCGGGCTGCGTGGGACCGGCGGGATCCCGGCCAGCCGGCCATGGCGGGGCTGTACTCGCTGGGAGTGAGCGTCTTCTCCGACCAGGGCGGGAGGACGTTACTCAAATCGTTGTGGAGCGCGAAGCGACGGCTGAAGAAAAGCCCTCGCCGCGGCGGTCGCTGTCCCAGCCGTTGCCTCCGCGGGCGTCGCCGGCCGCCCTTCCCGGCGGCGAAGTCTCGGGGAAAGGCCCAGC
target_329	1	0.000224921	TTATTTGTGTAATAAGAAAATTGGGAAAACGATCTTCAATATGCTTACCAAGCTGNGATTCCAAATATTACGTAAATACACTTGCAAAGGAGGATGTTTTTAGTAGCAATTTGTACTGATGGTATGGGGCCAAGAGATATATCTTAGAGGGAGGGCTGAGGGTTAGAAGTGCAACTCCTAAGCCAGTGCCAGATGAGCCTATTTCTGATGATACGGCCACCACCGAGATCTACCCTAATCGTACCGTCGGCAGCGTCTAC
target_330	1	0.000224921	TTGGCCGGCGAGCGCCTAGTGTGTCTCCCGCCGCCGGATTCGGCGGGCTGCGTGGGACCGGCGGGATCCCGGCCAGCCGGCCATGGCGGGGCTGTACTCGCTGGGAGTGAGCGTCTTCTCCGACCAGGGCGGGAGGACGTTACTCAAATCGTTGTGGAGCCCGAACCGACGGCTGAAGAAAAGCCCTGGCCGCGGCGGTCGCTGTCTCAGCCGTTGCCTCCGCGGCCGTCGCCGGCCGCCCTTCCCGGCGGCGAAGTCTCGGGGATAGGCCCAGC
target_331	1	0.000224921	TTGGCCGGCGAGTGCCTAGTGTGTCTCCCGCCGCCGGATTCGGCGGGCTGCGTGGGACCGGCGGTATCCCGGCCAGCCGGCCATGGCGGGGCTGTACTCGCTGGGAGTGAGCGTCTTCTCCGACCAGGGCGGGAGGACGTTACTCAAATCGTTGTGGAGCCCGAACCGACGGCTGAAGAAAAGCCCTCGCCGCGGCGGTCGCTGTCTCAGCCGTTGCCTCCGCGGCCGTCGCCGGCCGCCCTTCCCGGCGGCGAAGTCTCGGGGAAAGGCCCAGC
target_332	1	0.000224921	TTGGCCGGCGAGCGCCTAGTGTGTCTCCCGCCGCCGGATTCGGCGGGCTGCGTGGGACCGGCGGGATCCCGGCCAGCCGGCCATGGCGGGGCTGTACTCGCTGGGAGTGAGCGTATTCTCCGACCAGGGCGGGAGGACGTTACTCAAATCGTTGTGGAGCCCGAACCGACGGCTGAAGAAAACCCCTCGCCGCGGCGGTCGCTGTCTCAGCCGTTGCCTCCGCGGCCGTCGCCGGCCGCCCTTCCCGGCGGCGAAGTCTCGGGGAAAGGCCCAGC
target_333	1	0.000224921	TTGGCCGGCGAGCGCCTAGTGTGTCTCCCGCCGCCGGATTCGGCGGGCTGCGTGGGACCGGCGGGATCCCGGCCAGCCGGCCATGGCGGGGCTGTACTCGCTGGGAGTGAGCGTCTTCTCCGACCAGGGCGGGAGGACGTTACTCAAATCGTTGTGGAGCCCGAACCGACGGCTGAAGNAAAGCCCTCGCCGCGGCGGTCGCTGTCTCAGCCGTTGCCTCCGCGGCCGTCGCCGGCCGCCCTTCCCGGCGGCGACGTCTCGGGGAAAGGCCCAGC
target_334	1	0.000224921	TTGGCCGGCGAGCGCCTAGTGTGTCTCCCGCCGCCGGATTCGGCGGGCTGCGTGGGACCGGCGGGATCCCGGCCAGCCGGCCATGGCGGGGCTGTACTCGCTGGGAGTGAGCGTCTTCTCCGACCAGGGCGGGAGGACGTTACTCAAATCGTTTTGGAGCCCGGACCGACGGCTGAAGAAAAGCCCTCCCCGCGGCGGGCGCTGTCTCCGCCGTTGCCTCCGCGGCCGTCGCCGGCCGCCCTTCCCGGCGGCGAAGTCTCGGGGAAAGGCCCAGC
target_335	1	0.000224921	TTGGCCGGCGAGCGCCTAGTGTGTCTCCCGCCGCCGGATTCGGCGGGCTGCGTGGGACCGGCGGGATCCCGGCCAGCCGGCCATGGCGGGGCTGTACTCGCTGGGAGTGGGCGTCTTCTCCGACCAGGGCGGGAGGACGTTACTCAAATCGTTGTGGAGCCCGGACCCACGGCTGAAGAAAAGCCCTCGCCGCGGCGGTCGCTGTCTCAGCCGTTGCCTCCGCGGCCGTCGCCGGCCGCCCTTCCCGGCGGCGAAGTCTCGGGGAAAGGCCCAGC
target_336	1	0.000224921	TTGGCCGGCGAGCGCCTAGTGTGTCTCCCGCCGCCGGATTCGGCGGGCTGCGTGGGACCGGCGGGATCCCGGCCAGCCGGCCATGGCGGGGCTGTACTCGCTGGGAGTGAGCGTCTTCTCCGACCAGGGCGGGAGGACGTTACTCAAATCGTTGTGGAGCCCGAACCGGCGGCTGAAGAAGAGCCCTCGCCGCGGCGGTCGCTGTCTCAGCCGTTGCCTCCGCGGCCGTCGCCGGCCGCGCTTGCCGGCGGCGAAGTCTCGGGGAAAGGCCCAGC
target_337	1	0.000224921	TTGGCCGGCGAGCGCCTAGTGTGTCTCCCGCCGCCGGATTCGGCGGGCTGCGTGGGACCGGCGGGATCCCGGCCAGCCGGCCATGGCGGGGCTGTACTCGCTGGGAGTGGGCGTCTTCTCCGACCAGGGCGGGAGGACGTAACTCAAATCGTTGTGGAGCCCGAACCGACGGCTGAAGAAAAGCCCTCGCCGCGGCGGTCGCTGTCTCAGCCGTAGCCTCCGCGGCCGTCGCCGGCCGCCCTTCCCGGCGGCGAAGTCTCGGGGAAAGGCCCAGC
target_338	1	0.000224921	TTGGCCGGCGCGCGCGTAGTGTGTCTCCCGCCGCCGGATTCGGCGGGCTGCGGGGGACCGGCGGGATCCCGGCCAGCCGGCCATGGCGGGGCTGTACTCGCTGGGAGTGAGCGTCTTCTCCGACCAGGGCGGGAGGACGTTACTCAAATCGTTGTGGAGCCCGAACCGACGGCTGAAGAATAGCCCTCGCCGCGGCGGTCGCTGTCTCAGCCGTCGCCTCCGCGGGCGTCGCCGGCCGCCCTTCCCGGCGGCGGAGTCTCGGGGAAAGGCCCAGC
target_339	1	0.000224921	TTGGCCGGCGAGCGCCTAGTGTGTCTCCCGCCGCCGGATTCGGCGGGCTGCGTGGGACCGGCGGGATCCCGGCCAGCCGGCCATGGCGGGGCTGAACTCGCTGGGAGTGAGCGTCTTCTCCGACCAGGGCGGGAGGAGGTACATGGAGGACGTTACTCAAATCGTTGTGGAGCCCGAACCGGCGGCTGAAGAAAAGCCCTCGCCGCGGCGGTCGCTGTCTCAGCCGTTGCCTCCGCGGCCGTCGCCGGCCGCCCTTCCCGGCGGCGAAGTCTCGGGGAAAGGCCCAGC
target_340	1	0.000224921	TTGGCCGGCGAGCGCCTAGTGTGTCTCCCGCCGCCGGATTCGGCGGGCTGCGTGGGACCGGCGGGATCCCGGCCAGCCGGCCATGGCGGGGCTGTACTCGCTGGGAGTGAGCGTCTTCTCCGACCAGGGCGGGAGGACGTTACTCAAATCGTTGTGGAGCCCGAACCGACGGCTGAAGAAAAGCCCTCGCCGCGGCGGTCGCTGTCTCAGCCGTTGCCTCCGCGGCCGTCGCCGGCCGCCCTTCCCGGCAGCGAAGTCTCGGGGAAAGGCCCAGC
target_341	1	0.000224921	TTGGCCGGCGAGCGCCTAGTGTGTCTCCCGCCGCCGGATTCGGCGGGCTGCGTGGGACCGGCGGGATCCCGGCCAGCCGGCCATGGCGGGGCTGTACTCGCGGGGAGTGAGCGCCTTCTCCGACCAGGGCGGGAGGACGTTACTCAAATCGTTGTGGAGCCCGAACCGACGGCTGAAGAAAAGCCCTCGCCGCGGCGGTCGCTGTCTCAGCCGTTGCCTCCGCGGCCGTCGCCGGCCGCCCTTCCCGGCGGCGAAGTCTCGGGGAAAGGCCCAGC
target_342	1	0.000224921	TTGGCCGGCGAGCGCCTAGTGTGTCTCCCGCCGCCGGATTCGGCGGGCTGCGTGGGACCGGCGGGATCCCGGCCAGCCGGCCATGGCGGGGCTGTACTCGCTGGGAGTGAGCGTCTTCTCCGACCAGGGCGGCAGGACGTTACTCAAATCGTTGTGGAGCCCGAACCGACGGCTGAAGAATAGCCCTCGCCGCGGCGGTCGCTGTCTCAGCCGTTGCCTCCGCGGCCGTCGCCGGCCGCCCTTCCCGGCGGCGAAGTCTCGGGGAAAGGCCCAGC
target_343	1	0.000224921	TTGGCCGGCGAGCGCCTAGTGTGTCTCCCGCCGCCGGATTCGGCGGGCTGCGTGGGACCGGCGGGATCCCGGCCAGCCGGCCATGGCGGGGCTGTACTCGCTGGGAGTGAGCGTCTTCTCCGACCAGGGCGGGAGGACGTTACTCAAATCGTTGTGGAGCCCGAACCGACGGCTGAAGAAAAGCCCTCGCCGCGGCGGTCGCTGTCTCAGCCGTTGCCTCCGCGGCCGTCGCCGGCCGCCCTTCCTGGCGGCGAAGTCTCGGGGAAAGGCCCAGC
target_344	1	0.000224921	TTGGCCGGCGAGCGCCTAGTGTGTCTCCCGCCGCCGGATTCGGCGGCCTGCGTGGGACCGGCGGGATCCCGGCCAGCCGGCCATGGCGGNGCTGTACTCGCNGGGAGTGAGCGTCTTCTCCGACCAGGGCGGGAGGACGTTACTCAAATCGTTGTGGAGCCCGAACCGNCGGCTGAAGAAAAGCCCTCGCCGCGGCGGTCGCTGTCTCAGCCGNTGCCTCCGCGGCCGTCGCCGGCCGGCCNTCCCGGCGGCGAAGTCTCGGGGAAAGGCCCAGC
target_345	1	0.000224921	TTGGCCGGCGAGCGCCTAGTGTGTCTCCCGCCGCCGGATTCGGCGGGCTGCGTGGGACCGGCGGGATCCCGGCCAGCCGGCCATGGCGGGGCTGTACTCGCTGGGAGTGAGCGTCTTCTCCGACCAGGGCAGGAGGACGTTACTCAAATCGTTGTGGAGCCCGAACCGACGGCTGAAGAAAAGCCCTCGCCGCGGCGGTCGCTGTCTCAGCCGTTGCCTCCGCGGCCGTCGCCGGCCGCCCTTCCCGGCGGCGAAGTCTCGGGGAAAGGCCCAGC
target_346	1	0.000224921	TTGGCCGGCGAGCGCCTAGTGTGTCTCCCGCCGCCGGATTCGGCGGGCTGCGGGGGACCGGCGGGATCCCGGCCAGCCGGCCATGGCGGGGCTGTACTCGCTGGCAGTGAGCGTCTTCTCCGACCAGGGCGGGAGGACGTTACTCAAATCGTTGTGGAGCCCGAAGCGACGGCTGAAGATAAGCCCTCGCCGCGGCGGTCGCTGCCGCAGCCGTTGCCTCCGCGGCCGTCGCCGGCCGCCCTTCCCGGCGGCCAAGTCTCGGGGAAAGGCCCAGC
target_347	1	0.000224921	TCCGCCGGCGAGCGCCTAGTGTGTCTCCCGCCGCCGGATTCGGCGGGCTGCGTGGGACCGGCGGGATCCCGGCCAGCCGGCCATGGCGGGGCTGTACTCGCTGGGAGTGAGCGTCTTCTCCGACCAGGGCGGGAGGACGTTACTCAAATCGTTGGGGAGCCCGAAGCGACGGCTGAAGAAAAGCCCTCGCCGCGGCGGTCGCTGTCTCAGCCGTTGCCTCCGCGGCCGTCGCCGGCCGCCCTTCCCGGCGGCGAAGTCTCGGGGAAAGGCCCAGC
target_348	1	0.000224921	TTGGCCGGCGAGCGCCTAGTGTGTCTCCCGCTGCCGGATTCGGCGGGCTGCGTGGGACCGGCGGGATCCCGGCCAGCCGGCCATGGCGGGGCTGTACTCGCTGGGAGTGAGCGTCTTCTCCGACCAGGGCGGGAGGACGTTACTCAAATCGTTGTGGAGCCCGAACCGACGGCTGAAGAATAGCTCTCGCCGCGGCGGTCGCTGTCTCAGCCGNTGCCTCCGCGGCCGTCGCCGGCCGCCCTTCCCGGCGGCGAAGTCTCGGGGAAAGGCCCAGC
target_349	1	0.000224921	TTGGCCGGCGAGCGCCTAGTGTGTCTCCCGCCGCCGGATTCGGCGGGCTGCGTGGGACCGGCGGGATCCCGGCCAGCCGGCCATGGCGGGGCTGTACTGGCGGGGAGTGAGCGTCTTCTCCGACCAGGGCGGGAGGACGTTACTCAAATCGTTGTCGAGCCCGAACCGACGGCTGAAGAAAAGCCCTCGCCGCGGCGGTCGCTGTCTCAGCCGTTGCCTCCGCGGCCGTCGCCGGCCGCCCTTCCCGGCGGCGAAGTCTCGGGGGAAGGCCCAGC
target_350	1	0.000224921	TTGGCCGGCGAGCGCCTAGTGTGTCTCCCGCCGCCGGATTCGGCGGGCTGCGTGGGACCGGCGGGATCCCGGCCAGCCGGCCATGGCGGGGCTGTACTCGCTGGGAGTGAGCGTCTTCTCCGACCAGGGCGGGAGGACGTTACTCAAATCGTTGTGGAGCCCGAACCGACGGCTGAAGAAAAGCCCTCGCCGCGGCGGTCGCTGTCTCAGCCGTTGCCTCCGCGGCCGTCGCCGGCCGCCCTTCCCGGCGGCGAAGTCTCGGGGAAAGGTCCAGC
target_351	1	0.000224921	TTGGCCGGCGAGCGCCTAGTGTGTCTCCCGCCGCCGGATTCGGCGGGCTGCGTGGGACCGGCGGGATCCCGGCCAGCCGGCCATGGCGGGGCTGTACTCGCTGGGAGTGAGCGTCTTCTCCGACCAGGGCGGGAGGACGTTACTCAAATCGTTGTCGAGCCCGAACCGACGGCTGAAGNAAAGCCCTCGCCGCGGCGGTCGCTGTCTCAGCCGTTGCCTCCGCGGCCGTCGCCGGCCGCCCTTCCCGGCGGCGAAGTCTCGGGGAAAGGCCCAGC
target_352	1	0.000224921	TTGGCCGGCAAGCGCCTAGTGTGTCTCCCGCCGCCGGATTCGGCGGGCTGCGTGGGACCGGCGGGATCCCGGCCAGCCGGCCATGGCGGGGCTGTACTCGCTGGGAGTGAGCGTCTTCTCCGACCAGGGCGGGAGGACGTTACTCAAATCGTTGTGGAGCCCGAACCGACGGCTGAAGAAAAGCCCTCGCCGCGGCGGTCGCTGTCTCAGCCGTTGCCTCCGCGGCCGTCGCCGGCCGCCCTTCCCGGCGGCGAAGTCTCGGGGAAAGGCCCAGC
target_353	1	0.000224921	TTGGCCGGCGAGCGCCGAGTGTGTCTCCCGCCGCCGGATTCGGCGGGCTGCGTGGGACCGGCGGGATCCCGGCCAGCCGGCCATGGCGGGGCTGTACTCGCTGGGAGTGAGCGTCTTCTCCGACCAGGGCGGGAGGACGTTACTCAAATCGTTGTGGAGCCCGAACCGACGGCTGAAGANAAGCCCTCGCCGCGGCGGTCGCTGTCTCAGCCGTTGCCTCCGCGGCCGTCGCCGGCCGCCCTTCCCGGCGGCGAAGTCTCGGGGAAAGGCCCAGC
target_354	1	0.000224921	TTGGCCGGCGAGCGCCTAGTGTGTCTCCCGCCGCCGGATTCGGCGGGCTGCGTGGGACCGGCGGGATCCCGGCCAGCCGGCCATGGCGGGGCTGTACTCGCTGGGAGTGAGCGTCTTTTCCGACCAGGGCGGGAGGACATTACTCAAATCGTTGTGGAGCCCGAACCGACGGCTGAAGAAAAGCCCTCGCCGCGGCGGTCGCTGTCTCAGCCGTTGCCTCCGCGGCCGTCGCCGGCCGCCCTTCCCGGCGGCGAAGTCTCGGGGAAAGGCCCAGC
target_355	1	0.000224921	TTGGCCGGCGAGCGCCTAGTGTGTCTCCCGCCGCCGGATTCGGCGGGCTGCGTGGGACCGGCGGGATCCCGGCCAGCCGGCCATGGCGGGGCTGTACTCGCTGGGAGTGAGCGTCTTCTCCGACCAGGGCGGGAGGACGTTACTCAAATCGTTGTGGAGCCCGAACCGACGGCTGAAGAAAAGCCCTCGCCGCGGCGGTCGCTGTCTCAGCCGTTGCCTCCGCGGCCGTCGCCGGCCGCCCTTCCCGGCGGCTAAGTCTCGGGGAAAGGCCCAGC
target_356	1	0.000224921	TTGGCCGGCGAGCGCCTAGTGTGTCTCCCGCCGCCGGATTCGGCGGGCTGCGTGGGACCGGCGGGATCCCGGCCAGCCGGCCATGGCGGGGCTGCACTCGCTGGGAGTGAGCGTCTTCTCCGACCAGGGCGGGAGGACGTTACTCAAATCGTTGTGGAGCCCGAACCGTCGGCTGAAGAAAAGCCCTCGCCGCGGCGGTCGCTGTCTCAGCCGTTGCCTCCGCGGCCGTCGCCGGCCGCCCTTCCCGGCGGCGAAGTCTCGGGGAAAGGCCCAGC
target_357	1	0.000224921	TTGGCCGGCGAGCGCCTAGTGTGTCTCCCGCCGCCGGATTCGGCGGGCTGCGTGGGACCGGCGGGATCCCGGCCAGCCGGCCATGGCGGGGCTGTACTCGCTGGGAGTGAGCGTCTTTTCCGACCAGGGCGGGAGGACGTTACTCAAATCGTTGTGGAGCCCGAACCGTCGGCTGAAGAAAAGCCCTCGCCGCGGCGGTCGCTGTCTCAGCCGTTGCCTCCGCGGCCGTCGCCGGCCGCCCTTCCCGGCGGCGAAGTCTCGGGGAAAGGCCCAGC
target_358	1	0.000224921	TTGGCCGGCGAGCGCCTAGTGTGTCTCCCGCCGCCGGATTCGGCGGGCTGCGTGGGACCGGCGGGATCCCGGCCAGCCGGCCATGGCGGGGCTGTACTCGCTGGGAGTGAGCGTCTTCTCCGACCAGGGCGGGAGGACGTTACTCAAATCGTTGTGGAGCCCGAACCCACGGCAGAAGAAAAGCCCTCGCCGCGGCGGACGCTGTCTCAGCCGTTGCCTCCGCGGCCGTCGCCGGCCGCCCTTCCCGGCGGCGAAGTCTCGGGGAAAGGCCCAGC
target_359	1	0.000224921	TTGGCCGGCAAGCGCCTAGTGTGTCTCCCGCCGCCGGATTCGGCGGGCTGCGTGGGACCGGCGTGATCCCGGCCAGCCGGCCATGGCGGGGCTGTACTCGCTGGGAGTGAGCGTCTTCTCCGACCAGGGCGGGAGGACGTTACTCAAATCGTTGTGGAGCCCGAACCGACGGCTGAAGAAAAGCCCTCGCCGCGGCGGTCGCTGTCTCAGCCGTTGCCTCCGCGGCCGTCGCCGGCCGCCCTTCCCGGCGGCGAAGTCTCGGGGAAAGGCCCAGC
target_360	1	0.000224921	TTGGCCGGCGAGCGCGTAGTGTGTCTCCCGGCGCCGGGTTCGGCGGGCTGCGTGGGACCGGCGGGATCCCGGCCAGCCGGCCATGGCGGGGCTGTACTCGCTGGGAGTGAGCGTCTTCTCCGACCAGGGCGGGAGGACGTTACTCAAATCGTTGTGGAGCCCGAACCGACGGCTGAAGAAAAGCCCTCGCCGCGGCGGTCGCTGTCTCAGCCGTTGCCTCCGCGGCCGTCGCCGGCCGCCCTTCCCGGCGGCGAAGTCTCGGGGAAAGGCCCAGC
target_361	1	0.000224921	TTGGCCGGCGAGCGCCTAGTGTGTCTCCCGCCGCCGGATTCGGCGGGCTGCGTGGGACCGGCGGGATCCCGGCCAGCCGGCCATGGCGGGGCTGAACTCGCTGGGAGTGAGCGTCTTCTCCGACCAGGGCGGAAGGACGTTACTCAAATCGTTGTGGAGCCCGAACCGACGGCTGAAGAAAAGCCCTCGCCGCGGCGGTCGCTGTCTCAGCCGTTGCCTCCGCGGCCGTCGCCGGCCGCCCTTCCCGGCGGCGAAGTCTCGGGGAAAGGCCCAGC
target_362	1	0.000224921	TTGGCCGGCGAGCGCCTAGTGTGTCTCCCGCCGCCGGATTCGGCGGGCTGCGTGGGACCGGCGGGATCCCGGCCAGCCGGCCATGGCGGGGCTGAACTCGCTGGGAGTGAGCGTCTTCTCCGACCAGGGCGGGAGGACGTTACTCAAATCGTTGTGGAGCCCGAACCGACGGCTGAAGAAAAGCCCTCGCCGCGGCGGTCGCTGTCTCAGCCGTTGCCTCCGCGGCCGTCGCCGGCCGCCCTTCCCGGCGGCGAAGACTCGGGGAAAGGCCCAGC
target_363	1	0.000224921	TTGGCCGGCGAGCGCCTAGTGTGTCTCCCGACGCCGGATTCGGCGGGCTGCGTGGGACCGGAGGGATCTCGGCCAGCCGGCCATGGCGGAGCTGTACTCGCTGGGAGTGAGCGTCTTCTCCGACCAGGGCGGGAGGACGTTACTCAAATCGTTGTGGAGCCCGAACCGACGGCTGAAGATATTATCTCGCCGCGGCGGTCGCTGTCTCAGCCTTTGCCTCCGCGGCCGTCGCCGGCCGCCCTTCCCGGCGGCGAAGTCTCGGGTAAAGGCCCTGC
target_364	1	0.000224921	TTGGTGGGCGAGCGCCTAGTGTGCCACCCGACGCCGGATTCGGGGGGCTGCGTGGGACCGGCGGGATCCCGGCCAGCCGGCCATGGCGGGGCTGTACTGGCTGGGAGTGAGCGTCTTCTCCGACCAGGGCGGGAGGACGTTACTCAAATCCTTGTGGAGCCCGAACCGGCGGCCGAAGAAAAGCCCTCGCTGCGGCGGCCGCTGTCTCAGCCGTTGCCTCCGCGGCCCTCGCCGGCCGCCCTTCCCGGCGGCGAAGTCCCGGGGAAAGGCCCAGC
target_365	1	0.000224921	TTGGCCGGCGAGCGCCTAGTGTGTCTCCCGCCGCCGGATTCGGCGGGCTGCGTGGGACCGGCGGGATCCCGGCCAGCCGGCCATGGCGGGGCTGTACTCGCTGGGAGTGAGCGTCTTCTCCGACCAGGGCGGGAGGACGTTTCTCAAATCGTTGTGGAGCCCGAACCGACGGCTGAAGAAAAGCCCTCGCCGCGGCGGTCGCTGTCTCAGCCGTTGCCTCCGCGGCCGTCGCCGGCCGCCCTTCCCGGCGGCGAAGTCTCGGGGAAAGGCCCAGC
target_366	1	0.000224921	TTGGCCGGCGAGCGCCTAGTGTGTCTCCCGCCGCCGGATTCGGCGGGCTGCGTGGGACCGGCGGGATCCCGGCCAGCCGGCCATGGCGGGGCTGTACTCGCTGGGAGTGAGCGTTTTCTCCGACCAGGGCGGGAGGACGATACTCAAATCGTTGTGGAGCCCGAACCGACGGCTGAAGAAAAGCCCTCGCCGCGGCGGTCGCTGTCTCAGCCGTTGCCTCCGCGGCCGTCGCCGGCCGCCCTTCCCGGCGGCGAAGTCTCGGGGAAAGGCCCAGC
target_367	1	0.000224921	TTGGCCGGCGAGCGCCTAGTGTGTCTCCCGCCGCCGGATTCGGCGGGCTGCGTGGGACCGGCGGGATCCCGGCCAGCCGGCCATGGCGGGGCTGAACTCGCTGGGAGTGAGCGTCTTCTCCGACCAGGGCGGGAGGACGTTACTCAAATCGTTGTGGAGCCCGAACCGACGGCTGAAGAAATGCCCTCGCCGCGGCGGTCGCTGTCACAGCCGTTGCCTCCGCGGCCGTCGCCGGCCGCCCTTCCCGGCGGCGAAGTCTCGGGGAAAGGCCCAGC
target_368	1	0.000224921	TTGGCCGGCGAGCGCCTAGTGTGTCTCCCGCCGCCGGATTCGGCGGGCTGCGTGGGACCGGCGGGATCCCGGCCAGCCGGCCATGGCGGGGCTGTACTCGCTGGGAGTGAGTGTCTTCTCCGACCAGGGCGGGAGGACGTTACTCAAATCGTTGTGGAGCCCGAACCGACGGCTGAAGAAAAGCCCTCGCCGCGGCGGTCGCTGTCTCAGCCGTTGCCTCCGCGGCCGTCGCCGGCCGCCCTTCCCGGCGGCGAAGTCTCGGGGAAAGGCCCAGC
target_369	1	0.000224921	GCAAGGGCGAGGAGCTGTTCACCGGGGTGGTGCCCATCCTGGTCGAGCTGGACGGCGACGTAAGTCCGGCGAGGGCGAGGGCGATGCCACCTACGGCAAGCTGACCCTGAAGTTCATCTGCACCACCGGCAAGCTGCCCGTGCCCTGGCCCACCCTCGTGACCACCCTGACCTACGGCGTGCAGTGCTTCAGCCGCTACCCCGACCACATGAAGCAGCACGACTTC
target_370	1	0.000224921	TTGGCCGGCGAGCGCCTAGTGTGTCTCCCGCCGCCGGATTCGGCGGGCTGCGTGGGACCGGCGGGATCCCGGCCAGCCGGCCATGGCGGGGCTGTACTCGCTGGGAGTGAGCGTCTTCTCCGACCAGGGCGGGAGGACGTTACTCAAATCGTTGTGGAGCCCGAACCGACGGCTGAAGAAAAGCCCTCGCCGCGGCGGTCGCTGTCTCAGCCGTTGCCTCCGCGGCCGTCGCCGGCCGCCCTTCCCGGCGGCGGAGTCTCGGGGAAAGGCCAGC
target_371	1	0.000224921	TTGGCCGGCGAGCGCCTAGTGTGTCTCCCGCCGCCGGATTCGGCGGGCTGCGTGGGNCCGGCGGGATCCCGGCCTGCCGGCCATGGCGGGGCTGTACTCGCTGGGAGTGAGCGTCTTCTCCGACCAGGGCGGGAGGACGTTACTCAAATCGTAGTGGAGCCCGAACCGACGGCTGAAGGAAAGCCCTCGCCGCGGCGGTCGCTGTCTCAGCCGTTGCCTCCGCGGCCGTCGCCGGCCGCCCTTCCCGGCGGCGAAGTCTCGGGGAAAGGCCCAGC
target_372	1	0.000224921	TTGGCCGGCGAGCGCCTAGTGTGTCTCCCGCCGCCGGATTCGGCGGGCTGCGTGGGACCGGCGGGATCCCGGCCAGCCGGCCATGGCGGGGCTGTACTGGCTGGGAGTGAGCGTCTTCTCCGACCAGGGCGGGAGGACGTTACTCAAATCGTTGTGGAGCCCGAACCGACGGCTGAAGAAAAGCCCCCGCCGCGGCGGTCGCTGTCTCAGCCGTTGCCTCCGCGGCCGTCGCCGGCCGCCCTTCCCGGCGGCGAAGTCTCGGGGAAAGGCCCAGC
target_373	1	0.000224921	TTGGCCGGCGAGCGCCTAGTGTGTCTCCCGCCGCCGGATTCGGCGGGCTGCGTGGGACCGGCGGGATCCCGGCCAGCCGGCCATGGCGGGGCTGTACTCGCTGGGAGTGAGCGTCTTCTCCGACCAGGGCGGGAGGACGTTACTCAAATCGTTGTGGAGCCCGAACCGACGGCTGAAGAACAGCCGTCGCCGCGGCGGTCGCTGTCTCAGCCGTTGCCTCCGCGGCCGTCGGCGGCCGCCCTTCCCGGCGGCGAAGTCTCGGGGAGAGGCCCAGC
target_374	1	0.000224921	TTGGCCGGCGAGCGCCTAGTGTGTCTCCCGCCGCCGGATTCGGCGGGCTGCGTGGGACCGGCGGGATCCCGGCCAGCCGGCCATGGCGGGGCGGNACTCGCTGGGAGTGAGCGTTTTCTCCGACCAGGGCGGGAGGACGTTACTCAAATCGTTGTGGAGCCCGAACCGACGGCTGACGAAAAGCCCTCGCCGCGGCGGTCGCTGTCTCAGCCGTTGCCTCCGCGGCCGTCGCCGGCCGCCCTTCCCGGCGGCGAAGTCTCGGGGAAAGGCCCAGC
target_375	1	0.000224921	TTGGCCGGCGAGCGCCTAGTGTGTCTCCCGCCGCCGGATTCGGCGGGCTGCGTGGGATCGGCGGGATCCCGGCCAGCCGGCCATGGCGGGGCTGTACTCGCTGGGAGTGAGCGTCTTCTCCGACCAGGGCGGGAGGACGTTACTCAAATCGTTGTGGAGCCCGAACCGACGGCTGAAGCAAAGCCCTCGCCGCGGCGGTCGCTGTCTCAGCCGTTGCCTCCGCGGCCGTCGCCGGCCGCCCTTCCCGGCGGCGAAGTCTCGGGGCAAGGCCCAGC
target_376	1	0.000224921	TTGGCCGGCGAGCGCCTAGTGTGTCTCCCGGCGCCGGATTCGGCGGGCTGCGGGGGACCGGCGGGATCACGGCCAGCCGGCCATGGCGGGGCTGTACTCGCTGGGAGTGAGCGTGTTCTCCGACCAGGGCGGGAGGACGTTACTCAAATCGTTGTGGAGCCCGAACCGACGGCTGAAGAAAAGCCNTCGCCGCGGCGGTCGCTGTCTCAGCCGTTGCCTCCGCGGCCGTCGCCGGCCGCCCTTCCCGGCGGCGAAGTCTCGGGGAAAGGCCCAGC
target_377	1	0.000224921	GCAAGGGCGAGGAGCTGTTCACCGGGGTGGTGCCCATCCTGGTCGAGCTGGACGGCGACGTAAACGGCCACAAGTTCAGCGTGCAGTGCTTCAGCCGCTACCCCGACCACATGAAGCAGCACGACTTC
target_378	1	0.000224921	CTGCTGTGGGCTGCTATTAGCTGAAGGGCTTTTGAAGCTAAGTGCATGGCTGTCTGGTTCTGTAGGCCCTGAAGTTGCCCCATGTGGAGTACATTGAGGAAGACTCCTTTGTCTTCGCCCAGAGCATCCCATGGAACCTGGAGCGAATTATCCCAGCATGGCACCAGACAGAGGAAGACCGCTC
target_379	1	0.000224921	TTGGCCGGCGAGCGCCTAGTGTGTCTCCCGCCGCCGGATTCGGCGGGCTGCGTGGGACCGGCGGGATCCCGGCCAGCCGGCCAGGGCGGGGCTGTACTCGCTGGGAGTGAGCGTCTTCTCCGACCAGGGCGGGAGGACGTTACTCAAATCGTTGTGGAGCCCGAACCGACGGCTGAAGAAAAGCCCTCGCCGCGGCGGTCGCTGTCTCAGCCGNTGCCTCCGCGGCCGTCGCCGGCCGCCCTTCCCGGCGGCGAAGTCTCGGGGAAAGGCCCAGC
target_380	1	0.000224921	TTGGCCGGCGAGCGCCTAGTGTGTCTCCCGCCGCCGGATTCGGCGGGCTGCGTGGGACCGGCGGGATCCCGGCCAGCCGGCCATGGCGGGGCTGTACTCGCTGGGAGTGAGCGTCTTCTCCGACCAGGGCGGGAGGACGTTACTCAAATCGTTGTGGAGCCCGAACCGACGGCTGAAGANAAGCCCGCGCCGCGGCGGTCGCTGTCTCAGCCGTTGCCTCCGCGGCCGTCGCCGGCCGCCCTTCCCGGCGGCGAAGTCTCGGGGAAAGGCCCAGC
target_381	1	0.000224921	TTGGCCGGCGAGCGCCTAGTGTGTCTCCCGCCGCCGGATTCGGCGGGCTGCGTGGGACCGGCGGGATCCCGGCCAGCCGGCCATGGCGGGGCTGTACTCGCTGGGAGTGAGCGTCTTCTCCGACCAGGGCGGGAGGACGTTACTCAAATCGTTGTGGAGCCCGAACCGACGGCTGAAGAAAAGCCGTCGCCGCGGCGGTCGCTGTCTCAGCCGTTGCCTCCGCGGCCGTCGCCGGCCGCCCTACCCGGCGGCGAAGTCTCGGGGAAAGGCCCAGC
target_382	1	0.000224921	TTGGCCGGCGAGCGCCTAGTGTGTCTCCCGCCGCCGGATTCGGCGGGCTGCGTGGGACCGGCGGGATCCCGGCCAGCCGGCCATGGCGGGGCTGTACTCGCTGGGAGTGAGCGTCTTCTCCGACCAGGGCGGGAGGACGTTACTCAAATCGTTGTGGAGCCCGAACCGACGGCTGAAGAAAAGCCCTCGCCGCGGCGGTCGCTGTCTCAGCCGTTGCCGCCGCGGCCGTCGCCGGCCGCCCTTCCCGGCGGCGAAGCCTCGGGGAAAGGCCCAGC
target_383	1	0.000224921	TTGGCCGGCGAGCGCCTAGTGTGTCTCCCGCCGCCGGATTCGGCGGGCTGCGTGGGACCGGCGGGATCCCGGCCAGCCGGCCATGGCGGGGCTGTACTCGCTGGGAGTGTGCGTCTTCTCCGACCAGGGCGGGAGGACGTTACTCAAATCGTTGTGGAGCCCGAACCGACGGCTGAAGAAAAGCCCTCGCCGCGGCGGTCGCTGTCTCAGCCGTTGCCTCCGCGGCCGTCGCCGGCCGCCCTTCCCGGCGGCGAAGTCTCGGGGAAAGGCCCAGC
target_384	1	0.000224921	TCGGCCGGCGAGCGCCTAGTGTGTCTCCCGCCGCCGGATTCGGCGGGCTGCGTGGGACCGGCGGGATCCCGGCCAGCCGGCCATGGCGGGGCTGTACTCGCTGGGAGTGAGCGTCTTCTCCGACCAGGGCGGGAGGACGTTACTCAAATCGTTGTGCAGCCCGAACCGACGGCTGAAGAAAAGCCCTCGCCGCGGCGGTCGCTGTCTCAGCCGTTGCCTCCGCGGCCGTCGCCGGCCGCCCTTCCCGGCGGCGTAGTCTCGGGGAAAGGCCCAGC
target_385	1	0.000224921	TTGGCCGGCGAGCGCCTAGTGTGTCNCCCGACGCCGGATTCGGCGGGCTGCGTGGGACTGGCGGGATCCCGGCCAGCCGGCCATGGCGGAGCTGTACTCGCTGGGAGTGAGCGTCTTCTCCGACCAGGGCGGGAGGACGTTACTCAAATCGTTGTGGAGCCCGAACCGACGGCTGAAGAAATGCCCTCGCCGCGGCGGTCGCTGTCTCAGCCGTTGCCTCCGCGGCCGTCGCCGGCCGCCCTTCCCGGCGGCGCAGTCTCGGGGAAAGGCCCAGC
target_386	1	0.000224921	TTGGCCGGCGAGCGCCTAGTGTGTCTCCCGCCGCCGGATTCGGCGGGCTGCGTGGGACCGGCGGGATCCCGGCCAGCCGGCCATGGCGGGGCTGTACTCGCTGGGAGTGAGCGTCTTCTCCGACCAGGGCGGGAGGACGTTACTCAAATCGTTGTGGAGCCCGAACCGGCGGCTGAAGTAAAGCCCTCGCCGCGGCGGTCGCTGTCTCAGCCGTTGCCTCCGCGGCCGTCGCCGGCCGCCCTTCCCGGCGGCGAAGTCTCGGGGAAAGGCCCAGC
target_387	1	0.000224921	TTGGCCGGCGAGCGCCTAGTGTGTCTCCCGCCGCCGGATTCGGCGGGCTGCGTGGGACCGGCGGGATCCCGGCCAGCCGGCCATGGCGGGGCTGTACTCGCGGGGAGTGGGCGTCTTCTCCGCCCAGGGCGGGAGGACGTTACTCAAATCGTTGTGGAGCCCGAACCCACGGCTGAAGAAAAGCCCTCGCCGCGGCGGTCGCTGTCTCAGCCGTTGCCTCCGCGGCCGTCGCCGGCCGCCCTTCCCGGCGGCGAAGTCTCGGGGAAAGGCCCAGC
target_388	1	0.000224921	TTGGCCGGCGAGCGCCTAGTGTGTCTCCCGTCGCCGGATTCGGCGGGCTGCGTGGGACCGGCGGGATCCCGGCCAGCCGGCCATGGCGGGGCTGTACTCGCTGGGAGTAAGCGTCTTCTCCGACCAGGGCGGGAGGACGTTACTCAAATCGTTGTGGAGCCCGAACCGACGGCTGAAGAAAAGCCCTCGCCGCGGCGGTCGCTGTCTCAGCCGTTGCCTCCGCGGCCGTCGCCGGCCGCCCTTCCCGGCGGCGAAGTCTCGGGGAAAGGCCCAGC
target_389	1	0.000224921	TTGGCCGGCGAGCGCGTAGTGTGTCTCCCGCCGCCGGATTCGGCGGGCTGCGTGGGACCGGCGGGATCCCGGCCAGCCGGCCATGGCGGGGCTGTACTCGCTGGGAGTGAGCGTCTTCTCCGACCAGGGCGGGAGGACGTTACTCAAATCGTTGTGGAGCCCGAACCCACGGCTGAAGAAAAGCCCTCGCCGCGGCGGTCGCTGTCTCAGCCGTTGCCTCCGCGGCCGTCGCCGGCCGCCCTTCCCGGCGGCGCAGTCTCGGGGAAAGGCCCAGC
target_390	1	0.000224921	TTGGCCGGCGAGCGCCTAGTGTGTCTCCCGCCGCCGGATTCGGCGGGCTGCGTGGGACCGGCGGGATCCCGGCCAGCCGGCCATGGCGGGGCTGAACTCGCTGGGAGTGAGCGTCTTCTCCGACCAGGGCGGGAGGACGTTACTCAAATCGTTGTGGAGCCCGAACCGACGGCTGAAGAAAAGCCCTCGCCGCGGCGGTCGCTGTCTCAGCCGTTGCCTCCGCGGCCGTCGCCTGCCGCCCTTCCCGGCGGCGAAGTCTCGGGGAAAGGCCCAGC
target_391	1	0.000224921	TTGGCCGGCGAGCGCCTAGTGTGTCTCCCGCCGCCGGATTCGGCGGGCTGCGTGGGCCCGGCGGGATCCCGGCCAGCCGGCCATGGCGGGGCTGTACTCGCTGGGAGTGAGCGTCTTCTCCGACCAGGGCGGGAGGACGTTACTCAAATCGTTGTGGAGCCCGAACCGACGGCTGAAGAAAAGCCCTCGCCGCGGCGGTCGCTGTCTCAGCCGTTGCCTCCGCGGCCGTCGCCGGTCGCCCTTCCCGGCGGCGAAGTCTCGGGGAAAGGCGCAGC
target_392	1	0.000224921	TTGGCCGGCGAGCGCCTAGTGTGTCTCCCGCCGCCGGATTCGGCGGGCTGCGTGGGACCGGCGGGATCCCGGCCAGCCGGCCATGGCGGGGCTGTACTCGCTGGGAGTGAGCGTCTTCTCCGACCAGGGCGGGAGGACGTTACTCAAATCGTTGTGGAGCCCGAACCGACGGCTGAAGAAAAGCCCTCGCCGCGGCGGTCGCTGTCTCAGTCGTTGCCTCCGCGGCCGTCGCCGGCCGCCCTTCCCGGCGGCGAAGTCTCGGGGAAAGGCCCAGC
target_393	1	0.000224921	TTGGCCGGCGAGCGCCTAGTGTGTCTCCCGCCGCCGGGTTCGGCGGGCTGCGTGGGACCGGCGGAATCCCGGCCAGCCGGCCATGGCGGGGCTGTACTCGCTGGGAGTGAGCGTTATCTCCGACCAGGGCGGGAGGACGTTACTCACATCGGTGTGGAGCCCGAACCGGCGGCTGAAGAAAAGCTCTCGCCGCGGCGGTCGCTGTCTCAGCCGTTGCCTCCGCGGCCGTCGCCGGCCGCCCTTCCCGGCGGCGAAGTCTCGGGGACAGGCCCAGC
target_394	1	0.000224921	TTGGCCGGCGAGCGCCTAGTGTGTCTCCCGCCGCCGGATTCGGCGGGCTGCGTGGGACCGGCGGGATCCCGGCCAGCCGGCCATGGCGGGGCTGTACTCGCTGGGAGTGAGCGTCTTCTCCGACCAGGGCGGGAGGACGTTACTCAAATCGTTGTGGAGCCCGAACCGACGGCTGAAGAAAAGCCCTCCCCGCGGCGGTCGCTGTCTCAGCCGTTGCCTCCGCGGCCGTCGCCGGCCGCCCTTCCCGGCGGCGAAGTCTCGGGGAAAGGCCCAGC
target_395	1	0.000224921	TTGGCCGGCGAGCGCCTAGTGTGTCTCCCGCCGCCGGCTTCGGCGGGCTGCGTGGGACCGGCGGGATCCCGGCCAGCCGGCCATGGCGGGGCTGACCTCGCGGGGAGTGAGCGTTTTTTCGGACCAGGGCGGGAGGACGTTACTCAAATCGTTGTAGAGCCCGAACCGACGGCTGAAGAAAAGCCCTCGCCGCGGCGGTCGCTGTCTCAGCCGATGCCTCCGCGGCCGTCGCCGGCCGCCCTTCCCGGCGGCGAAGTCTCGGGGAAAGGCCCAGC
target_396	1	0.000224921	TTGGCCGGCGAGCGCCTAGTGTGTCTCCCGCCGCCGGATTCGGCGGGCTGCGTGGGACCGGCGGGATCCCGGCCAGCCGGCCATGGCGGGGCTGTACTCGCTGGGAGTGAGCGTCTTCTCCGACCAGGGCGGGAGGACGTTACTCAAATCGTTGTGGAGCCCGACCCGACGGCTGAAGAAAGGCCATCGCCGCGGCGGTCGCTGTCTCAGCCGGTGCCTCCGCGGCCGTCGCCGGCCGCCCTTCCCGGCGGCGAAGTCTCGGGGGAAGGCCCAGC
target_397	1	0.000224921	TTGGCCGGCGAGCGCCTAGTGTGTCTCCCGCCGCCGGATTCGGCGGGCTGCGTGGGACCGGCGGGATCCCGGCCAGCCGGCCATGGCGGGGCTGGACTCGCTGGGAGTGAGCGTCTGCTCCGACCAGGGCGGGAGGACGTTACTCAAATCGTTGTGGAGCCCGAACCGACGGCTGAAGGAAACCCCTCGCCGCGGCGGTCGCTGTCTCAGCCGTTGCCTCCGCGGCCGTCGCCGGCCGCCCTTCCCGGCGGCGAAGTCTCGGGGAAAGGCCCAGC
target_398	1	0.000224921	TTGGCCGGCGAGCGCCTAGTGTGTCTCCCGCCGCCGGATTCGGCGGGCTGCGTGGGACCGGCGGGATCCCCGCCAGCCGGCCATGGCGGGGCTGTACTCGCTGGGAGTGAGCGTNTTCTCCGACCAGGGCGGGAGAACGTTACTCAAATCGTTGTGGAGCCCGAACCGACGGCTGAAGAAAAGCCCTCGCCGCGGCGGTCGCTGCCTCAGCCGTTGCCTCCGCGGCCGTCGCCGGCCGCCCTTCCCGGCGGCGAAGTCTCGGGGAAAGGCCCAGC
target_399	1	0.000224921	TTGGCCGGCGAGCGCCTAGTGTGTCTCCCGCCGCCGGATTCGGCGGGCTGCGTGGGACCGGCGGGATCCCGGCCAGCCGGCCATGGCGGGGCTGTACTCGCTGGGAGTGAGCGTCTTCTCCGTCCAGGGCGGGAGGACGTTACTCAAATCGTTGTGGAGCCCGAACCGACGGCTGAAGAAAAGCCGTCGCCGCGGCGGTCGCTGTCTCAGCCGTTGCCTCCGCGGCCGTCGCCGGCCGCCCTTCCCGGCGGCGAAGACTCGGGGAAAGGCCCAGC
target_400	1	0.000224921	TTGGCCGGCGAGCGCCTAGTGTGTCTCCCGACGCCGGATTCGGCGGGCTGCGTGGGACCGGCGGGATCCCGGCCAGCCGGCCATGGCGGGGCTGTACTCGCTGGGAGTGAGCGTGTTCTCCGACCAGGGCGGGAGGACGTTACTCAAATCGTTGTGGAGCCCGAACCGACGGCTGAAGAAAAGCCCTCGCCGCGGCGGTCGCTGTCTCAGCCGTTGCCTCCGCGGCCGTCGCCGGCCGCCCTTCCCGGCGGCTAGGTCTCGGGGAAAGGCCCAGC
target_401	1	0.000224921	TTGGCCGGCGAGCGCCTAGTGTGTCTCCCGCCGCCGGATTCGGCGGGCTGCGTGGGACCGGCGGGATCCCGGCCAGCCGGCCATGGCGGGGCTGTACTCGCTGGGAGTGAGCGTCTTCTCCGACCAGGGCGGGAGGACGTTACTCAAATCGTTGTTGAGCCCGAACCGACGGCTGAAGAAAAGCCGTCGCCGCGGCGGTCGCTGTCTCAGCCGTTGCCTCCGCGGCCGTCGCCGGCCGCCCTTCCCGGCGGCGAAGTCTCGGGGAAAGGCCCAGC
target_402	1	0.000224921	TTGGCCGGCGAGCGCCTAGTGTGTCTCCCGCCGCCGGATTCGGCGGGCTGCGTGGGACCGGCGGGATCCCGGCCAGCCGGCCATGGCGGGGCTGTACTCGCTGGGAGTGAGCGTCTTCTCCGACCAGGGCGGGAGGACGTTACTCAAATCGTTGTGGAGCCCGAACCGACGGCTGAAGAAAAGCCCTCGCCGCGGCGGTCGCTGTCTCAGCCGNTGCCTCCGCGGCCGTCGCCGGCCGGCCTTCCCGGCGGCGAAGTCTCGGGGAAAGGCCCAGC
target_403	1	0.000224921	TTGGCCGGCGAGCGCCTAGTGTGTCTCCCGCCGCCGGATTCGGCGGGCTGCGTGGGACCGGCGGGATCCCGGCCAGCCGGCCATGGCGGGGCTGTACTCGCTGGGAGTGAGCGTCTTCTCCGACCAGGGCGGGAGGACGTTACTCAAATCGTTGTGGAACCCGAACCGACGGCTGAAGAAAAGCCCTCGCCGCGGCGGTCGCTGTCTCAGCCGTTGCCTCCGCGGCCGTCGCCGGCCGCCCTTCCCGGCGGCGAAGTCTCGGGGAAAGGCCCAGC
target_404	1	0.000224921	TTGGCCGGCGAGCGCCTAGTGTGTCTCCCGCCGCCGGATTCGGCGGGCTGAGTGGGACCGGCGGGATCCCGGCCAGCCGGCCATGGCGGGGCTGTACTCGCTGGGAGTGAGCGTCTTCTCCGACCAGGGCGGGAGGACGTTACTCAAATCGTTGTGGAGCCCGAACCGACGGCTGAAGAAAAGCCCTCGCCGCGGCGGTCGCTGTCTCAGCCGTTGCCTCCGCGGCCGTCGCCGGCCGCCCTTCCCGGCGGCGAAGTCTCGGGGAAAGGCCCAGC
target_405	1	0.000224921	TTGGCCGGCGAGCGCCTAGTGTGTCTCCCGCCGCCGGATTCGGCGGGCTGCGTGGGNCCGGCGGGATCCCGGCCAGCCGGCCATGGCGGGGCTGTACTCGCTGGGAGTGAGCGTCTTCTCTGACCAGGGCGGGAGGAAGTACATGGAGGACGTTACTCAAATCGTTGTAGAGCCCGAACCGACGGCTGAAGAAAAGCCCTCGCCGCGGCGGTCGCTGTCTCAGCCGTTGCCTCCGCGGCCGTCGCCGGCCGCCCTTCCCGGCGGCGAAGTCTCGGGGAAAGGCCCAGC
target_406	1	0.000224921	TTGGCCGGCGAGCGCCTAGTGTGTCTCCCGCCGCCGGATTCGGCGGGCTGCGTGGGACCGGCGGGATCCCGGCCAGCCGGCCATGGCGGGGCTGTACTCGCTGGGAGTGAGCGTCTTCTCCGACCAGGGCGGGAGGACGTTACTCAAATCGTTGTGGAGCCCGAACCGACGGCTGAAGAAAAGCCCTCGCCGCGGCGGNCGCAGTCTCAGCCGTTGCCTCCGCGGCCGTCGCCGGCCGCCCTTCCCGGCGGCCAAGTCTCGGGGAAAGGCCCAGC
target_407	1	0.000224921	TTGGCCGGCGAGCGCCTAGTGTGTCTCCCGCCGCCGGATTCGGCGGGCTGCGTGGGACCGGCGGGATCCCGGCCAGCCGGCCATGGCGGGGCTGTACTCGCTGGGAGTGAGCGTCTTCTCCGACCAGGGCGGGAGGACGTTACTCAAATCGTTGTGGAGCCCGAACCGACGGCTGATGAAAAGCCCTCGCCGCGGCGGTCGCTGTCTCAGCCGTTGCCTCCGCGGCCGTCGCCGGCCGCCCTTCCCGGCGGCGAAGTCTCGGGGACAGGCCCAGC
target_408	1	0.000224921	TTGGCCGGCGAGCGCCTAGTGTGTCTCCCGCCGCCGGATTCGGCGGGCTGCGTGGGACCGGCGGGATCCCGGCCAGCCGGCCATGGCGGGGCTGTACTCGCTGGGAGTGAGCGTCTTCTCCGACCAGGGCGGGAGGACGTTACTCAAATCGTTGTAGAGCCCGAGCCGACGGCTGAAGAAAAGCCGTCGCCGCGGCGGTCGCTGTCTCAGCCGTTGCCTCCGCGGCCGTCGCCGGCCGCCCTTCCCGGCGGCGACGTCTCGGGGAGAGGCCCAGC
target_409	1	0.000224921	TTGGCCGGCGAGCGCCTAGTGTGTCTCCCGCCGCCGGATTCGGCGGGCTGCGTGGGACCGGCGGGATCCCGGCCAGCCGGCCATGGCGGGGCTGTACTCGCTGGGAGTGAGCGTCTTCTCCGACCAGGGCGGGAGGACGTTACTCAAATCGTTGTGGAGCCCGANCCGACGGCTGAAGAAAAGCCCTCGCCGCGGCGGTCGCTGTCTCAGCCGTTGCCTCCGCGGCCGTCGCCGGCCGCCCTTCCCGGCGGCGAAGTCTCGGGGAGAGGCCCAGC
target_410	1	0.000224921	TTGGCCGGCGAGCGCCTAGTGTGTCTACCGCCGCCGGATTCGGCGGGCTGCGTGGGACCGGCGGGATCCCGGCCAGCCGGCCATGGCGGGGCTGTACTCGCTGGGAGTGAGCGTCTTCTCCGACCAGGGCGGGAGGACGTTACTCAAATCGTTGTGGAGCCCGAACCGACGGCTGAAGAAAAGCCCTCGCCGCGGCGGTCGCTGTCTCAGCCGTTGCCTCCGCGGCCGTCGCCGGCCGCCCTTCCCGGCGGCGAAGTCTCGGGGAAAGGCCCAGC
target_411	1	0.000224921	TTGGGCGGCGAGCGCCTAGTGTGTCTCCCGCCGCCGGATTCGGCGGGCTGCGTGGGACCGGCCGGATCCNGGCCAGCCGGCCATGGCGGGGCAGTACTCGCTGGGAGTGAGCGTCTTNTCCGACCAGGGCGGGAGGACGTTACTCAAATCGTTGTGGAGCCCGAACCGACGGCTGAAGAAAAGCCCTCGCCGCGGCGGTCGCTGTCTCAGCCGTTGCCTCCGCGGCCGTCGCCGGCCGCCCTTCCCGGCGGCGAAGTCTCGGGGAAAGGCCCAGC
target_412	1	0.000224921	TTGGCCGGCGAGCGCCTAGTGTGTCTCCCGCCGCCGGATTCGGCGGGCTGCGTGGGACCGGCGGGATCCCGGCCAGCCGGCCATGGCGGGGCTGTACTCGCTGGGAGTGAGCGTTTTCTCCGACCAGGGCGGGAGGACGTTACTCAAATCGTTGTGGAGCCCGAACCGACGGCTGAAGAANAGCCCTCGCCGCGGCGGTCGCTGTCTCAGCCGTTGCCTCCGCGGCCGTCGCCGGCCNCCCTTCCCGGCGGCGAAGTCTCGGGGAAAGGCCCAGC
target_413	1	0.000224921	TTGGCCGGCGAGCGCCTAGTGTGTCTCCCGCCGCCGGATTCGGCGGGCTGCGTGGGACCGGCGGGATCCCGGCCAGCCGGCCATGGCGGGGCTGTACTCGCTGGGAGTGAGGGTTTTCTCCGACCAGGGCGGGAGGAGGTTACTCAAATCGTTGTGGAGCCCGAACCGACGGCTGAAGAAAAGCCCTCGCCGCGGCGGTCGCTGTCTCAGCCGTTGCCTCCGCGGCCGTCGCCGGCCGCCCTTCCCGGCGGCGAAGTCTCGGGGAAAGGCCCAGC
target_414	1	0.000224921	TTGGCCGGCGAGCGCCTAGTGTGTCTCCCGCCGCCGGATTCGGCGGGCTGCGTGGGACCGGCGGGATCCCGGCCAGCCGGCCATGGCGGGGCTGTACTCGCTGGGAGTGAGCGTCTTCTCCGACCAGGGCGGGAGGAAGTACATGGAGGACGTTACTCAAATCGTTGTGGAGCCCGAACCGACGGCAGAAGAAAAGCCCTCGCCGCGGCGGTCGCTGTCTCAGCCGTTGCCTCCGCGGCCGTCGCCGGCCGCCCTTCCCGGCGGCGAAGTCTCGGGGAAAGGCCCAGC
target_415	1	0.000224921	TTGGCCGGCGAGCGCCTAGTGTGTCTCCCGCCGCCGGATTCGGCGGGCTGCGTGGGACCGGCGGGATCCGGGCCAGCCGGCCATGGCGGGGCTGTACTCGCTGGGAGTGAGCGTCTTCTCCGACCAGGGCGGGAGGACGTTACTCAAATCGTTGTGGAGCCCGAACCGACGGCTGAAGAAAAGCCCTCGCCGCGGCGGTCGCTGTCTCAGCCGTTGCCCCCGCGGCCGTCGCCGGCCGCCCTTCCCGGCGGCGAAGTCTCGGGGAAAGGCCCAGC
target_416	1	0.000224921	TTGGCCGGCGAGCGCCTAGTGTGTCTCCCGCCGCCGGATTCGGCGGGCTGCGAGGGACCGGCGGGATCCCGGCCAGCCGGCCATGGCGGGGCTGTACTCGCTGGGAGTGAGCGTCTTCTCCGACCAGGGCGGGAGGACGTTACTCAAATCGTTGTGGAGCCCGAACCGACGGCTGAAGAAAAGCCCTCGCCGCGGCGGTCGCTGTCTCAGCCGTTGCCTCCGCGGCCGTCGCCGGCCGCCCTTCCCGGCGGCGAAGTCTCGGGGACAGGCCCAGC
target_417	1	0.000224921	TTGGCCGGCGAGCGCCTAGTGTGTCTCCCGCCGCCGGATTCGGCGGGCTGCGTGGGACCGGCGGGATCCCGGCCAGCCGGCCATGGCGGGGCTGTACTCGCTGGGAGTGAGGGTCTTCTCCGACCAGGGCGGGAGGACGTTACTCAAATCGTTTTGGAGCCCGAGCCGCCGGCTGAAGAAAAGCCCTCGCCGCGGCGGTCGCTGTCTCAGCCGTTGCCTCCGCGGCCGTCGCCGGCCGCCCTTCCCGGCGGCGAAGTCTCGGGGAAAGGCCCAGC
target_418	1	0.000224921	TTGGCCGGCGAGCGCCTAGTGTGTCTCCCGCCGCCGGATTCGGCGGGCTGCGTGGGACCGGCGGGATCGCGGCCAGCCGGCCATGGCGGGGCTGTACTCGCTGGGAGTGAGCGTCTTCTCCGACCAGGGCGGAAGGACGTTACTCAAATCGTTGTGGAGCCCGAACCGACGGCTGAAGAAAAGCCGTCGCCGCGGCGGTCGCTGTCTCAGCCGTTGCCTCCGCGGCCGTCGCCGGCCGCCCTTCCCGGCGGCGAAGTCTCGGGGAAAGGCCCAGC
target_419	1	0.000224921	TTGGCCGGCGAGCGCCTAGTGTGTCTCCCGCCGCCGGATTCGGCGGGCTGCGTGGGACCGGCGGGATCCCGGCCAGCCGGCCATGGCGGGGCTGTACTCGCTGCGAGTGAGCGTCTTCTCCGACCAGGGCGGGAGGACGTTACTCAAATCCTTGTGGAGCCCGAACCGACGGCTGAAGAAAAGCCCTCGCCGCGGCGGTCGCTGTCTCAGCCGTTGCCTCCGCGGCCGTCGCCGGCCGCCCTTCCCGGCGGCGAAGTCTCGGGGAAAGGCCCAGC
target_420	1	0.000224921	TTGGCCGGCGAGCGCCTAGTGTGTCTCCCGCCGCCGGATTCGGCGGGCTGCGTGGGACCGGCGGGATCCCGGCCAGCCGGCCATGGCGGGGCTGTACTCGCGGGGAGTGAGCGTCTTCTCCGACCAGGGCGGGAGGACGTTACTCAAATCGTTGTGGAGCCCGAACCGACGGCTGAAGAAAAGCCCACGCCGCGGCGGTCGCTGTCTCAGCCGTTGCCTCCGCGGCCGTCGCCGGCCGCCCTTCCCGGCGGCGAAGTCTCGGGGAAAGGCCCAGC
target_421	1	0.000224921	TTGGCCGGCGAGCGCCTAGTGTGTCTCCCGCCGCCGGATTCGGCGGGCTGCGTGGGACCGGCGGGATCCCGGCCAGCCGGCCATGGCGGGGCTGTACTCGCTGGGAGTGAGCGTCTTCTCCGACCAGGGCGGGAGGACGTTACTCAAATCGTTGTGGAGCCCGAACCGACGGCTGAAGAAAAGCCCTCGCCGCGGCGGTTGCTGTCTCAGCCGTTGCCTCCGCGGCCGTCGCCGGCCGCCCTTCCCGGCGGCGAAGTCTCGGGGAAAGGCCCAGC
target_422	1	0.000224921	TTGGCCGGCGAGCGCCTAGTGTGTCTCCCGCTGCCGGATTCGGCGGGCTGCGTGGGACCGGCGGGATCCCGGCCAGCCGGCCATGGCGGGGCTGAACTCGCTGGGAGTGAGCGTTTTCTCCGACCAGGGCGGGAGGACGTTACTCAAATCGTTGTGGAGCCCGAACCGACGGCTGAAGAAAAGCCCTCGCCGCGGCGGTCGCTGTCTCAGCCGTTGCCTCCGCGGCCGTCGCCGGCCGCCCTTCCCGGCGGCGAAGTCTCGGGGAAAGGCCCAGC
target_423	1	0.000224921	TTGGCCGGCGAGCGCCTAGTGTGTCTCCCGCCGCCGGATTCGGCGGGCTGCGTGGGACCGGCGGGATCCCGGCCAGCCGGCCATGGCGGGGCTGTACTCGCTGGGAGTGAGCGTCTTCTCCGACCAGGGCGGGAGGACGTTACTCAAATCGTTGTGGAGCCCGAACCGACGGCTGAAGAAAAGCCCTCGCCGCGGCGGTCGCTGTCTCAGCCGTTGCCTCCGCGGCCGTCGCCGGCCGCCCTTCCCGGCGGCGAAGTCTTCGGGGAAAGGCCCAGC
target_424	1	0.000224921	TTGGCCGGCGAGCGCATAGTGTGTCTCCCGCCGCCGGCTTCGGCGGGCTGCGTGGGACCGGCGGGATCTCGGCCAGCCGGCCATGGCGGGGCTGTACTCGCTGGGAGTGAGCGTCTTCTCCGACCAGGGCGGGAGGACGTTACTCAAATCGTTGTGGAGCCCGAACCGACGGCTGAAGAATAGCCCTCGCCGCGGCGGTCGCTGTCACAGCCGTGGCCTCCGCGGCCGTCGCCGGCCGTCCTTCCCGGCGGCGTAGTCTCGGGGAAAGGCCCAGC
target_425	1	0.000224921	TTGGCCGGCGAGCGCCTAGTGTGTCTCGCGCCGCCGGATTCGGCGGGCTGCGTGGGACCGGCGGGATCCGGGCCAGCCGGCCATGGCGGGGCTGTACTCGCTGGGAGTGAGCGTCTTCTCCGACCAGGGCGGGAGGACGTTACTCAAATCGTTGTGGAGCCCGAACCGACGGCTGAAGAAAAGCCCTCGCCGCGGCGGTCGCTGTCTCAGCCCTTGCCTCCGCGGCCGTCGCCGGCCGCCCTTCCCGGCGGCGAAGTCTCGGGGAAAGGCCCAGC
target_426	1	0.000224921	TTGCCCGGCGAGCGCCTAGTGTGTCTCCCGCCGCCGGATTCGGCGGGCTGCGAGGGACCGGCGGGATCCCGGCCAGCCGGCCATGGCGGGGCTGTACTCGCTGGGAGTGAGCGTCTTCTCCGACCAGGGCGGGAGGACGTTACTCAAATCGTTGTGGAGCCCGAACCGACGGCTGAAGAAAAGCCCTCGCCGCGGCGGTCGCTGTCTCAGCCGTTGCCTCCGCGGCCGTCGCCGGCCGCCCTTCCCGGCGGCGAAGTCCCGGGGAAAGGCCCAGC
target_427	1	0.000224921	TTGGCCGGCGAGCGCCTAGTGTGTCTCCCGCCGCCGGATTCGGCGGGCTGCGTGGGACCGGCGGGATCCCGGCCTGCCGGCCATGGCGGGGCTGTACTCGCTGGGAGTGAGCGTCTTCTCCGACCAGGGCGGGAGGACGTTACTCAAATCGTTGTGGAGCCCGAACCGACGGCTGAAGAAAAGCCCTCGCCGCGGCGGTCGCTGTCTCAGCCGTTGCCTCCGCGGCCGTCGCCGGCCGCCCTTCCCGGCGGCGAAGTCTCGGGGAAAGGCCCAGC
target_428	1	0.000224921	TTGGCCGGCGAGCGCCTAGTGTGTCTCCCGCCGCCGGATTCGGCGGGCTGCGTGGGACCGGCGGGATCCCGGCCAGCCGGCCATGGCGGGGCTGTACTCGCTGGGAGTGAGCGTTTTCTCCGACCAGGGCGGGAGGACGTTACTCAAATCGTTGTGGAGCCCGACCCGACGGCTGAAGAAAAGCCCTCGCCGCGGCGGTCGCTGTCTCAGCCGTTGCCTCCGCGGCCGTCGCCGGCCGCCCTTCCCGGCGGCGAAGTCTCGGGGAAAGGCCCAGC
target_429	1	0.000224921	TTGGCCGGCGAGCGCCTAGTGTGTCTCCCGCCGCCGGATTCGGCGGGCTGCGTGGGACCGGCGGGATTCCGGCCAGCCGGCCATGGCGGGGCTGAACTGGCTGGGAGTGAGCGTCTTCTCCGACCAGGGCGGGAGGACGTTACTCAAATCGTTGTGGAGCCCGAACCGACGGCTGNAGNANAGCCCTCGCCGCGGCGGTCGCTGTCTCAGCCGTTGCCTCCGCGGCCGTCGCCGGCCGCCCTTCCCGGCGGCGAAGTCTCGGGGAGAGGCCCAGC
target_430	1	0.000224921	TTGGCCGGCGAGCGCCTAGTGTGTCTCCCGCCGCCGGATTCGGCGTGCTGCGTGGGACCGGCGGGATCCCGGCCAGCCGGCCATGGCGGGGCTGTACTCGCTGGGAGTGAGCGTCTTCTCCGACCAGGGCGGGAGGACGTTACTCAAATCGTTGTGGAGCCCGAACCGACGGCTGAAGAAAAGCCCTCGCCGCGGCGGTCGCTGTCTCAGCCGTTGCCTCCGCGGCCGTCGCCGGCCGCCCTTCCCGGCGGCGAAGTCTCGGGGAAAGGCCCAGC
target_431	1	0.000224921	TTGGCCGGCGAGCGCCTAGTGTGTCTCCCGCCGCCGGATTCGGCGGGCTGCGTGGGACCGGCGGGATCCCGGCCAGCCGGCCATGGCGGGGCTGTACTCGCTGGGAGTGAGCGTCTTCTCCGACCAGGGCGGGAGGACGTTACTCAAATCGTTGTGGAGCCCGAACCGACGGCTGAAGGAAAGCCCTCGCCGCCGCGGTCGCTGTCTCAGCCGTTGCCTCCGCGGCCGTCGCCGGCCGCCCTTCCCGGCGGCGAAGTCTCGGGGAATGGCCCAGC
target_432	1	0.000224921	TTGGCCGGCGAGCGCCTAGTGTGTCTCCCGCCGCCGGATTCGGCGGGCTGCGTGGGACCGGCGGGATCCCGGCCAGCCGGCCATGGCGGGGCTGTACTCGCTGGGAGTGAGCGTCTTCTCCGACCAGGGCGGGAGGACGTTACTCAAATCGTTGTGGAGCCCGAACCGACGGCTGAGGAAAAGCCCTCGCCGCGGCGGTCGCTGTCTCAGCCGGTGCCTCCGCGGCCGTCGCCGGCCGCCCTTCCCGGCGGCGAAGTCTCGGGGAAAGGCCCAGC
target_433	1	0.000224921	TTGGCCGGCGAGCGCCTAGTGTGTCTCCCGCCGCCGGATTCGGCGGGCTGCGTGGGACCGGCGGGATCCCGGCCAGCCGGCCATGGCGGGGCTGTACTCGCTGGGAGTGAGCGTCTTCTCCGACCAGGGCGGGAGGACGTTACTCAAATCGTTGTGGAGCCCGAACCGACGGCCGAAGAATAGCCCTCGCCGCGGCGGTCGCTGTCTCAGCCGTTGCCTCCGCGGCCGTCGCCGGCCGCCCTTCCCGGCGGCGAAGTCTCGGGGAAAGGCCCAGC
target_434	1	0.000224921	TTGGCCGGCGAGCGCCTAGTGTGTCTCNCGNCGCCGGATTCGGCGGGCTGCGTGGGGCCGGCGGGATCCCGGCCAGCCGGCCATGGCGGGGCTGTACTCGCTGGGAGTGAGCGTCTTCTCCGACCAGGGCGGGAGGAGGTTACTCAAATCGTTGTGGAGCCCGAACCGACGGCTGAAGAAAAGCCCTCGCCGCGGCGGTCGCTGTCTGAGCCGTTGCCTCCGCGGCCGTCGCCGGCCGCCCTTCCCGGCGGCGAAGTCTCGGGGAAAGGCCCAGC
target_435	1	0.000224921	TTGGCCGGCGAGCGCCTAGTGTGTCTCCCGCCGCCGGATTCGGCGGGCTGCGTGGGACCGGCGGGATCCCGGCCAGCCGGCCATGGCGGGGCTGTACTCGCTGGGAGTGAGCGTTTTCTCCGACCAGGGCGGAAGGACGTTACTCAAATCGTTGTGGAGCCCGAACCGACGGCTGNAGAAAAGCCCTCGCCGCGGCGGTCGCTGTCTCAGCCGTTGCCTCCGCGGCCGTCGCCGGCCGCCCTTCCCGGCGGCGNAGTCTCGGGGAAAGGCCCAGC
target_436	1	0.000224921	GCAAGGGCGAGGAGCTGTTCACCGGGGTGGTGCCGGCGAGGGCGAGGGCGATGCCACCTACGGCAAGCTGACCCTGAAGTTCATCTGCACCACCGGCAAGCTGCCCGTGCCCTGGCCCACCCTCGTGACCACCCTGACCTACGGCGTGCAGTGCTTCAGCCGCTACCCCGACCACATGAAGCAGCACGACTTC
target_437	1	0.000224921	TTGGCCGGCGAGCGCCTAGTGTGTCGCCCGCCGCCGGATTCGGCGGGCTGCGTGGGACCGGCGGGATCCCGGCCAGCCGGCCATGGCGGGGCTGTACTCGCTGGGAGTGAGCGTCTTCTCCGACCAGGGCGGGAGGACGTTACTCAAATCGTTGTGGAGCCCGAATCGACGGCTGAAGTNAAGCCCTCGCCGCGGCGGTCGCTGTCTCAGCCGTTGCCTCCGCGGCCGTCGCCGGCCGCCCTTCCCGGCGGCGAAGTCTCGGGGCTAGGCCCAGC
target_438	1	0.000224921	TTGGCCGGCGAGCGCCTAGTGTGTCTCCCGCCGCCGGATTCGGCGGGCTGCGTGGGACCGGCGGGATCCCGGCCAGCCGGCCATGGCGGGGCTGTACTCGCAGGGAGTGAGCGTCTTCTCCGACCAGGGCGGGAGGACGTTACTCAAATCGTTGTGGAGCCCGAACCGACGGCTGAAGAAAAGCCCTCGCCGCGGCGGTCGCTGTCTCAGCCGTTGCCTCCGCGGCCGTCGCCGGCCGCCCTTCCCGGCGGCGAAGTCTCGGGGAAAGGCCCAGC
target_439	1	0.000224921	TTGGCCGGCGAGCGCCTAGTGTGTCTCCCGCCGCCGGATTCGGCGGGCTGCGTGGGACCGGCGGGATCCCGGCCAGCCGGCCATGGCGGGGCTGTACTCGCTGGGAGTGAGCGTCTTCTCCGACCAGGGCGGGAGGACGTTACTCAAATCGTTGTGGAGCCCGAACCGACGGCTTAAGGAAAGCCCTCGCCGCGGCGGTCGCTGTCTCAGCCGTTGCCTCCGCGGCCGTCGCCGGCCGCCCTTCCCGGCGGCGAAGTCTCGGGGCAAGGCCCAGC
target_440	1	0.000224921	TTGGCCGGCGAGCGCCTAGTGTGTCCCCCGACGCCGGATTCGGCGGGCTGCGTGGGACCGGCGGGATCCCGGCCAGCCGGCCATGGCGGGGCTGTACTCGCTGGGAGTGGGCGGCTTCTCCGACCAGGGCGGGAGGACGTTACTCAAATCGTTGTGGAGCCCGAACCGACGGCTGAAGAGAAGCCCTGGCCGCGGCGGACGCTGTCTCAGCCGTTGCCTCCGCGGCCGTCGCCGGCCGCCCTTCCCGGCGGCGAAGTCTCGGGGAAAGGCCCAGC
target_441	1	0.000224921	TTGGCCGGCGAGCGCCTAGTGTGTCACCCGCCGCCGGATTCGGCGGGCTGCGTGGGACCGGCGGGATCCCGGCCAGCCGGCCATGGCGGGGCTGTACTCGCTGGGAGTGAGGGTCTTCTCCGACCAGGGCGGGAGGACGTTACTCAAATCGTTGTGGAGCCGGACCCGACGGCTGAAGAAAAGCCCTCGCCGCGGCGGTCGCTGTCTCAGCCGTTGCCTCCGCGGCCGTCGCCGGCCGCCCTTCCCGGCGGCGAAGTCTCGGGGAAAGGCCCAGC
target_442	1	0.000224921	TTGGCCGGCGAGCGCGTAGTGTGTCTCCCGCCGCCGGATTCGGCGGGCTGCGTGGGACCGGCGGGATCCCGGCCAGCCGGCCATGGCGGGGCTGTACTCGCTGGGAGTGAGCGTCTTCTCCGACCAGGGCGGGAGGACGTTACTCAAATCGTTGTGGAGCCCGACCCGACGGCTGAAGAAAAGCCCTCGCCGCGGCGGTCGCTGTCTCAGCCGTTGCCTCCGCGGCCGTCGCCGGCCGCCCTTCCCGGCGGCGAAGTCTCGGGGAAAGGCCCAGC
target_443	1	0.000224921	TTGGCCGGCGAGCGCCTAGTGTGTCTCCCGCCGCCGGATTCGGCGGGCTGCGTGGGACCGGCGGGATCCCGGCCAGCCGGCCATGGCGGGGCTGTACTCGCTGGGAGTGAGCGTCTTCTCCGACCAGGGCAGGAGGACGTTACTCAAATCGTTGTGGAGCCCGAACCGACGGCTGAAGAAAAGCCCTCGCCGCGGCGGTCGCTGTCTCAGCCGTTGCCTCCGCGGCCGTCGCCGGTCGCCCTTCCCGGCGGCGAAGTCTCGGGGAAAGGCCCAGC
target_444	1	0.000224921	TTGGCCGGCGAGCGCCTAGTGTGTCTCCCGCCGCCGGATTCGGCGGGCTGCGTGGGACCGGCGGGATCCCGGCCAGCCGGCCATGGCCGGGCTGTACTCGCTGGGAGTGAGCGTCTTCTCCGACCAGGGCGGGAGGACGTTACTCAAATCGTTGTGGAGCCCGAACCGACGGCTGAAGAAAAGCCCTCGCCGCGGCGGTCGCTGTCTCAGCCGTTGCCTCCGCGGCCGTCGCCGGCCGCCCTTCCCGGCGGCGAAGTCTCGGGGAAAGGCCCAGC
target_445	1	0.000224921	TTGGCCGGCGAGCGCCTAGTGTGTCTCCCGCCGCCGGATTCGGCGGGCTGCGTGGGACCGGCGGGATCCCGGCCAGCCGGCCATGGCGGGGCTGTACTCGCTGGGAGTGAGGGTCTTCTCCGACCAGGGCGGGAGGACGTTACTCAAATCGTTGTGGAGCCCGAACCGACGGCTGAAGAAAAGCCGTCGCCGCGGCGGTCGCTGTCTCAGCCGTTGCCTCCGCGGCCGTCGCCGGCCGCCCTTCCCGGCGGCGAAGTCTCGGGGAAGGGCCCAGC
target_446	1	0.000224921	TTGGCCGGCGAGCGCCTAGTGTGTCTCCCGCCGCCGGATTCGGCGGGCTGCGTGGGACCGGCGGGATCCCGGCCAGCCGGCCATGGCGGGGCTGTACTCGCTGGGAGTGAGCGTCTTCTCCGACCAGGGCGGGAGGACGTTACTCAAATCGTTGTGGAGCCCGAACCGACGGCTGAAGNANAGCCCTCGCCGCGGCGGTCGCTGTCTCAGCCGTTGCCTCCGCGGCCGTCGCCGGCCGCCCTTCCCGGCGGCGAAGTCTCGGGGAAAGGCCCAGC
target_447	1	0.000224921	TTGGCCGGCGAGCGCCTAGTGTGTCTCCCGCCGCCGGATTCGGCGGGCTGCGGGGGGCCGGCGGGATCCCGGCCAGCCGGCCATGGCGGGGCTGTACTCGCTGGGAGTGAGCGTCTTCTCCGACCAGGGCGGGAGGACGTTACTCAAATCGTTGTGGAGCCCGAACCGACGGCTGAAGAAAAGCCCGCGCCGCGGCGGTCGCTGTCTCAGCCGTTGCCTCCGCGGCCGTCGCCGGCCGCCCTTCCCGGCGGCGAAGTCTCGGGGAAAGGCCCAGC
target_448	1	0.000224921	TTGGCCGGCGAGCGCCTAGTGTGTCTCCCGCCGCCGGATTCGGCGGGCTGCGTGGGACCGGCGGGATCCCGGCCAGCCGGCCATGGCGGGGCTGTACTCGCTGGGAGTGAGCGTCTTCTCCGACCAGGGCGGGAGGACGTTACTCAAATCGTTGTGGATCCCGAACCGACGGCTGAAGAAAAGCCCTCGCCGCGGCGGTCGCTGTCTCAGCCGTTGCCTCCGCGGCCGTCGCCGGCCGCCCTTCCCGGCGGCGAAGTCTCGGGGAAAGGCCCAGC
target_449	1	0.000224921	TTGGCCGGCGAGCGCCTAGTGTGTCTCCCGCCGCCGGATTCGGCGGGCTGCGTGGGACCGGCGGGATCCCGGCCAGCCGGCCATGGCGGGGCTGTACTCGCTGGGAGTGAGCGTCTTCTCCGACCAGGGCGGGAGGACGTTGCTCAAATCGTTGTGGAGCCCGAGCCGACGGCTGAAGAAAAGCCCTCGCCGCGGCGGTCGCTGTCTCAGCCGTTGCCTCCGCGGCCGTCGCCGGCCGCCCTTCCCGGCGGCGAAGTCTCGGGGATAGGCCCAGC
target_450	1	0.000224921	TTGGCCGGCGAGCGCCTAGTGTGTCTCCCGCCGCCGGATTCGGCGGGCTGCGTGGGACCGGCGGGATCCCGGCCAGCCGGCCATGGCGGGGCTGGACTCGCTGGGAGTGAGCGTCTTCTCCGACCAGGGCGGGAGGACGTTCCTCAAATCGTTGTGGAGCCCGAACCGACGGCTGAAGAAAAGCCCTCGCCGCGGCGGTCGCTGTCTCAGCCGTTGCCTCCGCGGCCGTCGCCGGCCGCCCTTCCCGGCGGCGAAGTCTCGGGGAAAGGCCCAGC
target_451	1	0.000224921	TTGGCCGGCGAGCGCCTAGTGTGTCTCCCGCCGCCGGATTCGGCGGGCTGCGTGGGACCGGCGGGATCCCGGCCAGCCGGCCATGGCGGGGCTGTACTCGCTGGGAGTGAGCGTCTTCTCCGACCAGGGCGGGAGGACGTTACTCAAATCGTTGTGGAGCCCGAACCGNCGGCTGAAGAAAAGCCCTCGCCGCGGCGGTCGCTGTCTCAGCCGTTGCCTCCGCGGCCGTCGCCGGCCGCCCTCCCCGGCGGCGAAGTCTCGGGGAAAGGCCCAGC
target_452	1	0.000224921	TTGGCCGGCGAGCGCCTAGTGTGTCTCCCGCCGCCGGATTCGGCGGGCTGCGTGGGACCGGCGGGATCCCGGCCAGCCGGCCATGGCGGGGCTGTACTCGCTGGGAGTGAGCGTCTTCTCCGACCAGGGCGGGGGGACGTTACTCAAATCGTTGTGGAGCCCGAACCGACGGCTGAAGANAAGCCCTCGCCGCGGCGGTCGCTGTCTCAGCCGTTGCCTCCGCGGCCGTCGCCGGCCGCCCTTCCCGGCGGCGAAGTCTCGGGGAAAGGCCCAGC
target_453	1	0.000224921	TTGGCCGGCGAGCGCCTAGTGTGTCTCCCGCCGCCGGATTCGGCGGGCTGCGTGGGACCGGCGGGATCCCGGCCAGCCGGCCATGGCGGGGCTGTACTCGCTGGGAGAGAGCGTCTTCTCCGACCAGGGCGGGAGGACGTTACTCAAATCGTTGTGGAGCCCGAACCGACGGCTGAAGAAAAGCCCTCGCCGCGGCGGTCGCTGTCTCAGCCGTTGCCTCCGCGGCCGTCGCCGGCCGCCCTTCCCGGCGGCGAAGTCTCGGGGAAAGGCCCAGC
target_454	1	0.000224921	TTGGCCGGCGAGCGCCTAGTGTGTCTCCCGCCGCCGGATTCGGCGGGCTGCGCGGGACCGGCGGGATCCCGGCCAGCCGGCCATGGCGGGGCTGTACTCGCTGGGAGTGAGCGTCTTCTCCGACCAGGGCGGGAGGACGTTACTCAAATCGTTGTGGAGCCCGAACCGACGGCTGAAGAAAAGCCCTCGCCGCGGCGGTCGCTGTCTCAGCCGTTGCCTCCGCGGCCGGCGCCGGCCGGCCTACCCGGCGGCGAAGTCTCGGGGAAAGGCCCAGC
target_455	1	0.000224921	TTGGCCGGCGAGCGCCTAGTGTGTCTCACGCCGCCGGATTCGGCGGGCTGCGTGGGACCGGCGGGATCCCGGCCAGCCGGCCATGGCGGGGCGGTACTCGCTGGGAGTGAGCGTCTTCTCCGACCAGGGCGGGAGGACGTTACTCAAATCGTTGTCGAGCCCGACCCGAGGGCTGAATAAAAGCCCTCGCCGCGTCGGTCGCTGCCCCAGCCGTTGCCTCCGCGGCCGTCGCCGGCGGNCCTTCCCGGCGGCGAAGTCTCGGGGACAGGCCCAGC
target_456	1	0.000224921	TTGGCCGGCGAGCGCCTAGTGTGTCTCCCGCCGCCGGATTCGGCGGGCTGCGTGGGACCGGCGGGATCCCGGCCAGCCGGCCATGGCGGGGCTGTACTCGCTGGGAGTGAGCGTCCTCTCCGACCAGGGCGGGAGGACGTTACTCAAATCGTTGTGGAGCCCGACCCGACGGCTGAAGAAAAGCCCTCGCCGCGGCGGTCGCTGTCCCAGCCGTTGCCTCCGCGGCCGTCGCCGGCCCCCCTTCCCGGCGGCGAAGTCCCGGGGAAAGGCCAGC
target_457	1	0.000224921	TTGGCCGGCGAGCGCCTAGTGTGTCTCCCGCCGCCGGATTCGGCGGGCTGCGTGGGACCGGCGGGATCCCGGCCAGCCGGTCATGGCGGGGCTGTACTCGCTGGGAGTGACCGTCTTCTCCGACCAGGGCGGGAGGACGTTACTCAAATCGTTGTGGAGCCCGAACCGACGGCTGAAGAAGAGCCCTCGCCGCGGCGGTCGCTGTCTCAGCCGGTGCCTCCGCGGCCGTCGCCGGCCGCCCTTCCCGGCGGCGAAGTCTCGGGGAAAGGCCCAGC
target_458	1	0.000224921	TTGGCCGGCGAGCGCCTAGTGTGTCNCCCGNCGCCGGATTCGGCGGGCTGCGTGGGACCGGCGGGATCCCGGCCAGCCGGCCATGGCGGCGCTGTACTCGCCGGGAGTGAGCGTNTTCTCCGACCAGGGCGGGAGGACGTTACTCAAATCGTTGTGGAGCCCGAACCGACGGCTGAAGAAAAGCCCTCGCCGCGGCGGTCGCTGTCTCAGCCGTTGCCTCCGCGGCCGTCGCCGGCCGCCCTTCCCGGCGGCGAAGTCTCGGGGAAAGGCCCAGC
target_459	1	0.000224921	GCAGTATTTTGCGCGCCGTCCTCGTGGGTCAGGCCGGGGTGGGATCAGGCCACCGCAGTAGGCGCAGCTGATGCGATCCTCCACTACTGCGCGTCCTCCTGGCGCTGCCGAGCACGCAGCTCGTCGGCCAGCTCTTCAAGGTCGGCCACAAG
target_460	1	0.000224921	TTGGCCGGCGAGCGCTTAGTGTGTCTCCCGCCGCCGGATTCGGCGGGCTGCGGGGGACCGGCAGGATCCCGGCCAGCCGGCCATGCCGGGGCTGTACTCGCTGGAAGTGAGCGTTTTCTCCGACCAGGGCGGGAGGACGTTACTCAAATCGTTGTGGAGCCCGAACCGACGGCTGAAGAAAAGCCCTCGCCGCGGCGGTCGCTGTCTCAGCCGTTGCCTCCGCGGCCGTCGCCGGCCGCCCTTCCCGGCGGCGAAGTCTCGGGGAAAGGCCCAGC
target_461	1	0.000224921	TTGGCCGGCGAGCGCCTAGTGTGTCTCCCGCCGCCGGATTCGGCGGGCTGCGTGGGACCGGCGGGATCCCGGCCAGCCGGCCATGGCGGGGCTGTACTCGCTGGGAGTGAGCGTCTTCTCCGACCAGGGCGGGAGGACGTTACTCAAATCGTTGTGGAGCCCGAACCGACGGCTTAAGAAAAGCCCTCGCCGCGGCGGTCGCTGTCTCAGCCGTTGCCTCCGCGGCCGTCGCCGGCCGCCCTTCCCGGTGGCGAAGTCTCGGGGAAAGGCCCAGC
target_462	1	0.000224921	TTGGCCGGCGAGCGCCTAGTGTGTCTCCCGCCGCCGGATTCGGCGGGCTGCGTGGGACCGGCGGGATCCCGGCCAGCCGGCCATGGCGGGGCTGTACTCGCTGGGAGTGAGCGTCTTCTCCGACCAGGGCGGGAGGACCTTACTCAAATCGATGTNGAGGCCGAACCGACGGCTGAAGAAAAGCCCTCGCCGCGGCGGTCGCTGTCTCAGCCGTTGCCTCCGCGGCCGTCGCCGGCCGCCCTTCCCGGCGGCGAAGTCTTGGGGAAAGGCCCAGC
target_463	1	0.000224921	TTGGCCGGCGAGCGCCTAGTGTGTCTCCCGCCGCCGGATTCGGCGGGCTGCGTGGGACCGGCGGGATCCCGGCCAGCCGGCCATGGCGGGGCTGTCCTCGCTGGGAGTGAGCGTCTTCCCCGACCAGGGCGGGAGGACGTTACTCAAATCGTTGTGGAGCCCGAACCGACGGCTGAAGAAAAGCCCTCGCCGCGGCGGTCGCTGTCTCAGCCGTTGCCTCCGCGGCCGTCGGCGGCCGCCCTTCCCGGCGGCGAAGTCTCGGGGAAAGGCCCAGC
target_464	1	0.000224921	TTGGCCGGCGAGCGCCTAGTGTGTCTCCCGCCGCCGGCTTCGGCGGGCTGCGGGGGACCGGCGGGATCCCGGCCAGCCGGCCATGGCGGGGCTGTACTCGCTGGGAGTGAGCGTCTTCTCCGACCAGGGCGGGAGGACGTTACTCAAATCGTTGTGGAGCCCGAACCGACGGCTGAAGAAAAGCCCTCGCCGCGGCGGTCGCTGTCTCAGCCGTTGCCTCCGCGGCCGTCGCCGGCCGCCCTTCCCGGCGGCGAAGTCTCGGGGAAAGGCCCAGC
target_465	1	0.000224921	CTGGCCGGCGAGCGCCTAGTGTGTCGCCCGCCGCCGGATTCGGCGGGCTGCGTGGGACCGGCGGGATCCCGGCCAGCCGGCCATGGCGGGGCTGTACTCGCTGGGAGTGAGCGTCTTCTCCGACCAGGGCGGGAGGACGTTACTCAAATCGTTGTGGAGCCCGAACCGCCGGCTGAAGAACGGCCCTCGCCGCGGCGGTCGCTGTCTCAGCCGCTGCCTCCGCGGCCGTCGCCGGCCGCCCTTCCCGGCGGCGAAGTCTCGGGGAAAGGCCCAGC
target_466	1	0.000224921	TTGGCCGGCGAGCGCCTAGTGTGTCTCCCGCCGCCGGATTCGGCGGGCTGCGTGGGACCGGCGGGATCCCGGCCAGCCGGCCATGGCGGGGCTGTACTCGCTGGGAGTGGGCGTGTTCTCCGACCAGGGCGGGAGGACGTTACTCAAATCGTTGTGGAGCCCGAACCGACGGCTGAAGAAAAGCCCTCGCCGCGGCGGTCGCTGTCTCAGCCGTTGCCTCCGCGGCCGTCGCCGGCCGCCCTTCCCGGCGGCGAAGTCTCGGGGAAAGGCCCAGC
target_467	1	0.000224921	TTGGCCGGCGAGCGCCTAGTGTGTCTCCCGNCGCCGGATTCGGCGGGCTGCGTGGGACCGGCGGGATCCCGGCCAGCCGGCCATGGCGGGGCTGTACTCGCTGGGAGTGAGCGTCTTCTCCGACCAGGGCGGGAGGACGTTACTCAAATCGTTGTGGAGCCCGAACCGTCGGCTGAAGAANAGCCCTCGCCGCGGCGGTCGCTGTCTCAGCCGTTGCCTCCGCGGCCGTCGCCGGCCGCGCTTCCCGGCGGCGGAGTCTCGGGGAAAGGCCCAGC
target_468	1	0.000224921	TTGGCCGGCGAGCGCCTAGTGTGTCTCCCGCCGCCGGATTCGGCGGGCTGCGTGGGACCGGCGGGATCCCGGCCAGCCGGCCATGGCGGGGCTGTACTCGCTGGGAGTGAGCGTCTTCTCCGACCAGGGCGGGAGGACGTTACTCAAATCGTTGTGGAGCCCGAACCGACGGCTGAAGAGAAGCCCTCGCCGCGGCGGTCGCTGTCTCAGCCGTTGCCTCCGCGGCCGTCGCCGGCCGCCCTTCCCGGCGGCGAAGTCTCGGGGACAGGCCCAGC
target_469	1	0.000224921	TTGGCCGGCGAGCGCCTAGTGTGTCTCCCGCCGCCGGATTCGGCGGGCTGCGTGGGACCGGCGGGATCCCGGCCAGCCGGCCATGGCGGGGCTGTACTCGCTGGGAGTGAGCGTCTTCTCCGACCAGGGCGGGAGGACGTTACTCATATCGTTGTGGAGCCCGAACCGACGGCTGAAGAAAAGCCCTCGCCGCGGCGGTCGCTGTCTCAGCCGTTGCCTCCGCGGCCGTCGCCGGCCGCCCTTCCCGGCGGCGAAGTCTCGGGGAAAGGCCCAGC
target_470	1	0.000224921	TTGGCCGGCGAGCGCCTAGTGTGTCTCGCGCCGCCGGATTCGGCGGGCTGCGTGGGACCGGCGGGTTCCCGGCCAGCCGGCCATGGCGGGGCTGTACTCGCTGGGAGGGGGCGTCTTCTCCGACCAGGGCGGGAGGACGTTACTCAAATCGTTGTGGAGCCCGAACCGACGGCTGAAGAAAAGCCCTCGCCGCGGCGGTCGCTGTCTCAGCCGTTGCCTCCGCGGCCGTCGCCGGCCGCCCTTCCCGGCGGCGCAGTCTCGGGGAAAGGCCCAGC
target_471	1	0.000224921	TTGGCCGGCGGGCGCCTAGTGTGTCTCCCGCCGCCGGATTCGGCGGGCTGCGTGGGGCCGGCGGGATTCCGGCCAGCCGGCCATGGCGGGGCNGTACTCGCTGGGAGTGTGCGTCTTCTCCGACCAGGGCGGGAGGACGTTACTCAAATCGTTGTGGAGCCCGAACCGACGGCTGAAGAAGAGCCCTCGCCGCGGCGGTCGCTGTCTCAGCCGTTGCCTCCGCGGCCGTCGCCGGCCGCCCTTCCCGGCGGCGAAGTCTCGGGGAAAGGCCCAGC
target_472	1	0.000224921	TTGGCCGGCGAGCGCCTAGTGTGTCTCCCGCCGCCGGATTCGGCGGGCTGCGTGGGACCGGCGGGATCCCGGCCAGCCGGCCATGGCGGGGCTGTACTCGCTGGGAGTGAGCGTCTTCTCCGACCAGGGCGGGAGGACGTTACTCAAATCTTTGTGGAGCCCGAACCGACGGCTGAAGAAAAGCCCTCGCCGCGGCGGTCGCTGTCTCAGCCGTTGCCTCCGCGGCCGTCGCCGGCCGCCCTTCCCGGCGGCGAAGTCTCGGGGAAAGGCCCAGC
target_473	1	0.000224921	TTGGCCGGCGAGCGCCTAGTGTGTCTCCCGCCGCCGGATTCGGCGGGCTGCGTGGGACCGGCGGGATCCCGGCCAGCCGGCCATGGCGGGGCTGTACTCGCTGGGAGTGAGCGTCTTCTCCGACCAGGGCGGGAGGAGGTTACTCAAATCGTTGTGGAGCCCGAACCGACGGCTGAAGAAAAGCCCTCGCCGCGGCGGTCGCTGTCTCAGCCGTTGCCTCCGCGGCCGTCGCCGGCCGCCCTTCCCGGCAGCGAAGTCTCGGGGAAAGGCCCAGC
target_474	1	0.000224921	TTGGCCGGCGAGCGCCTAGTGTGTCTCCCGCCGCCGGATTCGGCGGGCTGCGTGGGACCGGCGGGATCCCGGCCAGCCGGCCATGGCGGGGCTGTACTCGCTGGGAGTGAGCGTCTTCTCCGACCAGGGCGGGAGGACGTTACTCAAATCGTTGTGGAGCCCGAACCGACGGCTGAAGAAAAGCTCTCGCCGCGGCGGACGCTGTCTCAGCCGTTGCCTCCGCGGCCGTCGCCGGCCGCCCTTCCCGGCGGCGAAGTCTCGGGGAAAGGCCCAGC
target_475	1	0.000224921	TTGGCCGGCGAGCGCGTAGTGTGTCTCCCGTCGCCGGATTCGGCGGGCTGCGTGGGACCGGCGGGATCCCGGCCAGCCGGCCATGGCGGGGCTGTACTCGCTGGGAGTGAGCGTATTCTCCGACCAGGGCGGGAGGACGTTACTCAAATCGTTGTGGAGCCCGAACCGACGGCTGAAGAAAAGCCCTCGCCGCGGCGGTCGCTGTCTCAGCCNTTGCCTCCGCGGCCGTCGCCGGCCGCCCTTCCCGGCGGCGAAGTCTCGGGGAAAGGCCCAGC
target_476	1	0.000224921	TTGGCCGGCGAGCGCCTAGTGTGTCNCCCGCCGCCGGATTCGGCGGGCTGCGTGGGACCGGCGGGATCCCGGCCAGCCGGCCATGGCGGGGCTGTACTCGCTGGGAGTGAGCGTCTTCTCCGACCAGGGCGGGAGGACGTTACTCAAATCGTTGTGAAGCCCGACCCGACGGCTGAAGAAAAGCCNTCGCCGCGGCGGTCGCTGTCTCAGCCGTTGCCTCCGCGGCCGTCGCCGGCCGCCCTTCCCGGCGGCGAAGTCTCGGGGAATGGCCCAGC
target_477	1	0.000224921	TTGGCCGGCGAGCGCCTAGTGTGTCTCCCGCCGCCGGATTCGGCGGGCTGCGTGGGACCGGCGGGATCCCGGCCAGCCGGCCATGGCGGGGCTGTACTCGCTGGGAGTAAGCGTCTTCTCCGACCAGGGCGGGAGGACGTTACTCAAATCGTTGTGGAGCCCGAACCGACGGCTGAAGAAAAGCCCTCGCCGCGGCGGTCGCTGTCTCAGCCGTTGCCTCCGCGGCCGTCGCCGGCCGCCCTTCCCGGCGGCGAAGTCTCGGGGAAAGGCCCAGC
target_478	1	0.000224921	TTGGCCGGCGAGCGCNTAGTGTGTCTCCCGGCGCCGGATTCGGCGGGCTGCGTGGGACCGGCGGGATCCCGGCCAGCCGGCCATGGCGGGGCTGTACTCGCTGGGAGTGAGCGTCTTCTCCGACCAGGGCGGGAGGACGTTACTCAAATCGTTGTGGAGCCCGAACCGACGGCTGAAGAAAAGCCCTCGCCGCGGCGGTCGCTGTCGCAGCCGTTGCCTCCGCGGCCGTCGCCGGCCGCCCTTCCCGGCGGCGAAGTCTCGGGGAAAGGCCCAGC
target_479	1	0.000224921	TTGGCCGGCGAGCGCCTAGTGTGTCTCCCGCCGCCGGATTCGGCGGGCTGCGTGGGACCGGCGGGATCCCGGCCAGCCGGCCATGGCGGGGCTGTACTCGCTGGGAGTGAGCGTCTTCTCCGACCAGGGCGGGAGGACGTTACTCAAATCGTTGTGGAGCCCGAACCTACGGCTGAAGAAATGCCCTCGCCGCGGCGGTCGCTGNCTCAGCCGTTGCCTCCGCGGCCGTCGCCGGCCGCCCTTCCCGGCGGCGAAGTCTCGGGGAAAGGCCCAGC
target_480	1	0.000224921	TTGGCCGGCGAGCGCCTAGTGTGTCTCCCGCCGCCGGATTCGGCGGGCTGCGTGGGACCGGCGGGATGCCGGCCAGCCGGCCATGGCGGGGCTGTACTCGCTGGGAGTGAGCGTCTTCTCCGACCAGGGCGGGAGGACGTTACTCAAATCGTTGTGGAGCCCGAACCGACGGCTGAAGAATAGCCCTCGCCGCGGCGGTCGCTGTCTCAGCCGTTGCCTCCGCGGCCGTCGCCGGCCGCCCTTCCCGGCGGCGAAGTCTCGGGGAAAGGCCCAGC
target_481	1	0.000224921	TTGGCCGGCGAGCGCCTAGTGTGTCTCCCGCCGCCGGATTCGGCGGGCTGCGTGGGACCGGCGGGATCCCGGCCAGCCGGCCATGGCGGGGCTGTACTCGCTGGGAGTGAGCGTCTTGTCCGACCAGGGCGGGAGGACGTTACTCAAATCGTTCTGGAGCCCGAACCGACGGCTGAAGAAAAGCCCTCGCCGCGGCGGTCGCTGTCTCAGCCGTTGCCTCCGCGGCCGTCGCCGGCCGCCCTTCCCGGCGGCGAAGTCTCGGGGAAAGGCCCAGC
target_482	1	0.000224921	TTGGCCGGCGAGCGCCTAGTGTGTCTCCCGCCGCCGGATTCGGCGGGCTGCGTGGGACCGGCGGGATCCCGGCCAGCCGGCCATGGCGGGGCTGTACTCGCTGGGAGTGAGCGTCTTCTCCGACCAGGGCGGGAGGACGTTACTCAAATCGTTGTGGAGCCCGAACCGACGGCTGTAGAAAAGCCCTCGCCGCGGCGGTCGCTGTCTCAGCCGTTGCCTCCGCGGCCGTCGCCGGCCGCCCTTCCCGGCGGCGAAGTCTCGGGGAAAGGCCCAGC
target_483	1	0.000224921	TTGGCCGGCGAGCGCCTAGTGTGTCTCCCGCTGCCGGATTCGGCGGGCTGCGTGGGACCGGCGGGATGCCGGCCAGCCGGCCATGGCGGGGCTGTACTCGCTGGGAGTGAGCGTCTTCTCCGACCAGGGCGGGAGGACGTTACTCAAATCGTTGTGGAGCCCGAACCGACGGCTGAAGAAAAGCCCTCGCCGCGGCGGTCGCTGTCTCAGCCGTTGCCACCGCGGCCGTCGCCGGCCGCCCTTCCCGGCGGCGAAGTCTCGGGGAAAGGCCCAGC
target_484	1	0.000224921	TTGGCCGGCGAGCGCCTAGTGTGTCTCCCGCCGCCGGATTCGGCGGGCTGCGTGGGACCGGCGGGATCCCGGCCAGCCGGCCATGGCGGGGCTGAACTCGCTGGGAGTGAGCGTCTTCTCCGACCAGGGCGGGAGGACGTTACTCAAATCGTTGTGGAGCCCGAACCGACGGCTGAAGATAAGCCCTCGCCGCGGCGGTCGCTGTCTCAGCCGTTGCCTCCGCGGCCGTCGCCGGCCGCCCTTCCCGGCGGCGAAGTCTCGGGGAAAGGCCCAGC
target_485	1	0.000224921	TTGGCCGGCGAGCGCCTAGTGTGTCTCCCGCCGCCGGATTCGGCGGGCTGCGTGGGACCGGCGGGATCCCGGCCAGCCGGCCATGGCGGGGCTGTACTCGCTGGGAGTGAGCGTCTTCTCCGACCAGGGCGGGAGGGCGTTATTCAAATCGTTGTGGAGCCCGAACCGACGGCTGAAGAAAAGCCCTCGCCGCGGCGGTCGCTGTCTCAGCCGTTGCCTCCGCGGCCGTCGCCGGCCGCCCTGCCCGGCGGCGAAGTCTCGGGGAAAGGCCCAGC
target_486	1	0.000224921	TTGGCCGGCGAGCGCCTAGTGTGTCTCCCGCCGCCGGATTCGGCGGGCTGCGGGGGACCGGCGGGATCCCGGCCAGCCGGCCATGGCGGGGCTGTACTCGCCGGGAGTGAGCGTCTTTTCCGACCAGGGCGGGAGGACGTTACTCAAATCGTTGTGGAGCCCGAACCGCCGGCTGAAGAAAAGCCCTCGCCGCGGCGGTCGCTGTCTCAGCCGTTGCCTCCGCGGCCGTCGCCGGCCGCCCTTCCCGGCGGCGAAGTCTCGGGGAAAGGCCCAGC
target_487	1	0.000224921	TTGGCCGGCGAGCGCCTAGTGTGTCTCCCGCCGCCGGATTCGGCGGGCTGCGTGGGACCGGCGGGATCCCGGCCAGCCGGCCATGGCGGGGCTGTACTCGCTGGGAGTGAGCGTCTTCTCCGACCAGGGCGGGAGGACGTTACTCAAATCGTTGTGGAGCCCGAACCGACGGCTGAAGAAAAGCCCTCGCCGCGGCGGTCGCTGTCTCAGCCGTTGCCCCCGCGGCCGTCGCCGGCCGCCCTTCCCGGCGGCGAAGTCTCGGGGAAAGGCCCAG
target_488	1	0.000224921	TTGGCCGGCGAGCGCCTAGTGTGTCTCCCGCCGCCGGATTCGGCGGGCTGCGTGGGACCGGCGGGATCCCGGCCAGCCGGCCATGGCGGGGCTGGACTCGCGGGGAGTGAGCGTCTTCTCCGACCAGGGCGGGAGGACGTTACTCAAATCGTTGTGGAGCCCGAACCGACGGCTGAAGAATAGCCCTCGCCGCGGCGGTCGCTGTCTCAGCCGTTGCCTCCGCGGCCGTCGCCGGCCGCCCTTCCCGGCGGCGAAGTCTCGGGGAAAGGCCCAGC
target_489	1	0.000224921	TTGGCCGGCGAGCGCCTAGTGTGTCTCCCGCCGCCGGATTCGGCGGGCTGCGTGGGACCGGCGGGATCCCGGCCAGCCGGCCATGGCGGGGCTGTACTCGCTGGGAGTGAGCGTCTTCTCCGACCAGGGCGGGAGGAGGTTACTCAAATCGTTGTGGAGCCCGAACCGACGGCTGAAGAAAAGCCCTCGCCGCGGCGGTCGCTGTCTCAGCCGTTGCCTCCGCGGCCGTCGCCGGCCGCCCTTCCCGGCGGCGAAGTCTCGGGGAGAGGCCCAGC
target_490	1	0.000224921	TTGGCCGGCGAGCGCGTAGTGTGTCTCCCGCCGCCGGATTCGGCGGGCTGCGTGGGACCGGCGGGATCCCGGCCAGCCGGCCATGGCGGGGCTGTACTCGCGGGGAGTGAGCGTCTTTTCCGACCAGGGCGGGAGGACGTTACTCAAATCGTTGTGGAGCCCGAACCGACGGCTGAAGAAAAGCCCTCGCCGCGGCGGTCGCTGTCTCAGCCGTTGCCTCCGCGGCCGTCGCCGGCCGCCCTTCCCGGCGGCGAAGTCTCGGGGAAAGGCCCAGC
target_491	1	0.000224921	TTGGCCGGCGAGCGCCTAGTGTGTCTCCCGCCGCCGGATTCGGCGGGCTGCGTGGGACCGGCGGGATCCCGGCCAGCCGGCCATGGCGGGGCTGTACTCGCTGGGAGTGAGCGTATTCTCCGACCAGGGCGGGAGGACGTTACTCAAATCGTTGTGGAGCCCGAACCGACGGCTGAAGAAAAGCCCTCGCCGCGGCGGTCGCTGTCTCAGCCGTTGCCTCCGCGGCCGTCGCCGGCCGCCCTTCCCGGCGGCGAAGTCTCGGGGAAAGGCCCAGC
target_492	1	0.000224921	TTGGCCGGCGAGCGCCTAGTGTGTCTCCCGCCGCCGGATTCGGCGGGCTGCGTGGGACCGGCGGGATCCCGGCCAGCCGGCCATGGCGGGGCTGTACTCGCTGGGAGTGAGCGTCTTCTCCGACCAGGGCGGGAGGACGTTACTCAAATCGTTGTGGAGCCCGAACCCACGGCTGAAGAAAAGCCCTCGCCGCGGCGGTCGCTGTCTCAGCCGTTGCCTCCGCGGCCGTCGCCGGCCGCCCTTCCCGGCGGCGAAGTCTCAGGGAAAGGCCCAGC
target_493	1	0.000224921	TTGGCCGGCGAGCGCCTAGTGTGTCTCCCGCCGCCGGATTCGGCGGGCTGCGTGGGACCGGCGGGATCCCGGCCAGCCGGCCATGGCGGGGCTGAACTCGCTGGGAGTGGGCGTTTTCTCGGCCCAGGGCGGGAGGACGTTACTCAAATCGTTGTGGAGCCCGAACCGACGGCTGAAGAAAAGCCCTCGCCGCGGCGGTCGCTGTCTCAGCCGTTGCCTCCGCGGCCGTCGCCGGCCGCCCTTCCCGGCGGCGAAGTCTCGGGGAAAGGCCCAGC
target_494	1	0.000224921	TTGGCCGGCGAGCGCCTAGTGTGTCTCCCGCCGCCGGATTCGGCGGGCTGCGTGGGACCGGCGGGATCCCGGCCAGCCGGCCATGGCGGGGCTGAACTCGCTGGGAGTGAGCGTCTTCTCCGACCAGGGCGGGAGGACGTTACTCAAATCGTTGTGGAGCCCGAACCGACGGCTGAAGNAAAGCCCTCGCCGCGGCGGTCGCTGTCTCAGCCGTTGCCTCCGCGGCCGTCGCCGGCCGCCCTTGCCGGCGGCGAAGTCTCGGGGAGAGGCCCAGC
target_495	1	0.000224921	TTGGCCGGCGAGCGCCTAGTGTGTCTCCCGCCGCCGGATTCGGCGGGCTGCGTGGGACCGGCGGGATCCCGGCCAGCCGGCCATGGCGGGGCTGTACTCGCTGGGAGTGAGCGTCTTCTCCGACCAGGGCGGGAGGACGTTACTCAAATCGTTGTGGAGCCCGAACCGACGGCTGAAGAAAAGCCCTCGCCGCGGCGGTCGCTGTCTCAGCCGTTGCCTACGCGGCCGTCGCCGGCCGCCCTTCCCGGCGGCGAAGTCTCGGGGAAAGGCCCAGC
target_496	1	0.000224921	TTGGCCGGCGAGCGCCTAGTGTGTCTCCCGCCGCCGGATTCGGCGGGCTCCGTGGGACCGGCGGGATCCTGGCCAGCCGGCCATGGCGGGGCTGTATTCGCTGGGAGTGAGCGTGTTCACCGACCAGGGCGGGAGGACGTTACTCAAATCGTTATGGAGCCCGAACCGACGGCTGAAGAAAACCCCTCGCCGCGGCGGTCGCTGTCTCAGCCGTTGCCTCCGCGGCCGTCGCCGGCCTACGTTTCCGGCGGCGAAGTCTCGGGGAAAGGCCCAGC
target_497	1	0.000224921	TTGGCCGGCGAGCGCCTAGTGTGTCTCCCGCCGCCGGATTCGGCGGGCTGCGTGGGACCGGCGGGATCCCGGCCAGCCGGCCATGGCGGGGCTGTACTCGCTGGGAGTGAGCGTCTTCTCCGACCAGGGCGGGAGGACGTTACTCAAATCGTTGTGGAGCCCGAACCGACGGCTGAAGAAAAGCCCTCGCCGCGGCGGTCGCTGTCTCAGCCGTGGCCTCCGCGGCCGTCGCCGGCCGCCCTTCCCGGCGGCGAAGTCTCGGGGAAAGGCCCAGC
target_498	1	0.000224921	TTGGCCGGCGAGCGCCTAGTGTGTCTCCCGNCGCCGGATTCGGCGGGCTGCGTGGGACCGGCGGGATCCCGGCCAGCCGGCCATGGCGGGGCTGTACTCGCTGGGAGTGAGCGTCTTCTCCGACCAGGGCGGTAGGACGTTACTCAAATCGTTGTGGAGCCCGAACCGACGGCTGAAGAACAGCCCTCGCCGCGGCGGTCGCTGTCTCAGCCGTTGCCTCCGCGGCCGTCGCCGGCCGCCCTTCCCGGCGGCGAAGTCTCGGGGAAAGGCCCAGC
target_499	1	0.000224921	TTGGCCGGCGAGCGCCTAGTGTGTCTCCCGCCGCCGGATTCGGCGGGCTGCGTGGGACCGGCGGGATCCCGGCCAGCCGGCCATGGCGGGGCGGTACTCGCTGGGAGTGAGCGTTTTCTCCGACCAGGGCGGGAGGACGTTACTCAAATCGTTGTGGAGCCCGAACCGACGGCTGAAGAAAAGCCCTCGCCGCGGCGGTCGCTGTCTCAGCCGTTGCCTCCGCGGCCGTCGCCGGCCGCCCTTCCCGGCGGCGAAGTCTCGGGGAAAGGCCCAGC
target_500	1	0.000224921	TTGGCCGGCGAGCGCTTAGTGTGTCTCCCGCCGCCGGATTCGGCGGGCTGCGTGGGACCGGCGGGATCCCGGCCAGCCGGCCATGGCGGGGCTGTACTCGCTGGGAGTGAGCGTCTTCTCCGACCAGGGCGGGAGGACGTTACTCAAATCGTTGTGGAGCCCGAACCGACGGCTGAAGAAAAGCCCTCGCCGCGGCGGTCGCTGTCTCAGCCGATGCCTCCGCGGCCGTCGCCGGCCGCCCTTCCCGGCGGCGAAGTCTCGGGGAAAGGCCCAGC
target_501	1	0.000224921	TTGGCCGGCGAGCGCCTAGTGTGTCTCCCGCCGCCGGATTCGGCGGGCTGCGTGGGACCGGCGGGATCCCGGCCAGCCGGCCATGGCGGGGCTGTACTCGCTGGGAGTGAGCGTCTTCTCCGACCAGGGCGGAAGGACGTTACTCAAATCGTTGTGGAGCCCGAACCGACGGCTGAAGAAGAGCCCTCGCCGCGGCGGTCGCTGTCTCAGCCGTTGCCTCCGCGGCCGTCGCCGGCCGCCCTTCCCGGCGGCGAAGTCTCGGGGAAAGGCCCAGC
target_502	1	0.000224921	TTGGCCGGCGAGCGCCTAGTGTGTCTCCCGCCGCCGGATTCGGCGGGCTGCGTGGGACCGGCGGGATCCCGGCCAGCCGGCCATGGCGGGGCTGTACTGGCTGGGAGTGAGCGTCTTCTCCGACCAGGGCGGGAGGACGTTACTCAAATCGTTGTGGAGCCCGAACCGACGGCTGAAGAAAAGCCCTCGCCGCGGCGGTCGCTGTCTCAGCCGTTGCCTCCGCGGCCGTCGCCGGCCGCCCTTCCCGGCGGCGCAGTCTCGGGGAAAGGCCCAGC
target_503	1	0.000224921	TTGGCCGGCGAGCGCCTAGTGTGTCTCCCGCCGCCGGATTCGGCGGGCTGCGTGGGACCGGCGGGATCCCGGCCAGCCGGCCAGGGCGGGGCTGTACTCGCTGGGAGTGAGCGATTTCTCCGACCAGGGCGGGAGGACGTTACTCAAATCGTTGTGGAGCCCGAACCGACGGCTGAAGAAAAGCCCTCGCCGCGGCGGTCGCTGTCTCAGCCGTTGCCTCCGCGGCCGTCGCCGGCCGCCCTTCCCGGCGGCGAAGTCTCGGGGGGAGGCCCAGC
target_504	1	0.000224921	TTGGCCGGCGAGCGCCTAGTGTGTCACCCGCCGCCGGATTCGGCGGGCTGCGTGGGACCGGCGGGATCCCGGCCAGCCGGCCATGGCGGGGCTGAACTCGCTGGGAGTGAGCGTCTTCTCCGACCAGGGCGGGAGGACGTTACTCAAATCGTTGTGGAGCCCGAACCGACGGCTGAAGAAAAGCCCTCGCCGCGGCGGTCGCTGTCTCAGCCGTTGCCTCCGCGGCCGTCGCCGGCCGCCCTTCCCGGCGGCGAAGTCTCGGGGAAAGGCCCAGC
target_505	1	0.000224921	TTGGCCGGCGAGCGCCTAGTGTGTCTCCCGCCGCCGGATTCGGCGGGCTGCGTGGGACCGGCGGGATCCCGGCCAGCCGGCCATGGCGGGGCTGTACTCGCTGGGAGTGAGCGTCTTCTCCGACCAGGGCGGCAGGACGTTACTCAAATCGTTGTGGAGCCCGAACCGACGGCTGAAGAAAAGCCCTCGCCGCGGCGGTCGCTGTCTCAGCCGTTGCCTCCGCGGCCGTCGCCGGCCGCCCTTCCCGGCGGCGAAGTCTCGGGGAAAGGCCCAGC
target_506	1	0.000224921	TTGGCCGGCGAGCGCCTAGTGTGTCTCCCGCCGCCGGATTCGGCGGGCTGCGTGGGACCGGCGGGATCCCGGCCAGCCGGCCATGGCGGGGCTGTACTCGCTGGGAGTGAGCGTCTTCTCCGACCAGGGCGGGAGGACGTTACTCAAATCGTTGTGGAGCCCGAACCGACGGGTGAAGAAAAGCCCTCGCCGCGGCGGTCGCTGTCTCAGCCGATGCCTCCGCGGGCGTCGCCGGCCGGCCTTCCCGGCGGCGAAGTCTCGGGGAAAGGCCCAGC
target_507	1	0.000224921	TTGGCCGGCGAGCGCCTAGTGTGTCTCCCGCCGCCGGATTCGGCGGGCTGCGTGGGACCGGCGGGATCCCGGCCAGCCGGCCATGGCGGGGCTGTACTCGCTGGGAGTGAGCGTCTTCTCCGACCAGGGCGGGAGGACGTTACTCAAATCGTTGTGGAGCCCGAACCGGCGGCTGAAGCAGCGCCCTCGCCGCGGCGGTCGCTGTCTCAGCCGTTGCCTCCGCGGCCGTCGCCGGCCGCCCTTCCCGGCGGCGAAGTCTCGGGGCAAGGCCCAGC
target_508	1	0.000224921	TTGGCCGGCGAGCGCCTAGTGTGTCTCCCGCCGCCGGATTCGGCGGGCTGCGTGGGACCGGCGGGATCCCGGCCAGCCGGCCATGGCGGGGCTGTACTCGCTGGGAGTGAGCGTCTTCTCCGACCAGGGCGGGAGGACGTTACTCAAATCGTTGTGGAGCCCGAACCGACGGCTGAAGAAAAGCCCTGGCCGCGGCGGTCGCTGTCTCAGCCGTTGCCTCCGCGGCCGTCGCCGGCCGCCCTTCCCGGCGGCGAAGTCTCGGGGAAAGGCCCAGC
target_509	1	0.000224921	TTGGCCGGCGAGCGCCTAGTGTGTCTCCCGGCGCCGGATTCGGCGGGCTGCGTGGGACCGGCGGGATCCCGGCCAGCCGGCCATGGCGGGGCTGTACTCGCTGGGAGTGAGGGTTTTCTCCGACCAGGGCGGGAGGACGTTACTCAAATCGTTGTGGAGCCCGAACCGACGGCTGAAGAAAAGCCCTCGCCGCGGCGGTCGCTGTCTCAGCCGTTGCCTCCGCGGCCGTCGCCGGCCGCCCTTCCCGGCGGCGAAGTCTCGGGGAAAGGCCCAGC
target_510	1	0.000224921	TTGGCCGGCGAGCGCCTAGTGTGTCTCCCGCCGCCGGATTCGGCGGGCTGCGTGGGCCCGGCGGGTTCCCGGCCAGCCGGCCATGCCGGCGCTGTACTCGCGGGGAGTGAGGGTCTTCTCCGACCAGGGCGGGAGGACGTTACTCAAATCGTTGTGGAGCCCGAACCCACGGCTGAAGAAAAGCCGTCGCCGCGGCGGTCGCTGTCTCAGCCGTTGCCTCCGCGGCCGTCGCCGGCCGCCCTTCCCGGCGGCGAAGTCTCGGGGAAAGGCCCAGC
target_511	1	0.000224921	TTGGCCGGCGAGCGCCTAGTGTGTCTCCCGCCGCCGGATTCGGCGGGCTGCGTGGGACCGGCGGGATCCCGGCCAGCCGGCCATGGCGGGGCGGTACTCGCGGGGAGTGGGCGTCTTCTCCGCCCAGGGCGGGAGGACGTTACTCAAATCGTTGTGGAGCCCGAACCGACGGCTGAAGAAAAGCCCTCGCCGCGGCGGTCGCTGTCTCAGCCGTTGCCTCCGCGGCCGTCGCCGGCCGCCCTTCCCGGCGGCGACGTCTCGGGGACAGGCCCAGC
target_512	1	0.000224921	TTGGCCGGCGACCGCGTAGTGTGTCNCCCGCCGCCGGATTCGGCGGGCTGCGTGGGACCGGCGGGATCCCGGCCAGCCGGCCATGGCGGGGCTGTACTCGCTGGGAGTGAGCGTCTTCTCCGACCAGGGCGGGAGGACGTTACTCAAATCGTTGTGGAGCCCGAACCGNCGGCTGAAGAAAAGCCCTCGCCGCGGCGGTCGCTGTCTCAGCCGTTGCCACCGCGGCCGTCGCCGGCCCCCCTTCCCGGCGGCGAAGTCTCGGGGAAAGGCCCAGC
target_513	1	0.000224921	TTGGCCGGCGAGCGCCTAGTGTGTCTCTCGCCGCCGGATTCGGCGGGCTGCGTGGGACCGGCGGGATCCCGGCCAGCCGGCCATGGCGGGGCTGTACTCGCTGGGAGTGAGCGTCTTCTCCGACCAGGGCGGGAGGACGTTACTCAAATCGTTGTGGAGCCCGAACCCACGGCTGAAGAAAAGCCCTCGCCGCGGCGGTCGCTGTCTCAGCCGTTGCCTCCGCGGCCGTCGCCGGCCGTCCTTCCCGGCGGCGATGTCTCGGGGACAGGCCCAGC
target_514	1	0.000224921	TTGGCCGGCGAGCGCCTAGTGTGTCTCCCGCCGCCGGATTCGGCGGGCTGCGTGGGACCGGCGGGATCCCGGCCAGCCGGCCATGGCGGGGCTGTACTCGCTGGGAGTGAGCGTCTTCTCCGACCAGGGCGGGAGGAAGTACATGGAGGACGTTACCCAATTCGTTGTCGAGCCCGAACCGACGGCTGAAGAAAAGCCCTCGCCGCGGCGGTCGCTGTCTCAGCCGTTGCCTCCGCGGCCGTCGCCGGCCGCCCTTCCCGGCGGCGAAGTCTCGGGGAAAGGCCCAGC
target_515	1	0.000224921	TTGGCCGGCGAGCGCCTAGTGTGTCTCCCGCCGCCGGATTCGGCGGGCTGCGTGGGACCGGCGGGATCCCGGCCAGCCGGCCATGGCGGGGCGGAACTCGCTGGGAGTGAGCGTCTTTTCCGACCAGGGCGGGAGGACGTTACTCAAATCGTTGTGGGGCCCGAACCGACGGCTGAAGAAAAGCCCTCGCCGCGGCGGTCGCTGTCTCAGCCGTTGCCTCCGCGGCCGTCGCCGGCCGCCCTTCCCGGCGGCGAAGTCTCGGGGAAAGGCCCAGC
target_516	1	0.000224921	TTGGCCGGCGAGCGCCTAGTGTGTCTCCCGCCGCCGGATTCGGCGGGCTGCGTGGGACCGGCGGGATCCCGGCCAGCCGGCCATGGCGGGGCTGTACTCGCTGGGAGTGAGCGTCTTCTCCGACCAGGGCGGGAGGACGTTACTCAAATCGTTGTGGAGCCCGAACCGACGGCTGAAGAAAAGCGCTCGCCGCGGCGGTCGCTGTCTCAGCCGNTGCCTCCGCGGCCGTCGCCGGCCGCGCTTCCCGGCGGCGAAGTCTCGGGGAAAGGCCCAGC
target_517	1	0.000224921	TTGGCCGGCGAGCGCCTAGTGTGTCTCCCGCCGCCGGATTCGGCGGGCTGCGTGGGACCGGCGGGATCCCGGCCAGCCGGCCATGGCGGGGCTGTACTCGCTGGGAGTGAGCGTCTTCTCCGACCAGGGCGGGAGGACGTTACTCAAATCGTTGTGGAGCCCGAACCGACGGCTGAAGAAAAGCTCTCGCCGCGGCGGTCGCTGTCTCAGCCGTTGCCTCCGCGGCCGTCGCCGGCCGTCCTTCCCGGCGGCGAAGTCTCGGGGAAAGGCCCAGC
target_518	1	0.000224921	TTGGCCGGCGAGCGCCTAGTGTGTCTCCCGCCGCCGGATTCGGCGGGCTGCGTGGGACCGGCGGGATCCCGGCCAGCCGGCCATGGCGGGGCTGTACTCGCTGGGAGTGAGCGTCTTCTCCGACCAGGGCGGGAGGACGTTACTCAAATCGTTGTGGAGCCCGAACCGACGGCTGAAGAAAAGCGCTCGCCGCGGCGGTCACTGTCTCAGCCGTTGCCTCCGCGGCCGTCGCCGGTCGCCCTTCCCGGCGGCGAAGTCTCGGGGAAAGGCCCAGC
target_519	1	0.000224921	TTGGCCGGCGAGCGCCTAGTGTGGCTCTCGCCGCCGGATTCGGCGGGCTGCGTGGGACCGGCGGGATCCCGGCCAGCCGGCCATGGCGGGGCTGTACTCGCTGGGAGTGACCGTCTTCTCCGACCAGGGCGGGAGGACGTTACTCAAATCGTTGTGGAGCCCGAACCGACGGCTGAAGAAAAGCCCTCGCCGCGGCGGTCGCTGTCTCAGCCGTTGCCTCCGCGGCCGTCGCCGGCCGCCCTTCCCGGCGGCGAAATCTCGGGGCAAGGCCCAGC
target_520	1	0.000224921	TTGGCCGGCGAGCGCCTAGTGTGTCTCCCGGCGCCGGATTCGGCGGGCTGCGTGGGACCGGCGGGATCCCGGCCAGCCGGCCATGGCGGGGCTGTACTCGCTGGGAGTGAGCGTCTTCTCCGACCAGGGCGGGAGGACGTTACTCAAATCGTTGTGGAGCCCGAACCGACGGCTGAAGAAAAGCCCTCGCCGCGGCGGTCGCTGTCTCAGCCGTTGCCTCCGCGGCCGTCGCCGGCCGACCTTCCCGGCGGCGCAGTCTCGGGGAAAGGCCCAGC
target_521	1	0.000224921	TTGGCCGGCGAGCGCCTAGTGTGTCTCCCGCCGCCGGATTCGGCGGGCTGCGTGGGACCGGCGGGATCCCGGCCAGCCGGCCATGGCGGGGCTGTACTCGCTGGGAGTGGGCGTCTCCTCCGACCAGGGCGGGAGGACGTTACTCAAATCGTTGTGGAGCCCGAACCGACGGCTGAAGAAAAGCCCTCGCCGCGGCGGTCGCTGTCTCAGCCGTTGCCTCCGCGGCCCTCGCCGGCCGCCCTTCCCGGCGGCGAAGTCTCGGGGAAAGGCCCAGC
target_522	1	0.000224921	TTGGCCGGCGAGCGCCTAGTGTGTCTCCCGCCGCCGGATTCGGCGGGCTGCGTGGGACCGGCGGGCTCCCGGCCAGCCGGCCATGGCGGGGCTGTACTCGCTGGGAGTGAGCGTCTTCTCCGACCAGGGCGGGAGGACGTTACTCAAATCGTTGTGGAGCCCGAACCGACGGCTGAAGAAAAGCCCCCGCCGCGGCGGTCGCTGTCGCAGCCGCTGCCTCCGCGGCCGTCGCCGGCCGCCCTTCCCGGCGGCGAAGTCTCGGGGAACGGCCCCGC
target_523	1	0.000224921	TTGGCCGGCGAGCGCCTAGTGTGTCTCCCGACGCCGGATTCGGCGGGCTGCGGGGGACCGGCGGGATCCCAGCCAGCCGGCCATGGCGGGGCTGTACTCGCTGGGAGTGAGCGTCATCTCCGACCAGGGCGGGAGGACGTTACTCAAATCGTTGTGGAGCCCGAACCGACGGCTGAAGAAAAGCCCTCGCCGCGGCGGTCGCTGTCTCACCCGTTGCCTCCGCGGCCGTCGCCGGCCGCCCTTCCCGGCGGCGACGTCTCGGGGACAGGCCCAGC
target_524	1	0.000224921	TTGGCCGGCGAGCGCCTAGTGTGTCTCCCGCCGCCGGATTCGGCGGGCTGCGTGGGACCGGCGGGATCCCGGCCAGCCGGCCATGGCGGGGCTGTACTCGCTGGGAGTGAGCGTCTTCTCCGACCAGGGCGGGAGGACGTTACTCAAATCGTTGTGGAGCCCGAACCGACGGCTGAAGAAAAGCCCTCGCCGCGGCGGTCGCTGTCTCAGCCGTTGCCTCCGCGGCCGTCGCCGGCCGCCCTTCCCGGCGGCGAAGTCTCGGGGCCAGGCCCAGC
target_525	1	0.000224921	TTGGCCGGCGAGCGCCTAGTGTGTCTCCCGCCGCCGGATTCGGCGGGCTGCGTGGGACCGGCGGGATCCCGGCCAGCCGGCCATGGCGGGGCTGTACTCGCTGGGAGTGAGCGTCTTCTCCGACCAGGGCGGGAGGACGTTACTCAAATCGTTGTGGAGCCCGAACCGACGGCTGAAGTAGAGCCCTCGCCGCGGCGGTCGCTGTCTCAGCCGTTGCCTCCGCGGCCGTCGCCGGGCGCCCTTCCCGGCGGCGAAGTCTCGGGGAAAGGCCCAGC
target_526	1	0.000224921	TTGGCCGGCGAGCGCCTAGTGTGTCTCCCGCCGCCGGATTCGGCGGGCTGCGTGGGACCGGCGGGATCCCGGCCAGCCGGCCATGGCGGGGCTGTACTCGCTGGGAGTGAACGTCTTCTCCGACCAGGGCGGGAGGACGTTACTCAAATCGTTGTGGAGCCCGAACCGACGGCTGAAGAAAAGCCCTCGCCGCGGCGGTCGCTGTCTCAGCCGTTGCCTCCGCGGCCGTCGCCGGCCGCCCTTCCCGGCGGCGAAGTCTCGGGGAAAGGCCCAGC
target_527	1	0.000224921	TTGGCCGGCGAGCGCCTAGTGTGTCTCCCGCCGCCGGATTCGGCGGGCTGCGTGGGACCGGCGGGATCCCGGCCAGCCGGCCATGGCGGGGCTGTACTCGCTGGGAGTGAGCGTCTTCTCCGACCAGGGCGGGAGGACGTTACTCAAATCGTTGTGGAGCCCGAACCGACGGCTGAAGAGAAGCCCTCGCCGCGGCGGTCGCTGTCTCAGCCGTTGCCTCCGCGGCCGTCGCCGGCCGCCCTTCCCGGCGGCGAAGTCTCGGGGAAAGGCGCAGC
target_528	1	0.000224921	TTGGCCGGCGAGCGCCTAGTGTGTCTCCCGCCGCCGGATTCGGCGGGCTGCGTGGGACCGGCGGGGTCCCGGCCAGCCGGCCATGGCGGGGCTGTACTCGCTGCGAGTGAGCGTCTTCTCCGACCAGGGCGGGAGGACGTTACTCAAATCGTTGTGGAGCCCGAACCGACGGCTGAAGAAAAGCCCTCGCCGCGGCGGTCGCTGTCTCAGCCGTTGCCTCCGCGGCCGTCGCCGGCCGGCCTTCCCGGCGGCGAAGTCTCGGGGAAAGGCCCAGC
target_529	1	0.000224921	TTGGCCGGCGAGCGCCTAGTGTGTCTCCCGCCGCCGGATTCGGCGGGCTGCGTGGGACCGGCGGGATCCCGGCCAGCCGGCCATGGCGGGGCTGTACTCGCTGGGAGTGAGCGTCTTCTCCGACCAGGGCGGGAGGACGTTACTCAAATCGTTGTGGAGCCCGAACCGNCGGCTGAAGAANAGCCCTCGCCGCGGCGGTCGCTGTCTCAGCCGTTGCCTCCGCGGCCGTCGCCGGCCGCCCTTCCCGGCGGCGAAGTCTCGGGGAAAGGCCCAGC
target_530	1	0.000224921	TTGGCCGGCGAGCGCCTAGTGTGTCTCCCGCCGCCGGATTCGGCGGGCTGCGTGGGACCGGCGGGATCCCGGCCAGCCGGCCATGGCGGGGCTGTACTCGCTGGGAGTGAGCGTCTTCTCCGACCAGGGCGGGAGGACGTTACTCAAATCGTTGTGGAGCCCGAACCGNCGGCTGAAGNANAGCCGTCGCCGCGGCNGTCGCTGTCTCAGCCGTTGCCTCCGCGGCCGTCGCCGGCCGCCCTTCCCGGCGGCGAAGTCTCGGGGAAAGGCCCAGC
target_531	1	0.000224921	TTCGCCGGCGAGCGCCTAGTGTGTCTCTCGCCGCCGGATTCGGCGGGCTGCGCGGGTCCGGCGGGCTCCCGGCCAGCCGGCCATGGCGGGGCTGTACTCGCTGGGAGTGAGCGTCTTCTCCGACCAGGGCGCGAGGACGTTACTCAAATCGTTGTGGAGCCCGAGCCGCCGGCTGGAGAAAAGCCCTCGCCGCGCCGGTCGCTGTCTCGGCCGTTGCCTCCGCGGCCGTCGCCGGCCGCCCGTCCCGGCGGCGGAGTCTCGGGGAAAGGCCCCGC
target_532	1	0.000224921	TTGGCCGGCGAGCGCCTAGTGTGTCTCCCGCCGCCGGATTCGGCGGGCTGCGTGGGACCGGCGGGATCCCGGCCAGCCGGCCATGGCGGGGCTGTACTCGCTGGGAGTGAGCGTCTTCTCCGGCCAGGGCGGGAGGACGTTACTCAAATCGTTGTGGAGCCCGAACCGACGGCTGAAGAAAAGCCCTCGCCGCGGCGGTCGCTGTCTCAGCCGTTGCCTCCGCGGCCCTCGCCGGCCGCCCTACCCGGCGGCGAAGTCTCGGGGAAAGGCCCAGC
target_533	1	0.000224921	TTGGCCGGCGAGCGCCTAGTGTGTCTCCCGCCGCCGGATTCGGCGGGCTGCGTGGGACCGGCGGGATCCCGGCCAGCCGGCCATGGCGGGGCTGTACTCGCTGGGAGTGAGCGTCTTCTCCGACCAGGGCGGGAGGACGTTACTCAAATCGTTGTGGAGCCCGATCCGTCGGCTGAAGAAAAGCCCTCGCCGCGGCGGTCGCTGTCTCAGCCGTTGCCTCCGCGGCCGTCGCCGGCCGCCCTTCCCGGCGGCGAAGTCTCGGGGAAAGGCCCAGC
target_534	1	0.000224921	TTGGCCGGCGAGCGCCTAGTGTGTCTCCCGCCGCCGGATTCGGCGGGCTGCGTGGGACCGGCGGGATCCCGGCCAGCCGGCCATGGCGGGGCTGTACTCGCTGGGAGTGAGCGTCTTCTCCGACCAGGGCGGGAGGACGTTACTCAAATCATTGTGGAGCCCGAACCGACGGCTGAAGAAAAGCCCTCGCCGCGGCGGTCGCTGTCTCAGCCGTTGCCTCCGCGGCCGTCGCCGGCCGCCCTTCCCGGCGGCGAAGTCTCGGGGAAAGGCCCAGC
target_535	1	0.000224921	TTGGCCGGCGTGCGCCTAGTGTGTCTCCCGCCGCCGGATTCGGCGGGCTGCGTGGGACCGGCGGGATCCCGGCCAGCCGGCCATGGCGGGGCTGTACTCGCTGGGAGTGAGCGTCTTCTCCGACCAGGGCGGGAGGACGTTACTCAAATCGTTGTGGAGCCCGAACCGACGGCTGAAGAAAAGCNCTCGCCGCGGCGGTCGCTGTCTCAGCCGTTGCCTCCGCGGCCGTCGCCGGCCGCCCTTCCCGGCGGCGCAGTCTCGGGGANAGGCCCTGC
target_536	1	0.000224921	TTGGCCGGCGAGCGCCTAGTGTGTCTCCCGCCGCCGGATTCGGCGGGCTGCGTGGGACCGGCGGGATCCCGGCCAGCCGGCCATGGCGGGGCTGTACTCGCTGGGAGTGAGCGTCTTCTCCGACCAGGGCGGGAGGACGTTACTCAAATCGTTGTGGAGCCCGAACCGACGGCTGAAGAAAAGCCCTCGCCGCGGCGGTCGCTGTCTCAGCCGTTGCCTCCGCGGCCGGCGCCGGCCGCCCTTCCCGGCGGCGAAGTCTCGGGGAAAGGCCCAGC
target_537	1	0.000224921	TTGGCCGGCGAGCGCCTAGTGTGTCTCCCGCCGCCGGATTCGGCGGGCTGCGTGGGACCGGCGGGATCCCGGCCAGCCGGCCATGGCGGGGCTGTACTCGCTGGGAGTGAGCGTCTTCTCCGACCAGGGCGGGAGGACGTTACTCAAATCGTTGTGGAGCCCGAACCGACGGCTGAAGAAAAGCCCTCGCCGCGGCGGTCGCTGTCTCAGCCGTTGCCTCCGCGGCCGTCGCCGGCGGGCCTTCCCGGCGGCGAAGTCTCGGGGAAAGGCCCAGC
target_538	1	0.000224921	TTGGCCGGCGAGCGCCTAGTGTGTCTCCCGCCGCCGGATTCGGCGGGCTGCGTGGGACCGGCGGGATCCCGGCCAGCCGGCCATGGCGGGGCTGTACTGGCTGGGAGTGAGCGTCTTCTCCGACCAGGGCGGGAGGACGTTACTCAAATCGTTGTGGAGCCGAACCGACGGCTGAAGAAAAGCCCTCGCCGCGGCGGTCGCTGTCTCAGCCGTTGCCTCCGCGGCCGTCGCCGGCCGCCCTTCCCGGCGGCGAAGTCTCGGGGAAAGGCCCAGC
target_539	1	0.000224921	TTGGCCGGCGAGCGCCTAGTGTGTCTCCCGCCGCCGGATTCGGCGGGCTGCGTGGGACCGGCGGGATCCCGGCCAGCCGGCCATGGCGGGGCTGTACTCGCTGGGAGTGAGCGTCTTGTCCGACCAGGGCGGGAGGACGTTACTCAAATCGTTGTGGAGCCCGAACCGACGGCTGAAGAAAAGCCCTCGCCGCGCCGGTCGCTGTCTCAGCCGTTGCCTCCGCGGCCGTCGCCGCCCGCCCTTCCCGGCGGCGAAGTCTCGGGGAGAGGCCCAGC
target_540	1	0.000224921	TTGGCCGGCGAGCGCCTAGTGTGTCTCCCGCCGCCGGATTCGGCGGGCTGCGTGGGGCCGGCGGGATCCCGGCCAGCCGGCCATGGCGGGGCTGTACTCGCTGGGAGTGAGCGTCTTCTCCGACCAGGGCGGGAGGACGTTACTCAAATCGTTGTGGAGCCCGAACGGACGGCTGAAGAAAGGGCCTCGCCGCCGCGGTCGCTGTCTCAGGCGTCGCCCCCGCGGCCGTCGGCGGCCGCCCCTCGCGGCGGCGAAGTGTCGGGGTAAGGCCCAGC
target_541	1	0.000224921	TTGGCCGGCGAGCGCTTAGTGTGTCTCCCGCCGCCGGATTCGGCGGGCTGCGTGGGACCGGCGGGTTCCCGGCCAGCCGGCCATGGCGGGGCTGTACTCGCTGGGTGTGAGCGTCTTCTCCGACCAGGGCGGAAGGACGTTACTCAAATCGTTGTGGAGCCCGAACCGACGGCTGAAGAAAAGCCGTCGCCGCGGCGGTCGCTGTCTCAGCCGTTGCCTCCGCGGCCGTCGCCGGCCGCCCTTCCCGGCGGCGAAGACTCGGGGAAAGGCCCAGC
target_542	1	0.000224921	TTGGCCGGCGAGCGCCTAGTGTGTCTCCCGCCGCCGGATTCGGCGGGCTGCGTGGGACCGGCGGGATCCCGGCCAGCCGGCCATGGCGGGGCTGTACTCGCTGGGAGTCAGCGTCTTTTCCGACCAGGGCGGGAGGACGTTACTCAAATCGTTGTGGAGCCCGAACCGACGGCTGAAGAAAAGCCCTCGCCGCGGCGGTCGCTGTCTCAGCCGTTGCCTCCGCGGCCGTCGCCGGCCGCCCTTCCCGGCGGCGAAGTCTCGGGGAAAGGCCCAGC
target_543	1	0.000224921	TTGGCCGGCGAGCGCCTAGTGTGTCTCCCGCCGCCGGATTCGGCGGGCTGCGTGGGACCGGCGGGATCCCGGCCAGCCGGCCATGGCGGGGCTGTACTCGCTGGGAGTGAGCGTCTTCTCCGACCAGGGCGGGAGGACGTTACTCAAATCGTTGTCGAGCCCGAACCGACGGCTGAAGAAAAGCCCTCGCCGCGGCGGTCGCTGTCTCAGCCGTTGCCTCCGCGGCCGTCGCCGGCCGGCCTTCCCGGCGGCGAAGTCTCGGGGAAAGGCCCAGC
target_544	1	0.000224921	TTGGCCGGCGAGCGCCTAGTGTGTCTCCCGCCGCCGGTTTCGGCGGGCTGCGTGGGACCGGCGGGATCCCGGCCAGCCGGCCATGGCGGGGCTGAACTCGCTGGGAGTGAGCGTCTTCTCCGACCAGGGCGGGAGGACGTTACTCAAATCGTTGTGGAGCCCGAACCGACGGCTGAAGAAAAGCCCTCGCCGCGGCGGTCGCTGTCTCAGCCGTTGCCTCCGCGGCCGTCGCCGGCCGCCCTTCCCGGCGGCGAAGTCTCGGGGAAAGGCCCAGC
target_545	1	0.000224921	TTGGCCGGCGGGCGCCTAGTGTGTCTCCCGCCGCCGGATTCGGCGGGCTGCGTGGGACCGGCGGGATCCCGGCCAGCCGGCCATGGCGGGGCTGTACTCGCTGGGAGTGAGCGTTTTCTCCGACCAGGGCGGGAGGACGTTACTCAAATCGTTGTGGAGCCCGAACCGACGGCTGAAGAAATGCCCCCGCCGCGGCGGTCGCTGTCCCAGCCGCTGCCTCCGCGGCCGTCGCCGGCCGCCCTTCCCGGCGGCGAAGGCTCGGGGAAAGGCCCAGC
target_546	1	0.000224921	TTGGCCGGCGAGCGCCTAGTGTGTCTCCCGCCGCCGGATTCGGCGGGCTGCGTGGGACCGGCGGGATCCCGGCCAGCCGGCCATGGCGGGGCTGTACTCGCTGGGAGTGAGCGTCTTCTCCGACCAGGGCGGGAGGACGTTACTCAAATCGTTGTGGAGCCCGAACCGACGGCTGAAGAAAAGCCCCCGCCGCGGCGGCCGCGGTCTCAGCCGTTGCCTCCGCGGCCGTCGCCGGCCCCCCTTCCCGGGGCGAAGTCTCGGGGAAAGGCCCAGC
target_547	1	0.000224921	TTGGCCGGCGAGCGCCTAGTGTGTCTCCCGCCGCCGGATTCGGCGGGCTGCGTGGGACCGGCGGGATCCCGGCCAGCCGGCCATGGCGGGGCTGTACTCGCTGGGAGTGGGCGTCTTCTCCGACCAGGGCGGGAGGACGTTACTCAAATCGTTGTGGAGCCCGAACCGACGGCTGAAGANAAGCCCTCGCCGCGGCGGTCGCTGTCTCAGCCGTTGCCTCCGCGGCCGTCGCCGGCCGCCCTTCCCGGCGGCGAAGTCTCGGGGAAAGGCCCAGC
target_548	1	0.000224921	TTGGCCGGCGAGCGCCTAGTGTGTCTCCCGCCGCCGGATTCGGCGGGCTGCGTGGGACCGGCGGGATCCCGGCCAGCCGGCCATGGCGGGGCTGTACTCGCTGGGAGTGAGCGTCTTCTCCGACCAGGGCGGTAGGACGTTACTCAAATCGTTGTGGAGCCCGAACCGACGGCTGAAGAAAAGCCCTCGCGGCGGCGGTCGCTGTCTCAGCCGTTGCCTCCGCGGCCGTCGCCGGCCGCCCTTCCCGGCGGCAAAGTCTCGGGGGAAGGCCCAGC
target_549	1	0.000224921	TTGGCCGGCGAGCGCTTAGTGTGTCACCCGCCGCCGGATTCGGCGGGCTGCGAGGGACCGGCGGGATCCCGGCCAGCCGGCCATGGCGGGGCTGGACTCGCTGGGAGTGAGCGTCTTCTCCGACCAGGGCGGGAGGACGTTACTCAAATCGTTGTGGAGCCCGAACCGACGGCTGAAGAAAAGCCCTCGCCGCGGCGGTCTCTGTCTCAGCCGTTGCCTCCGCGGCCGTCGCCGGCCGCTGATCCCGGCGGCGAAGTCTCGGGGAGAGGCCCAGC
target_550	1	0.000224921	TTGGCCGGCGAGCGCCTAGTGTGTCTCGCGCCGCCGGATTCGGCGGGCTGCGGGGGACCGGCGGGATCCCGGCCAGCCGGCCATGGCGGGGCTGTANTCGCGGGGAGTGAGCGTCTTCTCCGACCAGGGCGGGAGGACGTTACTCAAATCGTTGTGGAGCCCGAACCGACGGCTGAAGAAAAGCCCTCGCCGCGGCGGTCGCTGTCTCAGCCGTTGCCTCCGCGGCCGTCGCCGGCCGCCCTTCCCGGCGGCGAAGTCTCGGGGTAAGGCCCAGC
target_551	1	0.000224921	TTGGCCGGCGAGCGCGTAGTGTGTCTCCCGGCGCCGGATTCGGCGGGCTGCGTGGGACCGGCGGGATCCCGGCCAGCCGGCCATGGCGGGGCTGTACTCGCTGGGAGTGAGCGTTTTTTCCGACCAGGGCGGGAGGACGTTACTCAAATCGTTGTGGAGCCCGAACCGACGGCTGAAGAAAAGCCCTCGCCGCGGCGGTCGCTGTCTCAGCCGTTGCCTCCGCGGCCGTCGCCGGCCGCCCTTCCCGGCGGCGAAGTCTCGGGGAAAGGCCCAGC
target_552	1	0.000224921	TTGGCCGGCGAGCGCCTAGTGTGTCTCCCGCCGCCGGATTCGGCGGGCTGCGTGGGACCGGCGGGATCCCGGCCAGCCGGCCATGGCGGGGCTGTACTCGCTGGGAGTGAGCGTCTTCTCGACCAGGGCGGGAGGACGTTACTCAAATCGTTGTGGAGCCCGAACCGACGGCTGAAGAAAAGCCCTCGCCGCGGCGGTCGCTGTCTCAGCCGTTGCCTCCGCGGCCGTCGCCGGCCGCCCTTCCCGGCGGCGAAGTCTCGGGGAAAGGCCCAGC
target_553	1	0.000224921	TTGGCCGGCGAGCGCCTAGTGTGTCTCCCGACGCCGGATTCGGCGGGCTGCGTGGGACCGGCGGGATCCCGGCCAGCCGGCCATGGCGGGGCTGTACTCGCTGGGAGTGAGCGTCTTCTCCGACCAGGGCGGGAGGACGTTACTCAAATCGTTGTGGAGCCCGAACCGACGGCTGAAGAAAAGCCCTCGCCGCGGCGGTCGCTGTCTCAGCCGATGCCTCCGCGGCCGTCGCCGGCCGCCCTTCCCGGCGGCGAAGTCTCGGGGAAAGGCCCAGC
target_554	1	0.000224921	TTGGCCGGCGTGCGCCTAGTGTGTCTCCCGCCGCCGGATTCGGCGGGCTGCGTGGGACCGGCGGGATCCCGGCCAGCCGGCCATGGCGGGGCTGTACTCGCTGGGAGTGAGCGTCTTCTCCGACCAGGGCGGGAGGACGTTACTCAAATCGTTGTGGAGCCCGAACCGACGGCTGAAGATAAGCCCTCGCCGCGGCGGTCGCTGTCTCAGCCGTTGCCTCCGCGGCCGTCGCCGGCCGCCCTTCCCGGCGGCGAAGTCTCGGGGAAAGGCCCAGC
target_555	1	0.000224921	TTGCCGGCGAGCGCCTAGTGTGTCTCCCGCCGCCGGATTCGGCGGGCTGCGTGGGACCGGCGGGATCCCGGCCAGCCGGCCATGGCGGGGCTGTACTCGCTGGGAGTGAGCGTCTTCTCCGACCAGGGCGGGAGGACGTTACTCAAATCGTTGTGGAGCCCGAACCGACGGCTGAAGAAAAGCCCTCGCCGCGGCGGTCGCTGGCTCAGCCCTTGCCTCCGCGGCCGTCGCCGGCCGCCCTTCCCGGCGGCGAAGTCTCGGGGAAAGGCCCAGC
target_556	1	0.000224921	TTGGCCGGCGAGCGCCTAGTGTGTCTCCCGCCGCCGGATTCGGCGGGCTGCGTGGGACCGGCGGGATCCCGGCCAGCCGGCCATGGCGGGGCTGTACTCGCTGGGAGTGAGCGTCTTCTCCGACCAGGGCGGGAGGACGTTACTCAAATCGTTGTGGAGCCCGAACTAACGGCTGAAGAAAAGCCCTCGCCGCGGCGGTCGCTGTCTCAGCCGTTGCCTCCGCGGCCGTCGCCGGCCGCCCTTCCCGGCGGCGAAGTCTCGGGGAAAGGCCCAGC
target_557	1	0.000224921	CTGGCCGGCGAGCGCCTAGTGTGGCTCCCGCCGCCGGCTTCGGCGGGCTGCGCGGGACCGGCGGGATCCCGGCCAGCCGGCCATGGCGGGGCTGTACTCGCTGGGAGTGAGCGGCTTCTCCGACCAGGGTGGGAGGACGTTACTCAAATCGTTGTGGAGCCCGAACCGACGGCTGAAGGAAAGCCCACGCCGCGGCGGTCGCTGTCTCAGCCGTTGCGTCCGCGGCCGTCGCCGGCCGCCCTTCCCGGCGGCGAAGTCTCGGGGAAAGGCCCAGC
target_558	1	0.000224921	TTGGCCGGCGAGCGCCTAGTGTGTCTCCCGCCGCCGGATTCGGCGGGCTGCGTGGGACCGGCGGGATCCCGGCCAGCCGGCCATGGCGGGGCTGTACTCGCTGGGAGTGAGCGTCTTCTCCGACCAGGGCGAGAGGACGTTACTCAAATCGTTGTGGAGCCCGAACCGACGGCTGAAGAAAAGCCCTCGCCGCGGCGGTCGCTGTCTCAGCCGTTGCCTCCGCGGCCGTCGCCGGCCGCCCTTCCCGGCGGCGAAGTCTCGGGGAAAGGCCCAGC
target_559	1	0.000224921	TTGGCCGGCGAGCGCCTAGTGTGTCTCCCGTCGCCGGATTCGGCGGGCTGCGGGGGACCGGCGGGATCCCGGCCAGCCGGCCATGGCGGGGCTGTACTCGCTGGGAGTGAGCGTCTTCTCCGACCAGGGCGGGAGGACGTTACTCAAATCGTTGTGGAGCCCGAACCGACGGCTGAAGAAAAGCCCTCGCCGCGGCGGTCGCTGTCTCAGCCGTTGCCTCCGCGGCCGTCGCCGGCCGCCCTTCCCGGCGGCGAAGTCTCGGGGAAAGGCCCAGC
target_560	1	0.000224921	TTGGCCGGCGAGCGCCTAGTGTGTCTCCCGCCGCCGGATTCGGCGGGCTGCGTGGGACCGGCGGGATCCCGGCCAGCCGGCCATGGCGGGGCTGTACTCGCTGGGAGTGAGCGTCTTCTCCGACCAGGGCGGGAGGACGTTACTCAAATCGTTGTGGAGCCCGAACCGACGGCTGAAGATAAGCCCTCGCCGCGGCGGTCGCTGTCGCAGCCGTTGCCTCCGCGGCCGTCGCCGGCCGGCCTTCCCGGCGGCGAAGTCTCGGGGAAAGGCCCAGC
target_561	1	0.000224921	TTGGCCGGCGAGCGCCTAGTGTGTCTCCCGCCGCCGGATTCGGCGGGCTGCGTGGGACCGGCGGGATCCCGGCCAGCCGGCCATGGCGGGGCTGCACTCGCNGGGAGTGAGCGTGTTCTCCGACCAGGGCGGGAGGACGTTACTCAAATCGTTGTGGAGCCCGAACCCACGGCTGAAGAAAAGCCCTCGCCGCGGCGCTCGCTGTCTCAGCCGTTGCCTCCGCGGCCGTCGCCGGCCGCCCTTCCCGGCGGCGAAGTCTCGGGGAAAGGCCCAGC
target_562	1	0.000224921	TTGGCCGGCGAGTGCCTAGTGTGTCTCCCGCCGCCGGATTCGGCGGGCTGCGTGGGACCGGCGGGATCCCGGCCAGCCGGCCATGGCGGGGCTGTACTCGCTGGGAGTGAGCGTCTTCTCCGACCAGGGCGGGAGGACGTTACTCAAATCGTTGTGGAGCCCGAACCGACGGCTGAAGAAAAGCCCTCGCCGCGGCGGTCGCTGTCTCAGCCGTTGCCTCCGCGGCCGTCGCCGGCCGCCCTTCCCGGCGGCGAAGTCTCGGGGAAAGGCCCAGC
target_563	1	0.000224921	TTGCCCGGCGAGCGCCTAGTGTGTCTCCCGCCGCCGGATTCGGCGGGCTGCGTGGGACCGGCGGGATCCCGGCCAGCCGGCCATGGCGGGGCTGTACTCGCTGGGAGTGAGCGTCTTCTCCGACCAGGGCGGGAGGACGTTACTCAAATCGTTGTGGAGCCCGAACCGACGGCTGAAGAAAAGCCCTCGCCGCGGCGGTCGCTGTCTCAGCCGTTGCCTCCGCGGCCGTCGCCGGCCGCCCTTCCCGGCGGCGAAGTCTCGGGGAAAGGCCCAGC
target_564	1	0.000224921	TTGGCCGGCGAGCGCCTAGTGTGTCTCCCGCCGCCGGATTCGGCGGGCTGCGTGGGACCGGCGGGATCCCGGCCAGCCGGCCATGGCGGGGCTGTACTCGCTGGGAGTGACCGTCTTCTCCGACCAGGGCGGGAGGACGTTACTCAAATCGTTGTGGAGCCCGAACCGACGGCTGAAGAAAGGCCCTCGCCGCGGCGGTCGCTGTCTCAGCCGCTGCCTCCGCGGCCGTCGCCGGCCGCGCTTCCCGGCGGCGAAGTCACGGGGACAGGCCCAGC
target_565	1	0.000224921	TTGGCCGGCGAGCGCCTAGTGTGTCTCCCGTCGCCGGATTCGGCGGGCTGCGTGGGACCGGCGGGTTCCCGGCCAGCCGGCCATGGCGGGGCTGTACTCGCTGGGAGTGAGCGTCTTCTCCGACCAGGGCGGGAGGACGTTACTCAAATCGTTGTGGAGCCCGAACCGACGGCTGATGAAAAGCCCACGCCGCGGCGGTCGCTGTCTCAGCCGTTGCCTCCGCGGCCGTCGCCGGCCGGCCTTCCCGGCGGCGAAGTCTCGGGGGAAGGCCCAGC
target_566	1	0.000224921	TTGGCCGGCGAGCGCCTAGTGTGTCTCCCGCCGCCGGATTCGGCGGGCTGCGTGGGACCGGCTGGATCCCGGCCAGCCGGCCATGGCGGGGCTGTACTCGCTGGGAGTGAGCGTCTTCTCCGACTAGGGCGGGAGGACGTTACTCAAATCGTTGTGGAGCCCGAACCGACGGCTGAAGAAAAGCCCTCGCCGCGGCGGTCGCTGTCTCAGCCGTTGCCTCCGCGGCCGTCGCCGGCCGCCCTTCCCGGCGGCGAAGTCTCGGGGAAAGGCCCAGC
target_567	1	0.000224921	TTGGCCGGCGAGCGCCTAGTGTGTCTCCCGCCGCCGGATTCGGCGGGCTGCGGGGACCGGCGGGATCCCGGCCAGCCGGCCATGGCGGGGCTGTACTCGCTGGGAGTGAGCGTCTTCTCCGACCAGGGCGGGAGGACGTTACTCAAATCGTTGTGGAGCCCGAACCGGCGGCTGAAGAAAAGGCCTCGCCGCGGCGGTCGCTGTCTCAGCCGTTGCCTCCGCGGCCGTCGCCGGCCGCCCTTCCCGGCGGCGAAGTCTCGGGGAAAGGCCCAGC
target_568	1	0.000224921	TTGGCCGGCGAGCGCCTAGTGTGTCTCCCGCCGCCGGATTCGGCGGGCTGCGTGGGACCGGCGGGATCCCGGCCAGCCGGCCATGGCGGGGCTGAACTCGCTGGGAGTGAGCGTCTTCTCCGACCAGGGCGGGAGGACGTTACTCAAATCGTTGTGGAGCCCGAACCGCCGGCTGAAGAAAAGCCCTCGCCGCGGCGGTCGCTGTCTCAGCCGTTGCCTCCGCGGCCGTCGCCGGCCGCCCTTCCCGGCGGCGAAGTCTCGGGGAGAGGCCCAGC
target_569	1	0.000224921	TTGGCCGGCGAGCGCTTAGTGTGTCTCCCGCCGCCGGATTCGGCGGGCTGCGTGCGTCCGGCGGGATCCCGGCCAGCCGGCCATGGCGGGGCTGTACTCGCTGGGAGTGAGCGTCTTCTCCGACCAGGGCGGGAGAACGTTACTCAAATCGTTGTGGAGCCCGAACCGACGGCTGAAGAAAAGCCCTCGCCGGGGCGGTCGCTGTCTCAGCCGATGCCTCCGCGGCCGTCGCCGGCCGCCCTTCCCGGCGGCGAAGTCTCGGGGAAAGGCCCAGC
target_570	1	0.000224921	TTGGCCGGCGAGCGCCTAGTGTGTCTCCCGGCGCCGGATTCGGCGGGCTGCGTGGGACCGGCGGGATCCCGGCCAGCCGGCCATGGCGGGGCTGAACTCGCTGGGAGTGAGCGTCTTCTCCGACCAGGGCGGGAGGACGTTACTCAAATCGTTGTGGAGCCCGAACCGGCGGCTGAACAACAGCCCTCGCCGCGGCGGTCGCTGTCTCAGCCGTTGCCTCCGCGGCCGTCGCCGGCCGCCCTTCCCGGCGGCGAAGTCTCGGGGAAAGGCCCAGC
target_571	1	0.000224921	TTGGCCGGCGAGCGCCTAGTGTGTCTCCCGCCGCCGGATTCGGCGGGCTGCGTGGGACCGGCGGGATCCCGGCCAGCCGGCCATGGCGGGGCTGTACTCGCTGGGAGTGAGCGTCTTCTCCGACCAGGGCGGGAGGACGTTACTCAAATCGTTGTGGAGCCCGAACCGACGGCTGAAGAAAAGCCCTCGCCGCGGCGGTCGCTGTCTCAGCCGTTGCCTCCGCGGCCGTCGCCGGCCGCCCTTCCCGGCGGCGAAGTCTCGGGGGNNGGCCCAGC
target_572	1	0.000224921	TTGGCCGGCGAGCGCCTAGTGTGTCTCCCGCCGCCGGATTCGGCGGGCTGCGTGGGACCGGCGGGATCCCGGCCAGCCGGCCATGGCGGGGCTGTACTCGCTGGGAGTGGGCGTCTTCTCCGACCAGGGCGGGAGGACGTTACTCAAATCGTTGTGGAGCCCGANCCCGCGGCTGAAGAAATGCCCTCGCCGCGGCGGTCGCTGTCTCAGCCGTTGCCTCCGCGGCCGTCGCCGGCCGCCCTTCCCGGCGGCGAAGTCTCGGGGAAAGGCCCAGC
target_573	1	0.000224921	TTGGCCGGCGAGCGCCTAGTGTGTCTCCCGGCGCCGGATTCGGCGGGCTGCGTGGGACCGGCGGGATCCCGGCCAGCCGGCCATGGCGGGGCTGTACTCGCTGGGAGTGAGCGTCTTCTCCGACCAGGGCGGGAGGACGTTACTCAAATCGTTGTGGAGCCCGACCCGACGGCTGAAGATAAGCCCTCGCCGCGGCGGCCGCTGTCTCAGCCGTTGCCTCCGCGGCCGTCGCCGGCCGCCCTTCCCGGCGGCGAAGTCTCGGGGNAAGGCCCAGC
target_574	1	0.000224921	TCGGCCGGCGAGCGCCTAGTGTGTCTCCCGCCGCCGGATTCGGCGGGCTGCGTGGGACCGGCGGGATCCCGGCCAGCCGGCCATGGCGGGGCTGTACTCGCTGGGAGTGAGCGTCTTCTCCGACCAGGGCGGGAGGACGTTACTCAAATCGTTGTGGAGCCCGGACCGACGGCTGAAGAAAAGCGGTCGCCGCGGCGGTCGCTGTCTCAGCCGTTGCCGCCGCGGCCGTCGCCGGCCGCCCTTCCCGGCGGCGAAGTCTCGGGGAAAGGCCCAGC
target_575	1	0.000224921	TTGGCCGGCGAGCGCCTAGTGTGTCTCCCGCCGCCGGATTCGGCGGGCTGCGTGGGACCGGCGGGATCCCGGCCAGCCGGCCATGGCGGGGCTGTACTGGCTGGGAGTGAGCGTGTTCTCCGACCAGGGCGGGAGGACGTTACTCAAATCGTTGTGGAGCCCGAACCGACGGCTGAAGAAAAGCCCTCGCCGCGGCGGTCGCTGTCTCAGCCGTTGCCTCCGCGGCCGTCGCCGGCCGCCCTTCCCGGCGGCGAAGTCTCGGGGAAAGGCCCAGC
target_576	1	0.000224921	TTGGCCGGCGAGCGCCTAGTGTGTCTCCCGCCGCCGGATTCGGCGGGCTGCGTGGGACCGGCGGGATCCCGGCCAGCCGGCCATGGCGGGGCTGTACTCGCTGGGAGTGAGCGTCTTCTCCGACCAGGGCGGGAGGACGTTACTTAAATCGTTGTGGAGCCCGAACCGACGGCTGAAGAAAAGCCCTCGCCGCGGCGGTCGCTGTCTCAGCCGTTGCCTCCGCGGCCGTCGCCGGCCGCCCTTCCCGGCGGCGAAGTCTCGGGGAAAGGCCCAGC
target_577	1	0.000224921	TTGGCCGGCGAGCGCCTAGTGTGACTCCCGCCGCCGGATTCGGCGGGCTGCGTGGGACCGGCGGGATCCCGGCCAGCCGGCCATGGCGGGGCTGTACTCGCTGGGAGTGAGGGTCTTCTCCGACCAGGGCGGGAGGAGGTTACTCAAATCGTTGTGGAGCCCGAACCGACGGCTGAAGAAAAGCCCTCGCCGCGGCGGTCGCTGTCTCAGCCGTTGCCTCCGCGGCCGTCGCCGGCCGCCCTTCCCGGCGGCGAAGTCTCGGGGAAAGGCCCAGC
target_578	1	0.000224921	TTGGCCGGCGAGCGCCTAGTGTGTCTCCCGCCGCCGGATTCGGCGGGCTGCGTGGGACCGGCGGGATCCCGGCCAGCCGGCCATGGCGGGGCTGNACTCGCTGGGAGTGAGCGTTTTCTCCGACCAGGGCGGAAGGACGTTACTCAAATCGTTGTTGAGCCCGAACCCACGGCTGAAGAAAAGCCCTCGCCGCGGCGGTCGCTGGCTCAGCCCTTGCCTCCGCGGCCGTCGCCGGCCGCCCTTCCCGGCGGCGCAGTCTCGGGGCAAGGCCCAGC
target_579	1	0.000224921	TTGGCCGGCGAGCGCGTAGTGTGTCTCCCGCCGCCGGATTCGGCGGGCTGCGTGGGACCGGCGGGATCCCGGCCAGCCGGCCATGGCGGGGCTGTACTCGCTGGGAGTGAGCGTCTTCTCCGACCAGGGCGGGAGGACGTTACTCAAATCGTTGTGGAGCCCGAACCGACGGCTGAAGTAAAGCCCTCGCCGCGGCGGTCGCTGTCTCAGCCGTTGCCTCCGCGGCCGTCGCCGGCCGCCCTTCCCGGCGGCGAAGTCTCGGGGAAAGGCCCAGC
target_580	1	0.000224921	TTGGCCGGCGAGCGCCTATTGTGTCTCCCGCCGCCGGATTCGGCGGGCTGCGTGGGACCGGCGGGATCCCGGCCAGCCGGCCATGGCGGGGCTGTACTCGCTGGGAGTGAGCGTCTTCTCCGACCAGGGCGGGAGGACGTTACTCAAATCGTTGTGGAGCCCGAACCGGCGGCTGAAGAAAAGCCCTCGCCGCGGCGGTCGCTGTCTCAGCCGTTGCCTCCGCGGCCGTCGCCGGCCGGCCTTCCCGGGGGCGAAGTCTCGGGGGAAGGCTCCAGC
target_581	1	0.000224921	TTGGCCGGCGAGCGCCTAGTGTGTCTCCCGCCGCCGGATTCGGCGGGCTGCGTGGGACCGGCGGGATCCCGGCCAGCCGGCCATGGCGGGGCTGTACTCGCTGGGAGTGAGCGCCTTCTCCGACCAGGGCGGGAGGACGTTACTCAAATCGTTGTGGAGCCCGAACCGACGGCTGAAGAAAAGCCCTCGCCGCGGCGGTCGCTGTCTCAGCCGTTGCCTCCGCGGCCGTCGCCGGCCGCCCTTCCCGGCGGCGAAGTCTCGGGGAAAGGCCCAGC
target_582	1	0.000224921	TTGGCCGGCGAGCGCCTAGTGTGTCTCCCGCCGCCGGATTCGGCGGGCTGCGTGGGACCGGCGGGATCGCGGCCAGCCGGCCATGGCGGGGCTGTACTCGCTGGGAGTGAGCGTTTTTTCCGACCAGGGCGGGAGGACGTTACTCAAATCGTTGTGGAGCCCGACCCGACGGCTGAAGAATAGCCCTCGCCGCGGCGGTCGCTGTCTCAGCCGCTGCCTCCGCGGCCGTCGCCGGCCGATCTTCCCGGCGGCGAAGTCTCGGGGAAAGGCCCAGC
target_583	1	0.000224921	TTGGCCGGCGAGCGCCTAGTGTGTCTCCCGCCGCCGGATTCGGCGGGCTGCGTGGGACCGGCGGGATCCCGGCCAGCCGGCCATGGCGGGGCTGTACTCGCTGGGAGTGAGCGTCTTCTCCGACCAGGGCGGGAGGACGTTACTCAAATCGTTGTGGAGCCCGAACCGACGGCTGAAGAAAAGCCCTCGCCGCGGCGGTCGCTGTCTCAGCCGTTGCCTCCGCGGCCGTCGCCGGCCGCCCTTCCCGGCGGCGAAGTCTCGGGGAAAGGCCCAAC
target_584	1	0.000224921	TTGGCCGGCGAGCGCCTAGTGTGTCTCCCGACGCCGGATTCGGCGGGCTGCGTGGGACCGGCGGGATCCCGGCCAGCCGGCCATGGCGGGGCTGTACTCGCTGGGAGTGAGCGTCTTCTCCGACCAGGGCGGGAGGACGTTACTCAAATCGTTGTGGAGCCCGAACCGACGGCTGAAGCAAAGCCCTCGCCGCGGCGGTCGCTGTCTCAGCCGTTGCCTCCGCGGCCGTCGCCGGCCGCCCTTCCCGGCGGCGAAGTCTCGGGGAAAGGCCCAGC
target_585	1	0.000224921	TTGGCCGGCGAGCGCCTAGTGTGTCTCCCGCCGCCGGATTCGGCGGGCTGCGTGGGACCGGCGGGATCCCGGCCAGCCGGCCATGGCGGGGCTGTACTCGCTGGGAGTGAGCGTCTTCTCCGACCAGGGCGGGAGAACGTTACTCAAATCGTTGTGGAGCCCGAACCGACGGCTGAAGAAAAGCCGTCGCCGCGGCGGTCGCTGTCTCAGCCGATGCCTCCGCGGCCGTCGCCGGCCGGCCTTCCCGGCGGCGAAGTCTCGGGGAAAGGCCCAGC
target_586	1	0.000224921	TTGGCCGGCGAGCGCCTAGTGTGTCTCCCGCCGCCGGATTCGGCGGGCTGCGTGGGACCGGCGGGATCCCGGCCAGCCGGCCATGGCGGGGCTGTACTCGCTGGGAGTGAGCGTTTTATCCGACCAGGGCGGGAGGACGTTACTCAAATCGTTGTGGAGCCCGAACCGACGGCTGAAGAATAGCCCTCGCCGCGGCGGTCGCTGTCTCAGCCGGCGCCCCCGCGGCCCTCGCCGGCCGATCCTCCCGGCGGCGATGTCTCTGGGCGATTCCCCGC
target_587	1	0.000224921	TTGGCCGGCGAGCGCCTAGTGTGTCTCCCGCCGCCGGATTCGGCGGGCTGCGTGGGACCGGCGGGATCCCGGCCAGCCGGCCATGGCGGGGCTATACTCGCTGGGAGTGAGCGTCTTCTCCGACCAGGGCGGGAGGACGTTACTCAAATCGTTGTGGAGCCCGAACCGACGGCTGAAGAAAAGCCCTCGCCGCGGCGGTCGCTGTCTCAACCGTTGCCTCCGCGGCCGTCGCCGGCCGCCCTTCCCGGCGGCGAAGTCTCGGGGAAAGGCCCAGC
target_588	1	0.000224921	TTGGCCGGCGAGCGCCTAGTGTGTCTCCCGCCGCCGGATTCGGCGGGCTGCGTGGGACCGGCGGGATCCCGGCCAGCCGGCCATGGCGGGGCTGTACTCGCTGGGAGTGAGCGTCTTCTCCGACCAGGGCGGGAGGACGTTACTCAAATCGTTGTGGAGCCCGAACCGACGGCTGAAGAAAAGCCTTCGCCGCGGCGGTCGCTGTCTCAGCCGTTGCCTCCGCGGCCGTCGCCGGCCGCCCTTCCCGGCGGCGAAGTCTCGGGAAAAGGCCCAGC
target_589	1	0.000224921	TTGGCCGGCGAGCGCCTAGTGTGTCTCCCGCCGCCGGATTCGGCGGGCTGCGTGGGACCGGCGGGATCCCGGCCAGCCGGCCATGGCGGGGCTGTACTCGCTGGGAGTGAGCGTCTCCTCCGACCAGGGCGGGAGGACGTTACTCAAATCGTTGTGGAGCCCGAACCGACGGCTGAAGAAGAGCCGTCGCCGCGGCGGTCGCTGTCTCAGCCGTTGCCTCCGCGGCCGTCGCCGGCCGCCCTTCCCGGCGGCCAAGTCTCGGGGAAAGGCCCAGC
target_590	1	0.000224921	TTGGCCGGCGAGCGCCTAGTGTGTCTCCCGCCGCCGGATTCGGCGGGCTGCGGGGGACCGGCGGGATCCCGGCCAGCCGGCCATGGCGGGGCGGTACTCGCGGGGAGTGAGCGTCTTCTCCGACCAGGGCGGGAGGACGTTACTCAAATCGTTGTGGAGCCCGAACCGACGGCTGAAGAAAAGCCCTCGCCGCGGCGGTCGCTGTCTCAGCCGTTGCCTCCGCGGCCGTCGCCGGCCGCCCTTCCCGGCGGCGAAGTCTCGGGGAAAGGCCCAGC
target_591	1	0.000224921	TTGGCCGGCGAGCGCCTAGTGTGTCTCCCGCCGCCGGATTCGGCGGGCTGCGTGGGACCGGCGGGATCCCGGCCAGCCGGCCATGGCGGGGCTGCACTCGCTGGGAGTGAGCGTCTTCTCCGACCAGGGCGGGAGGACGTTACTCAAATCGTTGTGGAGCCCGAACCAACGGCTGAAGAAAAGCCCTCGCCGCGGCGGTCGCTGTCTCAGCCGTTGCCTCCGCGGCCGTCGCCGGCCGCCCTTCCCGGCGGCGAAGTCTCGGGGAAAGGCCCAGC
target_592	1	0.000224921	TTGGCCGGCGAGCGCCTAGTGTGTCTCCCGCCGCCGGATTCGGCGGGCTGCGTGGGACCGGCGGGATCCCGGCCAGCCGGCCATGGCGGGGCTGTACTGGCTGGGAGTGAGCGTCTTCTCCGACCAGGGCGGGAGGACGTTACTCAAATCGTTGTGGAGCCCGAACCGTCGGCTGAAGAAAAGCCCTCGCCGCGGCGGTCGCTGTCTCAGCCGTTGCCTCCGCGGCCGTCGCCGGCCGCCCTTCCCGGCGGCGAAGTCTCGGGGAAAGGCCCAGC
target_593	1	0.000224921	TTGGCCGGCGAGCGCCTAGTGTGTCTCCCGCCGCCGGATTCGGCGGGCTGCGTGGGACCGGCGGGATCCTGGCCAGCCGGCCATGGCGGGGCTGTACTCGCTGGGAGTGAGCGTCTTCTCCGACCAGGGCGGGAGGACGTTACTCAAATCGTTGTGGAGCCCGAACCGACGGCTGAAGAAAAGCCCTCGCCGCGGCGGTCGCTGTCTCAGCCGTTGCCTCCGCGGCCGTCGCCGGCCGCCCTTCCCGGCGGCGAAGTCTCGGGGAAAGGCCCAGC
target_594	1	0.000224921	TTGGCCGGCGAGCGCCTAGTGTGTCTCCCGCCGCCGGATTCGGCGGGCTGCGTGGGACCGGCGGGATCCCGGCCAGCCGGCCATGGCGGGGCTGTACTCGCTGGGAGTGAGCGTCTTATCCGACCAGGGCGGGAGGACGTTACTCAAATCGTTGTGGAGCCCGANCCGACGGCTGAAGAAAAGCCCTCGCCGCGGCGGTCGCTGTCTCAGCCGTTGCCTCCGCGGCCGTCGCCGGCCGCCCTTCCCGGCGGCGAAGTCTCGGGGAAAGGCCCAGC
target_595	1	0.000224921	TTGGCCGGCGAGCGCCTAGTGTGTCACTCGCCGCCGGATTCGGCGGGCTGCGTGGGACCGGTGGGATCCCGGCCAGCCGGCCATGGCGGGGCTGTACTCGCTGGGAGTGAGCGTCTTCTCCGACCAGGGCGGGAGGACGTTACTCAAATCGTTGTGGAGCCCGAACCGACGGCTGAAGAAAAGCCCTCGCCGCGGCGGTCGCTGTCTCAGCCGTTGCCTCCGCGGCCGTCGCCGGCCGCCCTTCCCGGCGGCGAAGTCTCGGGGAAAGGCCCAGC
target_596	1	0.000224921	TTGGCCGGCGAGCGCCTAGTGTGTCTCCCGCCGCCGGATTCGGCGGGCTGCGTGGGACCGGCGGGATCCCGGCCAGCCGGCCATGGCGGGGCTGGACTCGCTGGGAGTGAGCGTTTTCTCCGACCAGGGCGGGAGGACGTTACTCAAATCGCTGTGGAGCCCGAACCGACGGCTGAAGAAAAGCCCTCGCCGCGGCGGTCGCTGTCTCAGCCGTTGCCTCCGCGGCCGTCGCCGGCCGCCCTTCCCGGCGGCGAAGTCTCGGGGAAAGGCCCAGC
target_597	1	0.000224921	TTGGCCGGCGAGCGCCTAGTGTGTCTCCCGCCGCCGGATTCGGCGGGCTGCGTGGGACCGGCGGGATCCCGGCCAGCCGGCCATGGCGGGGCTGTACTCGCTGGGAGTGAGCGTCTTCTCCGACCAGGGCGGGAGGAAGTACATGGAGGACGTTACCCAAATCGTTGTGGAGCCCGAACCGACGGCTGAAGAAAAGCCCTCGCCGCGGCGGTCGCTGTCTCAGCCGTTGCCTCCGCGGCCGTCGCCGGCCGCCCTTCCCGGCGGCGAAGTCTCGGGGAAAGGCCCAGC
target_598	1	0.000224921	TTGGCCGGCGAGCGCCTAGTGTGTCTCCCGCCGCCGGATTCGGCGGGCTGCGTGGGACCGGCGGGATCCCGGCCAGCCGGCCATGGCGGGGCTGTACTCGCTGGGAGTGAGCGTCTTCTCCGACCAGGGCGGAAGGACGTTACTCAAATCGTTGTGGAGCCCGAACCGACGGCTGAAGAAAAGCCCTCGCCGCGGCGGTCGCTGTCTCAGCCGTTGCCACCGCGGCCGTCGCCGGCCGCCCTTCCCGGCGGCGAAGTCTCGGGGAAAGGCCCAGC
target_599	1	0.000224921	TTGGCCGGCGAGCGCCTAGTGTGTCTCCCGGCGCCGGATTCGGCGGGCTGCGTGGGACCGGCGGGATCCCGGCCAGCCGGCCATGGCGGGGCTGTACTCGCTGGGAGTGAGCGTATTCTCCGACCAGGGCGGGAGGACGTTACTCAAATCGTTGTGGAGCCCGAACCGACGGCTGAAGAAGAGCCCTCGCCGCGGCGGTCGCTGTCTCAGCCGTTGCCTCCGCGGCCGTCGCCGGCCGCGCTTCCCGGCGGCGAAGTCTCGGGGAAAGGCCCAGC
target_600	1	0.000224921	TTGGCCGGCGAGCGCCTAGTGTGTCTCCCGCCGCCGGATTCGACGGGCTGCGTGGGACCGGCGGGATCCCGGCCAGCCGGCCATGGCGGGGCTGGACTGGCTGGGAGTGAGCGTCTTCTCCGACCAGGGCGGAAGGACGTTACTCAAATCGTGGTGGAGCCCGAACCGACGGCTGAAGAAAAGCCCTCGCCGCGGCGGTCGCTGTCTCAGCCGTTGCCTCCGCGGCCGTCGCCGGCCGCCCTTCCCGGCGGCGAAGTCTCGGGGAAAGGCCCAGC
target_601	1	0.000224921	TTGGCCGGCGAGCGCGTAGTGTGTCTCCCGCCGCCGGATTCGGCGGGCTGCGNGGGACCGGCGGGATCCCGGCCAGCCGGCCATGGCGGCGCTGTACTCGCTGGGAGTGAGCGTCTTCTCCGACCAGGGCGGGAGGAAGTACATGGAGGACGTTACTCAAATCGTTGTGGAGCCCGAACCGACGGCTGAAGAAAAGCCCTCGCCGCGGCGGACGCTGTCTCAGCCGTTGCCTCCGCGGCCGTCGCCGGCCGCCCTTCCCGGCGGCGAAGTCTCGGGGAAAGGCCCAGC
target_602	1	0.000224921	TTGGCCGGCGAGCGCCTAGTGTGTCTCCCGCCGCCGGATTCGGCGGCCTGCGTGGGACCGGCGGCATCCCGGCCAGCCGGCCATGGCGGGGCTGTACTCGCTGGGAGTGAGCGTGTTCTCCGACCAGGGCGGGAGGACGCTACTCAAATCGTTGTGGAGCCCGAACCGGCGGCTGAAGCNAAGCCCTCGCGGCGGCGGTCGCTGTCTCAGCCGNTGCCTCCGCGGCCGTCGCCGGCCGNCCTTCCCGGCGGCGAAGTCTCGGGGAAAGGCCCAGC
target_603	1	0.000224921	GTTTGGATGTGTCATAAATCCATCTTTTGGGGGAGGTGCCTGACTTCTGCTGGTACCAGTGCCAGCTCAAGTGTAAGTTACATGC
target_604	1	0.000224921	TTGGCCGGCGAGCGCCTAGTGTGTCGCCCGCCGCCGGATTCGGCGGGCTGCGTGGGACCGGCGGGATCCCGGCCAGCCGGCCATGGCGGGGCTGTACTCGCTGGGAGTGGGCGTCTTCTCCGACCAGGGCGGGAGGACGTTACTCAAATCGTTGTGGAGCCCGATCCGACGGCTGAAGAAAAGCCCTCGCCGCGGCGGTCGCTGTCTCAGCCGTTGCCTCCGCGGCCGTCGCCGGCCGCCCTTCCCGGCGGCGAAGTCTCGGGGAAAGGCCCAGC
target_605	1	0.000224921	TTGGCCGGCGAGCGCCTAGTGTGTCTCCCGCCGCCGGATTCGGCGGGCTGCGTGGGACCGGCGGGATCCCGGCCAGCCGGCCATGGCGGGGCTGTACTCGCTGGGAGTGAGCGTCTTTTCCGACCAGGGCGGGAGGACGTTACTCAAATCGTTCTGGAGCCCGAACCGACGGCTGAAGAAAAGCCCTCGCCGCGGCGGTCGCTGTCTCAGCCGTTGCCTCCGCGGCCGTCGCCGGCCGCCCTTCCCGGCGGCGAAGTCTCGGGGAAAGGCCCAGC
target_606	1	0.000224921	TTGGCCGGCGAGCGCCTAGTGTGTCTCCCGCCGCCGGATTCGGCGGGCTGCGTGGGACCGGCGGGATCCCGGCCAGCCGGCCATGGCGGGGCTGTACTCGCTGGGAGTGAGCGTCTTCTCCGACCAGGGCGGGAGGACGTTACTCAAATCGTTGTCAATCCCGACTCGACGGCTGAAGAGAAGCCGTCGCCGCCGCGGTCGCTGTCTCAGCCGTTGCCTCCGCGGCCTTCACCGGCCTACCTTCCCGGCGGCCTAGTCTCGGGGAAAGGCCCAGC
target_607	1	0.000224921	TTGGCCGGCGAGCGCCTAGTGTGTCTCCCGCCGCCGGATTCGGCGGGCTGCGTGGGACCGGCGGGATCCCGGCCAGCCGGCCATGGCGGGGCTGTACTCGCTGGGAGTGAGCGTCTTCTCCGACCAGGGCGGGAGGACGTTACTCAAATCGATGTGGAGCCCGAACCGACGGCTGAAGAAAAGCCCTCGCCGCGGCGGTCGCTGTCTCAGCCGTTGCCTCGGCGGCCGTCGCCGGCCGCGCTTCCCGGCGGCGAAGTCTCGGGGAAAGGCCCAGC
target_608	1	0.000224921	TTGGCCGGCGAGCGCCTAGTGTGTCTCCCGCCGCCGGATTCGGCGGGCTGCGTGGGACCGGCGGGATCCCGGCCAGCCGGCCATGGCGGGGCTGCACTCACTGGGAGTGAGCGTCTTCTCCGACCAGGGCGGGAGGACGTTACTCAAATCGTTGTGGAGCCCGAACCGACGGCTGAAGAAAAGCCCTCGCCGCGGCGGTCGCTGTCTCAGCCGTTGCCTCCGCGGCCGTCGCCGCCCGCCCTTCCCGGCGGCGNAGTCTCGGGGAAAGGCCCAGC
target_609	1	0.000224921	TTGGCCGGCGAGCGCCTAGTGTGTCTCCCGCCGCCGGATTCGGCGGGCTGCGTGGGACCGGCGGGATCCCGGCCAGCCGGCCATGGCGGGGCTGTACTCGCTGGGAGTGAGCGTCTTCTCCGACCAGGGCGGGAGGACGTTACTCAAATCGTTGTGGAGCCCGAACCGACGGCTGANGAAAAGCCCTCGGCGCGGCGGGCGCTGTCTCAGCCGTTGCCTCCGCGGCCGTCGCCGGCCGCCCTTCCCGGCGGCGAAGTCTCGGGGAAAGGCCCAGC
target_610	1	0.000224921	TTGGCCGGCGAGCGCCTAGTGTGTCTCCCGCCGCCGGATTCGGCGGGCTGCGTGGGACCGGCGGGATCCCGGCCAGCCGGCCATGGCGGGGCGGTACTCGCTGGGAGTGAGGGGCTTTTCCGACCAGGGCGGGAGGACGTTACTCAAATCGTTGTGGAGCCCGAACCGACGGCTGAAGAANAGCCCTCGCCGCGGCGGTCGCTGTCTCAGCCGTTGCCTCCGCGGCCGTCGCCGGCCGCCCTTCCCGGCGGCGAAGTCTCGGGGAACGGCCCAGC
target_611	1	0.000224921	TTGGCCGGCGAGCGCCTAGTGTGTCTCCCGTCGCCGGATTCGGCGGGCTGCGTGGGACCGGCGGGATCCCGGCCAGCCGGCCATGGCGGGGCTGTACTCGCTGGGAGTGAGCGTCTTCTCCGACCAGGGCGGGAGGACGTTACTCAAATCGTTGTGGAGCCCGAACCGACGGCTGAAGAAAAGCCCTCGCCGCGGCGGTCGCTGTCTCAGCCGCTGCCTCCGCGGCCGTCGCCGGCCGCCCTTCCCGGCGGCGAAGTCTCGGGGAAAGGCCCAGC
target_612	1	0.000224921	TTGGCCGGCGAGCGCCTAGTGTGTCTCACGCCGCCGGATTCGGCGGGCTGCGTGGGACCGGCGGGATCCCGGCCAGCCGGCCATGGCGGTGCTGTACTCGCTGGGAGTGGGCGTCTTCTCCGACCAGGGCGGGAGGACGTTACTCAAATCGTTGTGGAGCCCGAACCGTCGGCTGAAGAAAAGCCTTCGCCGCGGCGGTCCCTGTCTCAGCCGTTGCCTCCGCGGCCGTCGCCGGCCGCCCTTCCCGGCGGCGAAGTCTCGGGTAAAGGCCCAGC
target_613	1	0.000224921	TTGGCCGGCGAGCGCCTAGTGTGTCTCCCGCCGCCGGATTCGGCGGGCTGCGTGGGACCGGCGGGATCCCGGCCAGCCGGCCATGGCGGGGCTGTACTCGCTGGGAGTGAGCGTCTTTTCCGACCAGGGCGGGAGGACGTTACTCAAATCGATGTGGAGCCCGAACCGACGGCTGAAGAAAAGCCCTCGCCGCGGCGGTCGCTGTCTCAGCCGTTGCCTCCGCGGCCGTCGCCGGCCGCCCTTCCCGGCGGCGAAGTCTCGGGGAAAGGCCCAGC
target_614	1	0.000224921	TTGGCCGGCGAGCGCCTAGTGTGTCTCCCGCCGCCGGATTCGGCGGGCTGCGTGGGACCGGCGGGATCCCGGCCAGCCGGCCATGCCGGGGCTGTACTCGCTGGGAGTGAGCGTTTTCTCCGACCAGGGCGGGAGGACGTTACTCAAATCGTTGTGGAGCCCGAACCGACGGCTGAAGAAAAGCCCTCGCCGCGGCGGTCGCTGTCTCAGCCGTTGCCTCCGCGGCCGTCGCCGGCCGCCCTTCCCGGCGGCGAAGTCTCGGGGAAAGGGCCAGC
target_615	1	0.000224921	TTGGCCGGCGAGCGCCTAGTGTGTCTCCCGCCGCCGGATTCGGCGGGCTGCGTGGGACCGGCGGGATCCCGGCCAGCCGGCCATGGCGGGGCTGTACTCGCTGGGAGTGAGCGTCTTCTCCGACCAGGGCGGGAGGACGTTACTCAAATCGTTGTGGAGCCCGAACCGACGGCTGAAGGAAAGCCCGCGCCGCGGCGGTCGCTGTCTCAGCCGTTGCCTCCGCGGCCGTCGCCGGCCGCCCTTCCCGGCGGCGAAGTCTCGGGGAAAGGCCCAGC
target_616	1	0.000224921	TTGGCCGGCGAGCGCCTAGTGTGTCTCCCGNCGCCGGATTCGGCGGGCTGCGTGGGACCGGCGGGATCCCGGCCAGCCGGCCATGGCGGGGCTGTACTCGCTGGGAGTGAGCGTCTTCTCCGACCAGGGCGGGAGGACGTTACTCAAATCGTTGTGGAGCCCGAACCGACGGCTGAAGAAAAGCCCTCGCCGCGGCGGTCGCTGTCTCAGCCGTTGCCTCCGCGGCCGTCGCCGGCCGTCCTTCCCGGCGGCGAAGTCTCGGGGAAAGGCCCAGC
target_617	1	0.000224921	TTGGCCGGCGAGCGCCTAGTGTGTCTCCCGCCGCCGGATTCGGCGCGCTGCGTGGGACCGGCGGGATCCCGGCCAGCCGGCCATGGCGGTGCTGTACTCGCTGGGAGTGAGCGTCTTCTCCGACCAGGGCGGGAGGACGTTACTCAAATCGTTGTGGAGCCCGAACCGACGGCTGAAGAAAAGCCCTCGCCGCGGCGGTCGCTGTCTCAGCCGTTGCCTCCGCGGCCGTCGCCGGCCGCCCTTCCCGGCGGCGAAGTCTCGGGGAAAGGCCCAGC
target_618	1	0.000224921	TTGGCCGGCGAGCGCCTAGTGTGTCTCCCGCCGCCGGATTCGGCGGGCTGCGTGGGACCGGCGGGATCCCGGCCAGCCGGCCATGGCGGGGCTGTACTGGCTGGGAGTGAGCGTTTTCTCCGACCAGGGCGGGAGGACGTTACTCAAATCGTTGTGGAGCCCGAACCGACGGCTGAAGAATAGCCCTCGCCGCGGCGGTCGCTGTCTCAGCCGTTGCCTCCGCGGCCGTCGCCGGCCGGCCTTCCCGGCGGCGAAGTCTCGGGGAAAGGCCCAGC
target_619	1	0.000224921	TTGGCCGGCGAGCGCCTAGTGTGTCTCCCGCCGCCGGATTCGGCGGGCTGCGTGGGACCGGCGGGATCCGGGCCAGCCGGCCATGGCGGGGCGGAACTCGCTGGGAGTGAGCGTCTTCTCCGACCAGGGCGGAAGGACGTTACTCAAATCGTTGTGGAGCCCGAACCGACGGCTGAAGAAAAGCCCTCGCCGCGGCGGTCGCTGTCTCAGCCGTTGCCTCCGCGGCCGTCGCCGGCCGGCCTTCCCGGCGGCGAGGTCTCGGGGAAAGGCCCAGC
target_620	1	0.000224921	TTGGCCGGCGAGCGCCTAGTGTGTCGCCCGCCGCCGGATTCGGCGGGCTGCGTGGGACCGGCGGGATCCCGGCCAGCCGGCCATGGCGGGGCGGAACTCGCTGGGAGTGAGGGTCTTCTCCGACCAGGGCGGGAGGACGTTACTCAAATCGTTGTGGAGCCCGAACCGACGGCTGAAGAAAAGCCCTCGCCGCGGCGGTCGCTGTCTCAGCCGTTGCCTCCGCGGCCGTCGCCGGCCGCCCTTCCCGGCGGCGAAGTCTCGGGGAAAGGCCCAGC
target_621	1	0.000224921	TTGGCCGGCGAGCGCCTAGTGTGTCTCCCGCCGCCGGATTCGGCGGGCTGCGTGGGACCGGCGGGATCCCGGCCAGCCGGCCATGGCGGGGCTGTACTCGCTGGGAATGAGCGTCTTCTCCGACCAGGGCGGGAGGACGTTACTCAAATCGTTGTGGAGCCCGAACCGACGGCTGAAGAAAAGCCCTCGCCGCGGCGGTCGCTGTCTCAGCCGTTGCCTCCGCGGCCGTCGCCGGCCGCCCTTCCCGGCGGCGAAGTCTCGGGGAAAGGCCCAGC
target_622	1	0.000224921	TTGGCCGGCGAGCGCCTAGTGTGTCTCCCGCCGCCGGATTCGGCGGGCTGCGTGGGACCGGCGGGATCCCGGCCAGCCGGCCATGGCGGGGCTGTACTCGCTGGGAGTGAGCGTCTTCTCCGACCAGGGCGGGAGGACGTTACTCAAATCGTTGTGGAGCCCGAACCGACGGCTGAAGAAAAGCCCTCGCCGCGGCGGTCGCTGTCTCAGCCGTTGCCTCCGCGGCCGTCGCCGGCCGCCCTTCCCGGCGGCGATGTCTCGGGGAAAGGCCCAGC
target_623	1	0.000224921	TTGGCCGGCGAGCGCCTAGTGTGTCTCCCGCCGCCGGATTCGGCGGGCTGCGTGGGACCGGCGGGATCCCGGCCAGCCGGCCATGGCGGGGCTGTACTCGCTGGGAGTGAGCGTCTTCTCCGACCAGGGCGGGAGGACGTTACTCAAATCGTTGTGGAGCCCGAACCGACGGCTGAAGAAAAGCCCTCGCCGCGGCGGTCGCTGCCTCAGCCGTTGCCTCCGCGGCCGTCGCCGGCCGCCCTTCCCGGCGGCGNAGTCTCGGGGAAAGGCCCAGC
target_624	1	0.000224921	TTGGCCGGCGAGCGCCTAGTGTGTCACCCGTCGCCGGATTCGGCGGGCTGCGTGGGACCGGCGGGATCCCGGCCAGCCGGCCATGGCGGGGCTGTACTCGCTGGGAGTGAGCGTCTTCTCCGACCAGGGCGGGAGGACGTTACTCAAATCGTTGTGGAGCCCGAACCGGCGGCTGAAGAATAGCCCTCGCCGCGGCGGTCGCTGTCTCAGCCGTTGCCTCCGCGGCCGTCGCCGGCCGCCCTTCCCGGCGGCGAAGTCTCGGGGAAAGGCCCAGC
target_625	1	0.000224921	TTGGCCGGCGAGCGCCTAGTGTGTCTCCCGCCGCCGGATTCGGCGGGCTGCGTGGGACCGGCGGGATCCCGGCCAGCCGGCCATGGCGGGGCTGTACTCGCTGGGAGTGAGCGTCTTCTCCGACCAGGGCGGGAGGACGTTACTCAAATCGTTGTGGAGCCCGAACCGACGGCTGAAGAAAAGCCCTCGCCGCGGCGGTCGCTGTCTCAGCCGTTGCCTCCGCGGCCGTCGCCGGCCGCCCTTCCCGGCGGCGAAGTCTCAGGGAAAGGCCCAGC
target_626	1	0.000224921	TTGGCCGGCGAGCGCCTAGTGTGTCTCCCGCCGCCGGATTCGGCGGGCTGCGTGGGACCGGCGGGATCCCGGCCAGCCGGCCATGGCGGGGCTGTACTCGCTGGGAGTGAGCGTCTTCTCCGACCAGGGCGGGAGGACGTTACTCAAATCGTTGTGGAGCCCGAACCGACGGCTGAAGANAAGCCCNCGCCGCGGCGGTCGCTGTCTCAGCCGTTGCCTCCGCGGCCGTCGCCGGCCGCCCTTCCCGGCGGCGAAGTCTCGGGGAAAGGCCCAGC
target_627	1	0.000224921	TTGGCCGGCGAGCGCCTAGTGTGTCTCCCGCCGCCGGATTCGGCGGGCTGCGTGGGNCCGGCGGGATCCCGGCCAGCCGGCCATGGCGGGGCTGTACTCGCTGGGAGTGAGCGTCTTCTCCGACCAGGGCGGGAGGACGTTACTCAAATCGTTGTGGAGCCCGAACCGACGGCTGAAGAAAAGCCCTCGCCGCGGCGGTCGCTGTCTCAGCCGTTGCCTCCGCGGCCGTCGCCGGCCGCCCTTCCCGGCGGCGAAGTCTCGGGGAAAGGCCCAGC
target_628	1	0.000224921	TTGGCCGGCGAGCGCCTAGTGTGTCTCCCGCCGCCGGATTCGGCGGGCTGCGTGGGACCGGCGGGATCCCGGCCAGCCGGCCATGGCGGGGCTGTACTCGCTGGGAGTGAGCGTCTTTTCCGACCAGGGCGGGAGGACGTTACTCAAATCGTTGTGGAGCCCGAACCCACGGCTGAAGAAAAGCCCTCGCCGCGGCGGTCGCTGTCTCAGCCGTTGCCTCCGCGGCCGTCGCCGGCCGCCCTTCCCGGCGGCGAAGTCTCGGGAAAAGGCCCAGC
target_629	1	0.000224921	TTGGCCGGCGAGCGCCTAGTGTGTCTCCCGCCGCCGGATTCGGCGGGCTGCGTGGGACCGGCGGGATCCCGGCCAGCCGGCCATGGCGGGGCTGTACTCGCTGGGAGTGAGCGTCTTCTCCGACCAGGGCGGGAGGACGTTACTCAAATCGTTGTGGAGCCCGAACCGACGGCTGAAGAAAAGCCCTCGCCGCGGCGGGCGCTGTCTCAGCCGTTGCCTCCGCGGCCGTCGCCGGCCGCCCTTCCCGGCGGCGAAGTCTCGGGGAAAGGCCCAGC
target_630	1	0.000224921	TTGGCCGGCGAGCGCCTAGTGTGTCTCCCGCCGCCGGATTCGGCGGGCTGCGTGGGACCGGCGGGTTCCCGGCCAGCCGGCCATGGCGGGGCTGTACTCGCTGGGAGTGAGCGTCTTCTCCGACCAGGGCGGGAGGACGTTACTCAAATCGTTGTGGAGCCCGAACCGACGGCTGAAGAAAAGCCCTCGCCGCGGCGGTCGCTGTCTCAGCCGTTGCCACCGCGGCCGTCGCCGGCCGCCCTNCCCGGCGGCGAAGTCTCGGGGAAAGGCCCAGC
target_631	1	0.000224921	TTGGCCGGCGAGCGCCTAGTGTGTCTCCCGCCGCCGGATTCGGCGGGCTGCGTGGGACCGGCGGGATCCCGGCCAGCCGGCCATGGCGGGGCTGTACTCGCTGGGAGTGAGCGTCTTCTCCGACCAGGGCGGGAGGACGTTACTCAAATCGTTGTGCAGCCCGAACCGACGGCTGAAGTAAAGCCCTCGCCGCGGCGGTCGCTGTCTCAGCCGTTGCCTCCGCGGCCGTCGCCGGCCGCCCTTCCCGGCGGCGAAGTCTCGGGGAAAGGCCCAGC
target_632	1	0.000224921	TTGGCCGGCGTGCGCCTAGTGTGTCTCCCGCCGCCGGATTCGGCGGGCTGCGTGGGACCGGCGGGTTCCCGGCCAGCCGGCCATGGCGGGGCTGTACTCGCTGGGAGTGAGCGTCTTCTCCGACCAGGGCGGGAGGACGTTACTCAAATCGTTGTGGAGCCCGAACCGACGGCTGAAGAAAAGCCCTCGCCGCGGCGGTCGCAGTCTCAGGCGATGCCTCCGCGGCCGTCGCCGGCCGGCCTTCCCGGCGGCGAAGTCTCGGGGAAAGGCCCAGC
target_633	1	0.000224921	TTGGCCGGCGAGCGCCTAGTGTGTCTCCCGCCGCCGGATTCGGCGGGCTGCGGGGGACCGGGGGGATCCCGGCCAGCCGGCCATGGCGGGGCGGAACTCGCTGGGAGTGAGCGTCTTCTCCGACCAGGGCGGGAGGACGTTACTCAAATCGTTGTGGAGCCCGAACCGACGGCTGAAGAAAAGCCCTCGCCGCGGCGGTCGCTGTCTCAGCCGTTGCCTCCGCGGCCGTCGCCGGCCGCCCTTCCCGGCGGCGAAGTCTCGGGGAAAGGCCCAGC
target_634	1	0.000224921	TTGGCCGGCGAGCGCCTAGTGTGTCTCCCGCCGCCGGATTCGGCGGGCTGCGTGGGACCGGCGGGATCCCGGCCAGCCGGCCATGGCGGGGCTGTACTCGCTGGGAGTGAGCGTCTTCTCCGACCAGGGCGGGAGGACGTTACTCAAATCGTTGTGGAGCCCGAACCGACGGCTGAAGAACAGCCCCCGCCGCGGCGGTCGCTGTCTCAGCCGTTGCCTCCGCGGCCGACGCCGGCCGCCCTTGCCGGCGGCGAAGTCTCGGGGAAAGGCCCAGC
target_635	1	0.000224921	TTGGCCGGCGAGCGCCTAGTGTGTCTCCCGCCGCCGGATTCGGCGGGCTGCGTGGGACCGGCGGGATCCCGGCCAGCCGGCCATGGCGGGGCGGTACTCGCTGGGAGTGAGCGTCTTCTCCGACCAGGGCGGGAGGACGTTACTCAAATCGTTGTGGAGCCCGAACCGACGGCTGAAGAAAAGCCGTCGCCGCGGCGGTCGCTGTCTCAGCCGTTGCCTCCGCGGCCGTCGCCGGCCGCGCTACCCGGCGGCGAAGTCTCGGGGAAAGGCCCAGC
target_636	1	0.000224921	TTGGCCGGCGAGCGCCTAGTGTGTCTCCCGCCGCCGGATTCGGCGGGCTGCGTGGGACCGGCGGGATCCCGGCCAGCCGGCCATGGCGGGGCTGTACTCGCTGGGAGTGAGCGTTTTTTCCGACCAGGGCGGGAGGACGTTACTCAAATCGTTGTGGAGCCCGAACCGACGGCTGAAGAAAAGCCNTCGCCGCGGCGGTCGCTGTCTCAGCCGTTGCCTCCGCGGCCGTCGCCGGCCGCCCTTCCCGGCGGCGAAGTCTCGGGGAAAGGCCCAGC
target_637	1	0.000224921	TTGGCCGGCGAGCGCCTAGTGTGTCTCCCGCCGCCGGATTCGGCGGGCTGCGTGGGACCGGCGGGATCCCGGCCAGCCGGCCATGGCGGGGCTGTACTCGCTGGGAGTGAGCGTCTTCTCCGACCAGGGCGGGAGGACGTTACTCAAATCGTTGTGGAGCCCGAACCGACGGCTGAAGAAAAGCCCTCGCCGCGGCGGTCGCTGTCTCAGCCGTTGCCTCCGCGGCCGTCGCCGGCCGCCCTTCCCGGCGGCGAAGTCTCGGGCAACGGCCCAGC
target_638	1	0.000224921	TTGGCCGGCGAGCGCCTAGTGTGTCTCCCGCCGCCGGATTCGGCGGGCTGCGTGGGACCGGCGGGATCCCGGCCAGCCGGCCATGGCGGGGCTGTACTCGCTGGGAGTGAGCGTCTTCTCCGACCAGGGCGGGAGGACGTTACTCAAATCGTTGTGGAGCCCGAACCGACGGCTGAAGAAAAGCCCTCGCCGCGGCGATCGCTGTCTCAGCCGNTGCCTCCGCGGCCGTCGCCGGCCGGCCTTCCCGGCGGCGAAGTCTCGGGGAAAGGCCCAGC
target_639	1	0.000224921	TTGGCCGGCGAGCGCCTAGTGTGGCTCCCGCCGCCGGATTCGGCGGGCTGCGTGGGACCGGCGGGATCCCGGCCAGCCGGCCATGGCGGGGCTGTACTCGCTGGGAGTGAGCGTTTTCTCCGACCAGGGCGGGAGGACGTTACTCAAATCGTTGTGGAGCCCGAACCGACGGCTGAAGNAAAGCCCTCGCCGCGGCGGTCGCTGTCACAGCCGTTGCCTCCGCGGCCGTCGCCGGCCGGCCTTCCCGGCGGCGAAGTCTCGGGGCAAGGCCCAGC
target_640	1	0.000224921	TTGGCCGGCGAGCGCCTAGTGTGTCTCCCGCCGCCGGATTCGGCGGGCTGCGTGGGACCGGCGGGATCCCGGCCAGCCGGCCATGGCGGGGCTGTACTCGCTGGGAGTGAGCGTCTTCTCCGACCAGGGCGGGAGGACGTTACTCAAATCGTTGTGGAGCCCGAACCAACGGCTGAAGAAAAGCCCTCGCCGCGGCGGTCGCTGTCTCAGCCGTTGCCTCCGCGGCCGTCGCCGGCCGCCCTTCCCGGCGGCGAAGTCTCGGGGAAAGGCCCAGC
target_641	1	0.000224921	TTGGCCGGCGAGCGCCTAGTGTGTCTCCCGCCGCCGGATTCGGCGGGCTGCGTGGGACCGGCGGGATCACGGCCAGCCGGCCATGGCGGGGCTGTACTCGCTGGGAGTGAGCGTTTTCTCCGACCAGGGCGGGAGGACGTTACTCAAATCGTTGTGGAGCCCGAACCGACGGCTGAAGAATAGCCCTCGCCGCGGCGGTCGCTGTCTCAGCCGTAGCCTCCGCGGCCGTCGCCGGCCGCCCTTCCCGGCGGCGAAGTCTCGGGGAAAGGCCCAGC
target_642	1	0.000224921	TTGGCCGGCGAGCGCCTAGTGTGTCTCCCGCCGCCGGATTCGGCGGGCTGCGTGGGACCGGCGGGATCCCGGCCAGCCGGCCATGGCGGGGCTGTACTCGCTGGGAGTGAGGGTCTTCTCCGACCAGGGCGGGAGGTCGTTACTCAAATCGTTGTGGAGCCCGAACCGACGGCTGAAGAAAAGCCCTCGCCGCGGCGGTCCCTGTCTCAGCCGTTGCCTCCGCGGCCGTCGCCGGCCGCCCTTCCCGGCGGCGAAGTCTCGGGGAAAGGCCCAGC
target_643	1	0.000224921	TTGGCCGGCGAGCGCCTAGTGTGTCTCCCGCCGCCGGATTCGGCGGGCTGCGTGGGACCGGCGGGATCCCGGCCAGCCGGCCATGGCGGCGCTGGACTCGCTGGGAGTGAGCGTCTTCTCCGACCAGGGCGGGAGGACGTTACTCAAATCGTTGTGGAGCCCGAACCGACGGCTGAAGAAAAGCCCTCGCCGCGGCGGTCGCTGTCTCAGCCGTTGCCTCGGCGGCCGTCGCCGGCCGCCCTTCCCGGCGGCGAAGTCTCGGGGCAGGGCCCAGC
target_644	1	0.000224921	TAGGCCGGCGAGCGCCTAGTGTGTCTCCCGCCGCCGGATTCGGCGGGCTGCGTGGGACCGGCGGGATCCCGGCCAGCCGGCCATGGCGGGGCTGTACTCGCTGGGAGTGAGCGTCTTCTCCGACCAGGGCGGGAGGACGTTACTCAAATCGTTGTGGAGCCCGAACCGACGGCTGACGAAAAGCCCTCGCCGCGGCGGTCGCTGTCCCAGCCGTTGCGTCCGCGGCCGTCGCCGGCCGCCCTTCCCGGCGGCGAAGTCTCGGGGAAAGGCCCAGC
target_645	1	0.000224921	TTGGCCGGCGAGCGCCTAGTGTGACTCCCGCCGCCGGGTTCGGCGGGCTGCGCGGGACCGGCGGGATCCCGGCCAGCCGGCCATGGCGGCGCTGGACTCGCTGGGAGTGAGCGTCTTCTCCGACCAGGGCGGGAGGACGTTACTCAAATCGTTGTGGAGCCCGAACCGACGGCTGAAGAAAAGCCCTCGCCGCGGCGGTCGCTGTCTCAGCCGTTGCCTCCGCGGCCGTCGCCGGCCGCCCTTCCCGGCGGCGAAGTCTCGGGGAAAGACCCAGC
target_646	1	0.000224921	TTGGCCGGCGAGCGCCTAGTGTGTCTCCCGCCGCCGGATTCGGCGGGCTGCGTGGGACCGGCGGGATCCCGGCCAGCCGGCCAAGGCGGGGCTGTACTCGCTGGGAGGGAGCGACTTTTCCGACCAGGGCGGGAGGACGTTACTCAAATCGTTGTGGAGCCCGAACCGACGGCTGAAGAAAAGCCCTCGCCGCGGCGGTCGCTGTCTCAGCCGTTGCCTCCGCGGCCGTCGCCGGCCGCCCTTCCCGGCGGCGAAGTCTCGGGGAAAGGCCCAGC
target_647	1	0.000224921	ATGGCCGGCGAGCGCGTAGTGTGTCTCCCGCCGCCGGATTCGGCGGGCTGCGTGGGACCGGCGGGATCCCGGCCAGCCGGCCATGGCGGGGCTGTACTCGCTGGGAGTGAGCGTCTTCTCCGACCAGGGCGGGAGGACGTTACTCAAATCGTTGTGGAGCCCGAACCGACGGCTGAAGAAAAGCCCTCGCCGCGGCGGTCGCTGTCTCAGCCGTTGCCTCCGCGGCCGTCGCCGGCCGCCCTTCCCGGCGGCGAAGTCTCGGGGAAAGGCCCAGC
target_648	1	0.000224921	TTGGCCGGCGAGCGCCTAGTGTGTCTCCCGCCGCCGGATTCGGCGGGCTGCGTGGGACCGGCGGGATCCCGGCCAGCCGGCCATGGCGGGGCTGTACTCGCTGGGAGTGAGCGTCTTCTCCGACCAGGGCGGGAGGACGTTACTCAAATCGTTGTCGAGCCCGAACCGACGGCTGAAGANAAGCCCTCGCCGCGGCGGTCGCTGTCTCAGCCGTTGCCTCCGCGGCCGTCGCCGGCCGCCCTTCCCGGCGGCGAAGTCTCGGGGAAAGGCCCAGC
target_649	1	0.000224921	TTGGCCGGCGAGCGCCTAGTGTGTCTCCCGCCGCCGGATTCGGCGGGCTGCGTGGGACCGGCGGGATCCCGGCCAGCCGGCCATGGCGGGGCTGTACTCGCTGGAAGTGAGCGTCTTCTCCGACCAGGGCGGGAGGACGTTACTCAAATCGTTGTGGAGCCCGAACCGACGGCTGAAGAAAAGCCCTCGCCGCGGCGGTCGCTGTCTCAGCCGTTGCCTCCGCGGCCGTCGCCGGCCGCCCTTCCCGGCGGCGAAGTCTCGGGGAAAGGCCCAGC
target_650	1	0.000224921	TTGGCCGGCGAGCGCCTAGTGTGTCTCCCGCCGCCGGATTCGGCGGGCTGCGTGGGACCGGCGGGATCCCGGCCAGCCGGCCATGGCGGGGCTGAACTCGCGGGGAGGGAGCGTCTTCTCCGACCAGGGCGGGAGGACGTTACTCAAATCGTTGTGGAGCCCGAACCGACGGCTGAAGAAAAGCCCTCGCCGCGGCGGTCGCTGTCTCAGCCGTTGCCTCCGCGGCCGTCGCCGGCCGCCCTTCCCGGCGGCGAAGTCTCGGGGAGAGGCCCAGC
target_651	1	0.000224921	TTGGCCGGCGAGCGCCTAGTGTGTCTCCCGGCGCCGGATTCGGCGGGCTGCGTGGGACCGGCGGGATCCCGGCCAGCCGGCCATGGCAGGGCTGTACTCGCTGGGAGTGAGCGTCTTCTCCGACCAGGGCGGGAGGACGTTACTCAAATCGTTGTGGAGCCCGAACCGACGGCTGAAGAAAAGCCCTCGCCGCGGCGGTCGCTGTCTCAGCCGTTGCCTCCGCGGCCGTCGCCGGCCGCCCTTCCCGGCGGCGAAGTCTCGGGGAAAGGCCCAGC
target_652	1	0.000224921	TTGGCCGGCGAGCGCCTAGTGTGTCTCCCGCCGCCGGATTCGGCGGGCTGCGTGGGACCGGCGGGATCCCGGCCAGCCGGCCATGGCGGGGCTGTACTCGCTGGGAATGAGCGTCTTCTCCGACCAGGGCGGGAGGACGTTACTCAAATCGTTGTGGAGCCCGAACCGACGGCTGAAGAAAAGCCCTCGCCGCGGCGGTCGCTGTCTCAGCCGTTGCCTCCGCGGCCGTCGCCGGCCGCCCTTCCCGGCGGCGAAGTCTCGGGGAAAGGCCAGC
target_653	1	0.000224921	TTGGCCGGCGAGCGCCTAGTGTGTCTCCCGGCGCCGGATTCGGCGGGCTGCGTGGGACCGGCGGGATCCCGGCCAGCCGGCCATGGCGGGGCTGTACTCGCTGGGAGTGAGCGTCTTCTCCGACCAGGGCGGGAGGACGTTACTCAAATCGTTGTGGAGCCCGAGCCGACGGCTGAAGAAAAGCCGTCGCCGCGGCGGTCGCTGTCTCAGCCGTTGCCTCCGCGGCCGTCGCCGGCCGCCCTTCCCGGCGGCGAAGTCTCGGGGAAAGGCCCAGC
target_654	1	0.000224921	TTGGCCGGCGAGCGCCTAGTGTGTCTCCCGCCGCCGGATTCGGCGGGCTGCGTGGGACCGGCGGGATCCCGGCCAGCCGGCCATGGCGGGGCTGTACTGGCTGGGAGTGAGCGTCTTATCCGACCAGGGCGGGAGGACGTTACTCAAATCGTTGTGGAGCCCGAACCGACGGCTGAAGAAAAGCCCTCGCCGCGGCGGTCGCTGTCNCAGCCGTTGCCTCCGCGGCCGTCGCCGGCCGCCCTTCCCGGCGGCGAAGTCTCGGGGANAGGCCCAGC
target_655	1	0.000224921	TTGGCCGGCGAGCGCCTAGTGTGTCTCCCGCCGCCGGATTCGGCGGGCTGCGTGGGACCGGCGGGATCCCGGCCAGCCGGCCATGGCGGGGCTGTACTCGCTGGGAGTGAGCGTCTTCTCCGACCAGGGCGGGAGGACGTTACTCAAATCGTTGTGGAGCCCGAACCGACGGCTGAAGANATGCCCTCGCCGCGGCGGTCGCTGTCTCAGCCGTTGCCTCCGCGGCCGTCGCCGGCCGCCCTTCCCGGCGGCGAAGTCTCGGGGAAAGGCCCAGC
target_656	1	0.000224921	TTGGCCGGCGAGCGCCTAGTGTGTCNCCCGCCGCCGGATTCGGCGGGCTGCGTGGGACCGGCGGGATCCNGGCCAGCCGGCCATGGCGGGGCTGTACTCGCTGGGAGTGAGCGTCTTCTCCGACCAGGGCGGGAGGACGTTACTCAAATCGTTGTGGAGCCCGAACCGACGGCTGAAGAAAAGCCCTCGCCGCGGCGGTCGCTGTCTCAGCCGTTGCCTCGGCGGCCGTCGCCGGCCGCCCTTCCCGGCGGCGAAGTCTCGGGGACAGGCCCAGC
target_657	1	0.000224921	TTGGCCGGCGAGCGCCTAGTGTGTCTCCCGCCGCCGGATTCGGCGGGCTGCGTGGGACCGGCGGGATCCCGGCCAGCCGGCCATGGCGGGGCTGTACTCGCGGGGAGTGAGCGTCTTCTCCGACCAGGGCGGAAGGACGTTACTCAAATCGTTGTGGAGCCCGAACCGACGGCTGAAGAAAAGCCCTCGCCGCGGCGGTCGCTGTCTCAGCCGTTGCCTCCGCGGCCGTCGCCGGCCGCCCTTCCCGGCGGCGAAGTCTCGGGGAAAGGCCCAGC
target_658	1	0.000224921	TTGGCCGGCGAGCGCCTAGTGTGTCTCCCGCCGCCGGATTCGGCGGGCTGCGTGGGACCGGCGGGATCCCGGCCAGCCGGCCATGGCGGGGCTGAACTCGCTGGGAGTGAGCGTCTTCTCCGACCAGGGCGGGAGGACGTTACTCAAATCGTTGTGGAGCCCGAACCGCCGGCTGAAGAAAAGCCCTCGCCGCGGCGGTCGCTGTCTCAGCCGTTGCCTCCGCGGCCGTCGCCGGCCGCCCTTCCCGGCGGCGAAGTCTCGGGGAAAGGCCCAGC
target_659	1	0.000224921	TTGGCCGGCGAGCGCCTAGTGTGTCTCCCGCCGCCGGATTCGGCGGGCTGCGTGGGACCGGCGGGATCCCGGCCAGCCGGCCATGGCGGGGCTGTACTCGCTGGGAGTGAGCGTCTTCTCCGACCAGGGCGGGAGGACGTTACTCAAATCGTTGTGGAGCCCGAACCGACGGCTGAAGANAACCCCTCGCCGCGGCGGTCGCTGTCTCAGCCTTTGCCTCCGCGGCCGTCGCCGGCCGCCCTTCCCGGCGGCGTAGTCTCGGGGAAAGGCCCAGC
target_660	1	0.000224921	TTGGCCGGCGAGCGCCTAGTGTGTCTCCCGCCGCCGGATTCGGCGGGCTGCGTGGGACCGGCGGGATCCCGGCCAGCCGGCCATGGCGGGGCTGTACTCGCTGGGAGTGAGCGTCTTCTCCGACCAGGGCGGGAGGACGTTACTCAAATCGTTGTGGAGCCCGANCCGACGGCTGAAGAANAGCCNTCGCCGCGGCGGTCGCTGTCTCAGCCGTTGCCTCCGCGGCCGTCGCCGGCCGCCCTTCCCGGCGGCGAAGTCTCGGGGANAGGCCCAGC
target_661	1	0.000224921	TTGGCCGGCGAGCGCCTAGTGTGTCTCCCGCCGCCGGATTCGGCGGGCTGCGTGGGACCGGCGGGATCCCGGCCAGCCGGCCATGGCGGGGCTGTACTGGCTGGGAGTGAGCGTCTTCTCCGACCAGGGCGGGAGGACGTTACTCAAATCGTTGTGGAGCCCGAACCGACGGCTGAAGAAAAGCCCTCGCCGCGGCGGTCGCTGTCTCAGCCGTTGCCTCCGCGGCCGTCGCCGGCCGCCCTTCCCGGCGGCGAAGTCTCGGGGTAAGGCCCAGC
target_662	1	0.000224921	TTGGCCGGCGAGCGCCTAGTGTGTCTCCCCCCGCCGGATTCGGCGGGCTGCGTGGGACCGGCGGGATCCCGGCCAGCCGGCCATGGCGGGGCTGTACTCGCTGGGAGTGAGCGTCTTCTCCGACCAGGGCGGGAGGACGTTACTCAAATCGTTGTGGAGCCCGAACCGNCGGCTGAAGAAAAGGCCTCGCGGCGGCGGTCGCTGTCTCAGCCGTTGCGTCCACGGCCGTCGCCGGCCGCCCTTCCCGGCGGCGAAGTCTCGGGGAGAGGCCCAGC
target_663	1	0.000224921	TTGGCCGGCGAGCGCCTAGTGTGTCTCCCGCCGCCGGATTCGGCGGGCTGCGTGGGACCGGCGGGATCCCGGCCAGCCGGCCATGGCGGGGCTGGACTCGCTGGGAGTGAGCGTCTTCTCCGACCAGGGCGGGAGGACGTTACTCAAATCGTTGTGGAGCCCGAACCGACGGCTGAAGAAAAGCCCTCGCCGCGGCGGTCGCTGTCTCAGCCGNTGCCTCCGCGGCCGTCGCCGGCCGCCCTTCCCGGCGGCGAAGTCTCGGGGACAGGCCCAGC
target_664	1	0.000224921	TTGGCCGGCGAGCGCCTAGTGTGTCTCCCGCCGCCGGATTCGGCGGGCTTCGTGGGACCGGCGGGATCCCGGCCAGCCGGCCATGGCGGGGCTGTACTCGCTGGGAGTGAGCGTCTTCTCCGACCAGGGCGGGAGGACGTTACTCAAATCGTAGTGGAGCCCGAACCGACGGCTGAAGAAAAGCCCTCGCCGCGGCGGTCGCTGTCTCAGCCGTTGCCTCCGCGGCCGTCGCCGGCCGCCCTTCCCGGCGGCGAAGTCTCGGGGAAAGGCCCAGC
target_665	1	0.000224921	TTGGCCGGCGAGCGCCTAGTGTGTCNCCCGCCGCCGGATTCGGCGGGCTGCGTGGGACCGGCGGGATCCCGGCCAGCCGGCCATGGCGGGGCTGTACTCGCTGGGAGTGAGCGTCTTCTCCGACCAGGGCGGGAGGACGTTACTCAAATCGTTGTGGAGCCCGAACCGACGGCTGAAGACAAGCCCTCGCCGCGGCGGTCGCTGTCTCAGCCGTTGCCTCCGCGGCCGTCGCCGGCCGCCCTTCCCGGCGGCGAAGTCTCGGGGAAAGGCCCAGC
target_666	1	0.000224921	TTGGCCGGCGAGCGCCTAGTGTGTCTCCCACCGCCGGATTCGGCGGGCTGCGTGGGACCGGCGGGATCCCGGCCAGCCGGCCATGGCGGGGCTGTACTCGCTGGGAGTGAGCGTCTTCTCCGACCAGGGCGGGAGGACGTTACTCAAATCGGTGGAGCCCGGACCGACGGCTGAAGAAAAGCCCTCGCCGCGGCGGTCGCTGTCTCAGCCGTTGCCTCCGCGGCCGTCGCCGGCCGGCCTTCCCGGCGGCGAAGTCTCGGGGAAAGGCCCAGC
target_667	1	0.000224921	TTGGCCGGCGTGCGCCTAGTGTGTCTCCCGCCGCCGGATTCGGCGGGCTGCGTGGGACCGGCGGGATCCCGGCCAGCCGGCCATGGCGGGGCTGTACTCGCTGGGAGTGAGCGTCTTCTCCGACCAGGGCGGGAGGACGTTACTCAAATCGTTGTGGAGCCCGAACCGACGGCTGAAGAAAAGCCCTCGCCGCGGCGGTCGCTGTCTCAGCCGTTGCCTCCGCGGCCGTCGCCGGCCGCCCTTCCCGGCGGCGAAGTCTCGGGGAAAGGCCCAGC
target_668	1	0.000224921	TTGGCCGGCGAGCGCCTAGTGTGTCTCCCGCCGCCGGATTCGGCGCGCTGCGTGGGACCGGCGGGATCCCGGCCAGCCGGCCATGGCGGGGCTGTACTCGCTGGGAGTGAGCGTCTTCTCCGACCAGGGCGGGAGGACGTTACTCAAATCGTTGTGGAGCCCGAACCGACGGCTGAAGAAAAGCCCTCGCCGCGGCGGTCGCTGTCTCAGCCGTTGCCTCCGCGGCCGTCGCCGGCCGCCCTTCCCGGCGGCGAAGTCTCGGGGAAAGGCCCAGC
target_669	1	0.000224921	TTGGCCGGCGAGCGCCTAGTGTGTCTCCCGCCGCCGGATTCGGCGGGCTGCGTGGGACCGGCGGGATCCCGGCCAGCCGGCCATGGCGGGGCTGTACTCGCTGGGAGTGAGCGTCTTCTCCGACCAGGGCGGGAGGACGTTACTCAAATCGTTGTGGAGCCCGAACCGACGGCTGAAGAAAAGCCATCGCCGCGGCGNTCGCTGTCTCAGCCGTTGCCCCCGCGGCCGTCGCCGGCCGCCCTTCCCGGCGGCGAAGTCTCGGGGAAAGGCCCAGC
target_670	1	0.000224921	GCAAGGGCGAGGAGCTGTTCACCGGGGTGGTGCCCATCCTGGTCGAGCTGGACGGCGACGTAAACGACCACAAGTTCGTGACCACCCTGACCTACGGCGTGCAGTGCTTCAGCCGCTACCCCGACCACATGAAGCAGCACGACTTC
target_671	1	0.000224921	TTGGCCGGCGAGCGCCTAGTGTGTCTCCCGCCGCCGGATTCGGCGGGCTGCGTGGGACCGGCGGGATCCCGGCCAGCCGGCCATGGCGGGGCTGTACTCGCTGGGAGTGAGCGTCTTCTCCGACCAGGGCGGGAGGACGTTACTCAAATCGTTGTGGAGCCCGAACCGACGGCTGAAGAAAAGCCTTCGCCGCGGCGGTCGCTGTCTCAGCCCTTGCCTCCGCGGCCGTCCCCGGCCGGCCTTCCCGGCGGCGAAGTCTCGGGCACATCCCCCGC
target_672	1	0.000224921	TTGGCCGGCGAGCGCCTAGTGTGTCTCCCGCCGCCGGATTCGGCGGGCTGCGTGGGACCGGCGGGATCCCGGCCAGCCGGCCATGGCGGGGCTGAACTCGCTGGGAGTGGGCGTTTTTTCCGACCAGGGCGGGAGGACGTTACTCAAATCGTTGTGGAGCCCGAACCAACGGCTGAAGAAAAGCCCTCGCCGCGGCGGTCGCTGTCTCAGCCGTTGCCTCCGCGGCCGTCGCCGGCCGCCCTTCCCGGCGGCGAAGTCTCGGGGAAAGGCCCAGC
target_673	1	0.000224921	TTGGCCGGCGAGCGCCTAGTGTGTCTCCCGCCGCCGGATTCGGCGGGCTGCGTGGGACCGGCGGGATCCCGGCCAGCCGGCCATGGCGGGGCTGTACTCGCTGGGAGTGAGCGTCTTCTCCGACCAGGGCGGGAGGACGTTACTCAAATCGTTGTGGAGCCCGAACCTACGGCTGAAGAAAAGCCCTCGCCGCGGCGGTCGCTGTCTCAGCCGNTGCCTCCGCGGCCGTCGCCGGCCGCCCTTCCCGGCGGCGAAGTCTCGGGGAAAGGCCCAGC
target_674	1	0.000224921	TACCGGTAGACAGTGGTGAAATTAGGTGGGTTATTGATTCTGTTGTGGGCAAGGAAGATGGACTTGGTGTGGAGAATATACATGGAAGTGCTGCTATTGCCAGTGCTTATTCTAGGGCATATAAGGAGACATTTACACTTACATTTGTGACTGGAAGAACTGTTGGAATAGGAGCTTATCTTGCTCGACTTGGCATCCGGTGCATACAGCGTCTTGACCAGCCTATTATTCTTACAGGCTATTCTGCACTGAACAAGCTTC
target_675	1	0.000224921	TTGGCCGGCGAGCGCCTAGTGTGTCTCCCGCCGCCGGATTCGGCGGGCTGCGTGGGACCGGCGGGATCCCGGCCAGCCGGCCATGGCGGGGCTGTACTCGCTGGGAGTGAGCGTCTTCTCCGACCAGGGCGGGAGGACGTTACTCAAATCGTTGTGGAGCCCGAACCGACGGCTGAAGAACAGCGCTCGCCGCGGCGGTCGCTGTCTCAGCCGTTGCCTCCGCGGCCGTCGCCGGCCGCCCTTCCCGGCGGCGAAGTCTCGGGGAAAGGCCCAGC
target_676	1	0.000224921	TTGGCCGGCGAGCGCCTAGTGTGTCTCCCGCCGCCGGATTCGGCGGGCTGCGTGGGACCGGCGGGATCCCGGCCAGCCGGCCATGGCGGGGCTGTACTCGCTGGGAGTGAGCGTCTTCTCCGACCAGGGCGGGAGGACGTTACTCAAATCGTTGTGGAGCCCGAACCGCCGGCTGAAGAAAAGCCCTCGCCGCGGCGGTCGCTGTCTCAGCCGTTGCCTCCGCGGCCGTCGCCGGCCGCCCTTCCCGGCGGCGATGTCTCGGGGAAAGGCCCAGC
target_677	1	0.000224921	TTGGCCGGCGAGCGCCTAGTGTGTCTCCCGCCGCCGGATTCGGCGGGCTGCGTGGGACCGGCGGGATCCCGGCCAGCCGGCCATGGCGGGGCTGTACTCGCTGGGAGTGAGCGTCTTCTCCGACCAGGGCGGGAGGACGTTACTCAAATCGTTGTGGAGCCCGAACCGACGGCTGAAGCAAAGCCNTCGCCGCAGCGGTCGCTGTCTCAGCCGTTGCCTCCGCGGCCGTCGCCGGCCGCCCTTCCCGGCGGCGAAGTCTCGGGGAAAGGCCCAGC
target_678	1	0.000224921	TTGGCCGGCGAGCGCCTAGTGTGTCTCCCGCCGCCGGATTCGGCGGGCTGCGTGGGACCGGCGGGATCCCGGCCAGCCGGCCATGGCGGGGCTGTACTCGCTGGGAGTGAGCGTCTTCTCCGACCAGGGCGGGAGGACGTTACTCAAATCGTTGTGGAGCCTGAACCGACGGCTGAAGAAAAGCCCTCGCCGCGGCGGTCGCTGTCTCAGCCGTTGCCTCCGCGGCCGTCGCCGGCCGGCCTTCCCGGCGGCGAAGTCTCGGGGAAAGGCCCAGC
target_679	1	0.000224921	TTGGCCGGCGCACGCCTAGTGTGTCTCCCGCCGCCGGATTCGGCGGGCTGCGTGGAACCGGCGGGATCCCGGCCAGCCGGCCATGGCGGGGCTGTACTCGCTGGGAGTGAGCGTGTTCTCCGACCAGGGCGGGAGGACGTTACTCAAATCGTTGTGGAGCCCGAACGGACGGCTGAAGAAAAGCCCTCGCCGCGGCGGTCGCTGTCTCAGCCGTTGCCTCCGCGGCCGTCGCCGGCCGCCCATCCCGGCGGCGAAGTCTCGGGGAAAGGCCCAGC
target_680	1	0.000224921	TTGGCCGGCGAGCGCCTAGTGTGTCTCCCGTCGCCGGATTCGGCGGGCTGCGTGGGACCGGCGGGATCCCGGCCAGCCGGCCATGGCGGGGCTGTACTCGCTGGGAGTGAGCGTCTTCTCCGACCAGGGCGGGAGGACGTTACTCAAATCGTTGTGGAGCCCGAACCGACGGCTGAAGAAAAGCCCTCGCCGCGGCGGTCGCTGTCTCAGCCGTTGCCTCCGCGGCCGTCGCCGGCCGCCCTTCCCGGCGGCGAAGTCTCGGGGACAGGCCCAGC
target_681	1	0.000224921	TTGGCCGGCGAGCGCCTAGTGTGCCTCCCGCCGCCGGATTCGGCGGGCTGCGTGGGACCGGCGGGATCCCGGCCAGCCGGCCATGGCGGGGCTGTACTCGCTGGGAGTGAGCGTCTTCTCCGACCAGGGCGGGAGGACGTTACTCAAATCGTTGTGGAGCCCGAACCGACGGCTGAAGAAAAGCCCTCGCCGCGGCGGTCGCTGTCTCAGCCGTTGCCTCCGCGGCCGTCGCCGGCCGCCCTTCCCGGCGGCGAAGTCTCGGGGAAAGGCCCAGC
target_682	1	0.000224921	TTGGCCGGCGAGCGCCTAGTGTGTCTCGCGCCGCCGGATTCGGCGGGCTGCGTGGGGCCGGCGGGGTCCCGGCCAGCCGGCCATGGCGGGGCTGTACTGGCTGGGAGTGAGCGTCTTCTCCGACCAGGGCGGGAGGACGTTACTCAAATCGTTGTCGAGCCCGAACCGACGGCTGAAGAAAAGCCCTCGCCGCGGCGGTCGCTGTCCCAGCCGTTGCCTCCGCGGCCGTCGCCGGCCGCCCTTCCCGGCGGCGAAGTCTCGGGGAAAGGCCCAGC
target_683	1	0.000224921	TTGGCCGGCGAGCGCCTAGTGTGTCTCCCGCCGCCGGATTCGGCGGGCTGCGTGGGACCGGCGGGATCCCGGCCAGCCGGCCATGGCGGGGCTGTACTCGCTGGGAGTGGGCGTCTTCTCCGACCAGGGCGGGAGGACGTTACTCAAATCGTTGTGGAGCCCGAACCCACGGCTGAAGAAAAGCCCTCGCCGCGGCGGTCGCTGTCTCAGCCGTTGCCTCCGCGGCCGTCGCCGGCCGCCCTTCCCGGCGGCGAAGTCTCGGGGAAAGGCCCAGC
target_684	1	0.000224921	TTGGCCGGCGAGCGCCTAGTGTGTCGCCCGCCGCCGGATTCGGCGGGCTGCGTGGGACCGGCGGGATCCCGGCCAGCCGGCCATGGCGGGGCTGTACTCGCTGGGAGTGAGCGNCTTATCCGACCAGGGCGGGAGGACGTTACTCAAATCGTTGTGGAGCCCGAACCGACGGCTGAAGAAAAGCCCTCGCCGCGGCGGTCGCTGTCTCAGCCGTTGCCTCCGCGGCCGTCGCCGGCCGCCCTTCCCGGCGGCGAAGTCTCGGGGAAAGGCCCAGC
target_685	1	0.000224921	TTGGCCGGCGAGCGCCTAGTGTGTCTCCCGGCGCCGGATTCGGCGGGCTGCGTGGGACCGGCGGGATCCCGGCCAGCCGGCCATGGCGGGGCTGGACTCGCGGGGAGTGAGCGTCTTCTCCGACCAGGGCGGGAGGACGTTACTCAAATCGTTGTGGAGCCCGAACCGACGGCTGAAGAAACCCCCTCGCCGCCGCGGTCGCTGTCTCAGCCCTTGCCTCCGCGGCCGTCGCCGGCCGGCCTTCCCGGCGGCCAAGTCTCGGGGAAAGGCCCAGC
target_686	1	0.000224921	TTGGCCGGCGAGCGCCTAGTGTGTCTCCCGCCGCCGGATTCGGCGGGCTGCGTGGGACCGGCGGGATCCCGGCCAGCCGGCCATGGCGGGGCTGTACTCGCTGGGAGTGAGCGTCTTCTCCGACCAGGGCGGGAGGACGTTACTCAAATCGTTGTGGAGCCCGAACCGACGGCTGAAGATAAGCCCTCGCCGCGGCGGTCGCTGTCTCAGCCGATGCCTCCGCGGCCGTCGCCGGCCGCCCTTCCCGGCGGCGAAGTCTCGGGGAAAGGCCCAGC
target_687	1	0.000224921	TTGGCCGGCGAGCGCCTAGTGTGTCTCCCGCCGCCGGATTCGGCGGGCTGCGTGGGACCGGCGGGATCCCGGCCAGCCGGCCATGGCGGGGCTGTACTCGCTGGGAGGGAGCGTCTTCTCCGACCAGGGCGGAAGGACGTTACTCAAATCGTTGTGGAGCCCGAACCGACGGCTGAAGAAAAGCCCTCGCCGCGGCGGTCGCTGTCTCAGCCGTTGCCTCCGCGGCCGTCGCCGGCCGCCCTTCCCGGCGGCGAAGTCTCGGGGAAAGGCCCAGC
target_688	1	0.000224921	TTGGCCGGCGAGCGCCTAGTGTGTCTCCCGCCGCCGGATTCGGCGGGCTGCGTGGGACCGGCGGGATCTCGGCCAGCCGGCCATGGCGGGGCTGTACTCGCTGGGAGTGAGCGTCTTCTCCGACCAGGGCGGGAGGACGTTACTCAAATCGTTGTGGAGCCCGAACCGACGGCTGAAGAAAAGCCCTCGCCGCGGCGGTCGCTGTCTCAGCCGNTGCCTCCGCGGCCGTCGCCGGCCGCCCTTCCCGGCGGCGAAGTCTCGGGGAAAGGCGCAGC
target_689	1	0.000224921	TTGGCCGGCGAGCGCCTAGTGTGTCTCCCGCCGCCGGATTCGGCGGGCTGCGTGGGACCGGCGGGATCCCGGCCAGCCGGCCATGGCGGGGCTGTACTCGCTGGGAGTGAGCGTCATCTCCGACCAGGGCGGGAGGACGTTACTCAAATCGTTGTGGAGCCCGAACCGACGGCTGAAGAAAAGCCCTCGCCGCGGCGGTCGCTGTCTCAGCCGTTGCCTCCGCGGCCGTCGCCGGCCGCCCTTCCCGGCGGCGAAGTCTCGGGGAAAGGCCCAGC
target_690	1	0.000224921	TTGGCCGGCGAGCGCCTAGTGTGTCTCCCGCCGCCGGATTCGGCGGGCTGCGTGGGACCGGCGGGATCCCGGCCAGCCGGCCATGGCGGGGCTGTACTCGCTGGGAGTGGGCGTCTTCTCCGACCAGGGCGGGAGGACGTTACTCAAATCGTTGTGGAGCCCGAACCGACGGCTGAAGAAAAGCCCTCGCCGCGGCGGTCGCTGTCTCAGCCGTTGCCCCCGCGGCCGTCGCCGGCCGCCCTTCCCGGCGGCGAAGTCTCGGGGAAAGGCCCAGC
target_691	1	0.000224921	ACGGTCTAGACAGTGGTGAAATTAGGTGGGTTATTGATTCTGTTGTGGGCAAGGAAGATGGACTTGGTGTGGAGAATATACATGGAAGTGCTGCTATTGCCAGTGCTTATTCTAGGGCATATAAGGAGACATTTACACTTACATTTGTGACTGGNACGACTGTTGGAATACGAGCTTATCTTGCTCGACTTGGCATCCGGTGCATACTGCGTCTTGACCAGCCTATTATTCTTACACGCTAGTCTGCACTGAACAAGCTTC
target_692	1	0.000224921	TTGGCCGGCGAGCGCCTAGTGTGTCTCCCGCCGCCGGATTCGGCGGGCTGCGTGGGACCGGCGGGATCCCGGCCAGCCGGCCATGGCGGGGCTGTACTCGCTGGGAGTGAGCGTCTTCTCCGACCAGGGCGGGAGGACCTTACTCAAATCGTTGTGGAGCCCGAACCGACGGCCGAAGAAAAGGCCTCGCCGCGGCGGTCGCTGTCTCAGCCGTTGCCTCCGCGGCCGTCGCCGGCCGCCCTTCCCGGCGGCGAAGTCTTGGGGAAAGGCCCAGC
target_693	1	0.000224921	TTGGCCGGCGAGCGCCTAGTGTGTCTCCCGCCGCCGGATTCGGCGGGCTGCATGGGACCGGCGGGATCCCGGCCAGCCGGCCATGGCGGGGCTGTACTCGCTGGGAGTGAGCGTCTTCTCCGACCAGGGCGGGAGGACGTTACTCAAATCGTTGTGGAGCCCGAACCGACGGCTGAAGAAAAGCCCTCGCCGCGGCGGTCGCTGTCTCAGCCGTTGCCTCCGCGGCCGTCGCCGGCCGCCCTTCCCGGCGGCGAAGTCTCGGGGAATGGCCCAGC
target_694	1	0.000224921	TTGGCCGGCGAGCGCCTAGTGTGTCTCCCGCCGCCGGATTCGGCGGGCTGCGTGGGACCGGCGGGATCCCGGCCAGCCGGCCATGGCGGGGCTGTACTCGCTGGGAGTGAGGGTCTTCTCCGACCAGGGCGGGAGGACGTTACTCAAATCGTTGTGGAGCCCAAACGGACGGCTGAAGAAAAGCCCTCGCCGCGGCGGTCGCTGTCTCAGCCGTTGCCTCCGCGGCCGTCGCCGGCCGTCCTTCCCGGCGGCGAAGTCTCGGGGAAAGGCCCAGC
target_695	1	0.000224921	TTGGCCGGCGAGCGCCTAGTGTGTCTCCCGCCGCCGGATTCGGCGGGCTGCGTGGGACCGGCGGGATCCCGGCCAGCCGGCCATGGCGGGGCTGTACTCGCTGGGAGTGAGCGTCTTCTCCGACCAGGTCGGGAGGACGTTACTCAAATCGTTGTGGAGCCCGAACCGACGGCTGAAGAAAAGCCCTCGCCGCGGCGGTCGCTGTCTCAGCCGTTGCCTCCGCGGCCGTCGCCGGCCGCCCTTCCCGGCGGCGAAGTCTCGGGGAAAGGCCCAGC
target_696	1	0.000224921	GCAAGGGCGAGGAGCTGTTCACCGGGGTGGTGCCCATCCTGGTCGAGCTGGACGGCGACGTAAACGGCCACAAGTTCAGCGTCGTCCGGCGAGGGCAAGGGCGATGCCACCTACGGCAAGCTGACCCTGAAGTTCATCTGCACCACCGGCAAGCTGCCCGTGCCCTGGCCCACCCTCGTGACCACCCTGACCTACGGCGTGCAGTGCTTCAGCCGCTACCCCGACCACATGAAGCAGCACGACTTC
target_697	1	0.000224921	TTGGCCGGCGAGCGCCTAGTGTGTCTCCCGCCGCCGGATTCGGCGGGCTGCGTGGGACCGGCGGGATCCCGGCCAGCCGGCCATGGCGGGGCTGTACTCGCTGGGAGTGAGCGTCTTCTCCGACCAGGGCGGGAGGACGTTACTCAAATCGTTGTGGAGCCCGAACCGACGGCTAAAGAGAAGCCCTCGCCGCGGCGGTCGCTGACTCAGCCGTTGCCTCCGCGGCCGTCGCCGGCCGCCCTTCCCGGCGGCGAAGTCTCGGGGAAAGGCCCAGC
target_698	1	0.000224921	TTGGCCGGCGAGCGCCTAGTGTGTCTCCCGGCGCCGGATTCGGCGGGCTGCGTGGGACCGGCGGGATCCGGGCCAGCCGGCCATGGCGGGGCTGTACTCGCTGGGAGTGAGCGTCTTATCCGACCAGGGCGGGAGGACGTTACTCAAATCGTTGTGGAGCCCGAACCGACGGCTGAAGAAAAGCCCTCGCCGCGCCGGTCGCTGTCTCAGCCGTTGCCTCCGCGGCCGTCGCCGGCCGCCCTTCCCGGCGGCGAAGTCTCGGGGAAAGGCCCCGC
target_699	1	0.000224921	TTGGCCGGCGAGCGCCTAGTGTGTCTCCCGCCGCCGGATTCGGCGGGCTGCGTGGGACCGGCGGGATCCCGGCCAGCCGGCCATGGCGGGGCTGTACTCGCTGGGAGTGAGCGTCTTCTCCGACCAGGGCGGGAGGACGTTACTCAAATCGTTGTGGAGCCCAAACCGACGGCTGAAGAAAAGCCCTCGCCGCGGCGGTCGCTGTCTCAGCCGATGCCTCCGCGGCCGTCGCCGGCCGCCCTTCCCGGCGGCGAAGTCTCGGGGAAAGGCCCAGC
target_700	1	0.000224921	TTGGCCGGCGAGCGCCTAGTGTGTCTCCCGCCGCCGGATTCGGCGGGCTGCGTGGGACCGGCGGGATCCCGGCCAGCCGGCCATGGCGGGGCTGTACTCGCTGGGAGTGAGCGTCTTCTCCGACCAGGGCGGGAGGACGCTACTCAAATCGTTGTGGAGCCCGAACCGACGGCTGAAGTAAAGCCCTCGCCGCGGCGGTCGCTGTCTCAGCCGTTGCCTCCGCGGCCGTCGCCGGCGGCCCTTCCCGGCGGCGACGTCTCGGGGACAGGCCCAGC
target_701	1	0.000224921	TTGGCCGGCGAGCGCCTAGTGTGTCTCCCGCCGCCGGATTCGGCGGGCTGCGTGGGACCGGCGGGATCCCGGCCAGCCGGCCATGGCGGGGCTGTACTCGCTGGGAGTGAGCGTCTTCTCCGACCAGGGCGGGATGACGTTACTCAAATCGTTGTGGAGCCCGAACCGACGGCTGAAGAAAAGCCCTCGCCGCGGCGGTCGCTGTCTCAGCCGTTGCCTCCGCGGCCGTCGCCGGCCGCCCTTCCCGGCGGCGAAGTCTCGGGGAAAGGCCCAGC
target_702	1	0.000224921	TTGGCCGGCGAGCGCCTAGTGTGTCTCCCGCCGCCGGATTCGGCGGGCTGCGTGGGACCGGCGGGATCCCGGCCAGCCGGCCATGGCGGGGCTGTACTCGCTGGGAGTGAGCGTCTTCTCCGACCAGGGCGGGAGGACGTTACTCAAATCGTTGTGGAGCCCGAACCGACGGCTGAAGAAGAGCCCTCGCCGCGGCGGTCGCTGTCTCAGCCGTTACCTCCGCGGCCGTCGCCGGCCGCCCTTCCCGGCGGCGTAGTCTCGGGGAAAGGCCCAGC
target_703	1	0.000224921	TTGGCCGGCGAGCGCCTAGTGTGTCTCCCGCCGCCGGATTCGGCGGGCTGCGTGGGACCGGCGGGATCCCGGCCAGCCGGCCATGGCGGGGCTGAACTCGCTGGGAGTGAGCGTCTTCTCCGACCAGGGCGGGAGGACGTTACTCAAATCGTTGTGGAGCCCGAACCGACGGCTGAAGAAAAGCCCTCGCCGCGGCGGTCGCTGTCTCAGCCGTTGCCTCCGCGGTCGTCGCCGGCCGCCCTTCCCGGCGGCGAAGTCTCGGGGAAAGGCCCAGC
target_704	1	0.000224921	TTGGCCGGCGAGCGCCTAGTGTGTCTCCCGCCGCCGGATTCGGCGGGCTGCGTGGGACCGGCGGGATCCCGGCCAGCCGGCCATGGCGGGGCTGTACTCGCTGGGAGTGAGCGTCTTCCCCGACCAGGGCGGGAGGACGTTACTCAAATCGTTGTGGAGCCCGAACCGACGGCTGAAGAAAAGCCCTCGCCGCGGCGGTCGCTGTCTCAGCCATTGCCTCCGCGGCCGTCGCCGGCCGCCCTTCCCGGCGGCGAAGTCTCGGGGAAAGGCCCAGC
target_705	1	0.000224921	TTGGCCGGCGAGCGCCTAGTGTGTCTCCCGCCGCCGGATTCGGCGGGCTGCGTGGGACCGGCGGGATCCCGGCCAGCCGGCCATGGCGGGGCTGAACTCGCTGGGAGTGAGCGTCTTCTCCGACCAGGGCGGGAGGACGTTACTCAAATCGTTGTGGAGCCCGAACCCACGGCTGAAGAAAAGCCCTCGCCGCGGCGGTCGCTGTCTCAGCCGTTGCCTCCGCGGCCGTCGCCGGCCGCCCTTCCCGGCGGCGAAGTCTCGGGGAAAGGCCCAGC
target_706	1	0.000224921	TTGGCCGGCGAGCGCCTAGTGTGTCTCCCGCCGCCGGATTCGGCGGGCTGCGTGGGACCGGCGGGATCCCGGCCAGCCGGCCATGGCGGGGCTGTACTCGCTGGGAGTGAGCGTCTTCTCCGACCAGGGCGGGAGGACGTTACTCAAATCGTTGTGGAGCCCGAACCGACGGCTGAAGAAAAGCCCTCGCCGCGGCGGTCGCTGTCTCAGCCGTCGCCTCCGCGGCCGTCCCCGGCTGCCCTTCCCGGCGGCGGCGTCTCAGGGCTGGGCCCAGC
target_707	1	0.000224921	TTGGCCGGCGAGCGCCTAGTGTGTCTCCCGCCGCCGGATTCGGCGGGCTGCGTGGGACCGGCGGGATCCGGGCCAGCCGGCCATGGCGGGGCTGTACTGGCTGGGAGTGAGCGTCTTCTCCGACCAGGGCGGGAGGACGTTACTCAAATCGTTGTGGAGCCCGAACCGACGGCTGAAGAAAAGCCCTCGCCGCGGCGGTCGCTGTCTCAGCCGATGCCTCCGCGGCCGTCGCCGGCCGCCCTTCCCGGCGGCGCAGTCTCGGGGAAAGGCCCAGC
target_708	1	0.000224921	TTGGCCGGCGAGCGCCTAGTGTGTCTCCCGCCGCCGGATTCGGCGGGCTGCGTGGGACCGGCGGGATCCCGGCCAGCCGGCCATGGCGGGGCTGAACTCGCTGGGAGTGAGCGCCTTCTCCGACCAGGGCGGGAGGACGTTACTCAAATCGTTGTGGAGCCCGAACCGACGGCTGAAGAANAGCCCTCGCCGCGGCGGTCGCTGTCTCAGCCGTTGCCTCCGCGGCCGTCGCCGGCCGCCCTTCCCGGCGGCGAAGTCTCGGGGANAGGCCCAGC
target_709	1	0.000224921	TTGGCCGGCGAGCGCCTAGTGTGTCTCCCGCCGCCGGATTCGGCGGGCTGCGTGGGACCGGCGGGATCCCGGCCAGCCGGCCATGGCGGGGCTGGACTCGCTGGGAGTGAGCGTCTTCTCCGACCAGGGCGGGAGGACGTTACTCAAATCGTTGTGGAGCCCGAACCGACGGCTGAAGAAAAGCCCTCGCCGCGGCGGTCGCTGTCTCAGCCGATGCCTCCGCGGCCGTCGCCGGCCGCCCTTCCCGGCGGCGAAGTCTCGGGGAAAGGCCCAGC
target_710	1	0.000224921	TTGGCCGGCGAGCGCCTAGTGTGTCTCCCGCCGCCGGATTCGGCGGGCTGCGTGGGACCGGCGGGATCCCGGCCAGCCGGCCATGGCGGGGCTGGACTCGCTGGGAGTGAGCGTCTTCTCCGACCAGGGCGGGAGGACGTTACTCAAATCGTTGTGGAGCCCGAACCGACGGCTGAAGAATAGCCCTCGCCGCGGCGGTCGCTGTCTCAGCCGTTGCCTCCGCGGCCGTCGCCGGCCGCCCTTCCCGGCGGCGAAGTCTCGGGGAAAGGCCCGGC
target_711	1	0.000224921	TTGGCCGGCGAGCGCCTAGTGTGTCTCCCGCCGCCGGATTCGGCGGGCTGCGTGGGACCGGCGGGATCCCGGCCAGCCGGCCATGGCGGGGCTGTACTCGCTGGGAGTGAGCGTNTTCTCCGACCAGGGCGGGAGGACGTTACTCAAATCGTTGTGGAGCCCGAACCGACGGCTGAAGAAAAGCCCTCGCCGCGGCGGTCGCTGTCTCAGCCGTTGCCTCCGCGGCCGTCGCCGGCCGCCCTTCCCGGCGGCGAAGTCTCGGGGAAAGGCCCAGC
target_712	1	0.000224921	TTGGCCGGCGAGCGCCTAGTGTGTCTCCCGCCGCCGGATTCGGCGGGCTGCGTGGGACCGGCGGGATCCCGGCCAGCCGGCCGTGGCGGGGCTGCACTCGCTGGGAGTGAGCGTCTTCTCCGACCAGGGCGGGAGGACGTTACTCAAATCGTTGTGGAGCCCGAACCGACGGCTGAAGAAAAGCCCTCGCCGCGGCGGTCGCTGTCTCAGCCGTTGCCTCCGCGGCCGTCGCCGGCCGCCCTTCCCGGCGGCGAAGTCTCGGGGAAAGGCCCAGC
target_713	1	0.000224921	TTGGCCGGCGAGCGCCTAGTGTGTCTCCCGCCGCCGGATTCGGCGGGCTGCGTGGGACCGGCGGGATCCCGGCCAGCCGGCCATGCCGGGGCTGTACTCGCTGGGAGTGAGCGTCTTCTCCGACCAGGGCGGGAGGACGTTACTCAAATCGTTGTGGAGCCCGAACCGACGGCTGAAGAAAAGCCCTCGCCGCGGCGGTCGCTGTCTCAGCCGTTGCCTCCGCGGCCGTCGCCGGCCGCCCTTCCCGGCGGCGAAGTCTCGGGGAAAGGCCCAGC
target_714	1	0.000224921	TTGGCCGGCGAGCGCCTAGTGTGTCTCCCGCCGCCGGATTCGGCGGGCTGCGTGGGATCGGCGGGATCCCGGCCAGCCGGCCATGGCGGGGCTGTACTCGCTGGGAGTGAGCGTCTTCTCCGACCAGGGCGGGAGGACGTTACTCAAATCGTTGTGGAGCCCGAACCGACGGCTGAAGAAAAGCCCTCGCCGCGGCGGTCGCTGTCTCAGCCGTTGCCTCCGCGGCCGTCGCCGGCCGCCCTTCCCGGCGGCGAAGTCTCGGGGAAAGGCCCAGC
target_715	1	0.000224921	TTGGCCGGCGAGCGCCTAGTGTGTCTCCCGCCGCCGGATTCGGCGGGCTGCGTGGGACCGGCGGGATCCCGGCCAGCCGGCCATGGCGGGGCTGTACTCGCTGGGAGTGAGCGTCTTCTCCGACCAGGGGGGAGGACGTTACTCAAATCGTTGTGGAGCCCGAACCGACGGCTGAAGAAAAGCCCTCGCCGCGGCGGTCGCTGTCTCAGCCGTTGCCTCCGCGGCCGTCGCCGGCCGCCCTTCCCGGCGGCGAAGTCTCGGGGAAAGGCCCAGC
target_716	1	0.000224921	TTGGCCGGCGAGCGCCTAGTGTGTCTCCCGCCGCCGGATTCGGCGGGCTGCGTGGGACCGGCGGGATCCCGGCCAGCCGGCCATGGCGGGGCTGTACTCGCTGGGAGTGAGCGTCTTTTCCGACCAGGGCGGGAGGACGTTACTCAAATCGTTGTGGAGCCCGAACCGACGGCTGAAGTAAAGCCCTCGCCGCGGCGGTCGCTGTCTCAGCCGTTGCCTCCGCGGCCGTCGCCGGCCGCCCTTCCCGGCGGCGAAGTCTCGGGGAGAGGCCCAGC
target_717	1	0.000224921	TTGGCCGGCGAGCGCCTAGTGTGTCTCCCGCCGCCGGATTCGGCGGGCTGCGTGGGACCGGCGGGATCCCGGCCAGCCGGTCATGGCGGGGCTGTACTCGCTGGGAGTGAGCGTCTTCTCCGACCAGGGCGGGAGGACGTTACTCAAATCGTTGTGGAGCCCGAACCGNCGGCTGAAGAAAAGCCCTCGCCGCGGCGGTCGCTGTCTCAGCCGTTGCCTCCGCGGCCGTCGCCGGCCGCCCTTCCCGGCGGCGAAGTCTCGGGGTAAGGCCCAGC
target_718	1	0.000224921	TTGGCCGGCGAGCGCCTAGTGTGTCTCCCGCCGCCGGATTCGGCGGGCTGCGTGGGACCGGCGGGATCCCGGCCAGCCGGCCATGGCGGGGCTGTACTCGCTGGGAGTGAGCGTCTTCTCCGACCAGGGCGGGAGGACGTTACTCAAATCGTTGTGGAGCCCGAACCGACGGCTGAAGAAAAGCCCTCGCCGCGGCGATCGCTGTCTCAGCCGTTGCCTCCGCGGCCGTCGCCGGCCGCCCTTCCCGGCGGCGAAGTCTCGGGGAAAGGCCCAGC
target_719	1	0.000224921	TTGGCCGGCGAGCGCCTAGTGTGTCTCCCGCCGCCGGATTCGGCGGGCTGCGTGGGACCGGCGGGATCCCGGCCAGCCGGCCATGGCGGGGCTGTATTGGCTGGGAGGGAGCGTTTTTTCCGACCAGGGCGGGAGGACGTTACTCAAATCGTTGTGGAGCCCGAACCGACGGCTGAAGAAAAGCCCTCGCCGCGGCGGTCGCTGTCTCAGCCGTTGCCTCCGCGGCCGTCGCCGGCCGCCCTTCCCGGCGGCGAAGTCTCGGGGACAGGCCCAGC
target_720	1	0.000224921	TTGGCCGGCGAGCGCCTAGTGTGTCTCCCGCCGCCGGATTCGGCGGGCTGCGTGGGACCGGCGGGATCCCGGCCAGCCGGGCATGGCGGGGCTGTACTCGCTGGGAGTGAGCGTCTTCTCCGACCAGGGCGGAAGGACGTTACTCAAATCGTTGTGGAGCCCGAGCCGACGGCTGAAGAAAAGCCCTCGCCGCGGCGGTCGCTGTCTCAGCCGTTGCCTCCGCGGCCGTCGCCGGCCGCCCTTCCCGGCGGCGAAGTCTCGGGGAAAGGCCCAGC
target_721	1	0.000224921	TTGGCCGGCGAGCGCCTAGTGTGTCTCCCGCCGCCGGATTCGGCGGGCTGCGTGGGACCGGCGGGATCCCGGCCAGCCGGCCATGGCGGGGCTGTACTCGCTGGGAGTGAGCGTCTTCTCCGACCAGGGCGGGAGGACGTTACTCAAATCGTTGTGGAGCCCGAACCGACGGCTGAAGAAAAGCCCTCGCCGCGGCGGTCGCTGTCTCAGCCGTTGCCTCCGCGGCCGTCGCCGGCCGCCTTCCCGGCGGCGAAGTCTCGGGGAAAGGCCCAGC
target_722	1	0.000224921	TTGGCCGGCGAGCGCCTAGTGTGTCTCCCGCCGCCGGATTCGGCGGGCTGCGTGGGACCGGCGGGATCCCGGCCAGCCGGCCATGGCGGGGCTGAACTCGCTGGGAGTGGGCGTCTTCTCCGACCAGGGCGGGAGGACGTTACTCAAATCGTTGTGGAGCCCGAACCGACGGCTGAAGAAAAGCCCTCGCCGCGGCGGTCGCTGTCTCAGCCGTTGCCTCCGCGGCCGTCGCCGGCCGCCCTTCCCGGCGGCGGAGTCTCGGGGAAAGGCCCAGC
target_723	1	0.000224921	TTGGCCGGCGAGCGCCTAGTGTGTCTCCCGCCGCCGGATTCGGCGGGCTGCGTGGGACCGGCGGGATCCCGGCCAGCCGGCCATGGCGGGGCGGTACTCGCGGGGAGGGAGCGTCTTCTCCGACCAGGGCGGGAGGACGTTACTCAAATCGTTGTGGAGCCCGAACCGACGGCTGAAGAAGAGCCGTCGCCGCGGCGGTCGCTGTCTCAGCCGTTGCCTCCGCGGCCGTCGCCGGCCGCCCTTCCCGGCGGCGAAGTCTCGGGGAAAGGCCCAGC
target_724	1	0.000224921	TTGGCCGGCGAGCGCCTAGTGTGTCTCCCGCCGCCGGATTCGGCGGGCTGCGTGGGACCGGCGGGATCCCGGCCAGCCGGCCATGGCGGGGCTGTACTCGCTGGGAGTGAGCGTCTTCTCCGACCAGGGCGGGAGGACGTTACTCAATTCGTTGTGGAGCCCGAACCGACGGCTGAAGAAAAGCCCTCGCCGCGGCGGTCGCTGTCTCAGCCGTTGCCTCCGCGGCCGACGCCGGCCGCCCTTCCCGGCGGCGAAGTCTCGGGGAAAGGCCCAGC
target_725	1	0.000224921	TTGGCCGGCGAGCGCCTAGTGTGTCTCCCGCCGCCGGATTCGGCGGGCTGCGTGGGACCGGCGGGATCCCGGCCAGCCGGCCATGGCGGGGCTGTACTCGCTGGGAGTGAGCGTCTTCTCCGACCAGGGCGGGAGGACGTTACTCAAATCGTTGTGGAGCCCAACCGACGGCTGAAGAAAAGCCCTCGCCGCGGCGGTCGCTGTCTCAGCCGTTGCCTCCGCGGCCGTCGCCGGCCGCCCTTCCCGGCGGCGAAGTCTCGGGGAAAGGCCCAGC
target_726	1	0.000224921	TTGCCCGGCGAGCGCCTAGTGTGTCTCCCGCCGCCGGATTCGGCGGGCTGCGTGGGACCCGCGGGATCCCGGCCAGCCGGCCATGGCGGGGCTGTACTCGCTGGGAGTGAGCGTCTTCTCCGACCAGGGCGGGAGGACGTTACTCAAATCGTTGTGGGGCCCGAACCGACGGCTGAAGAAAAGCCCTCGCCGCGGCGGTCGCTGTCTCAGCCGTTGCCTCCGCGGCCGTCGCCGGCCGCCCTTCCCGGCGGCGAAGTCTCGGGGAAAGGCCCAGC
target_727	1	0.000224921	TTGGCCGGCGAGCGCCTAGTGTGTCTCCCGCCGCCGGATTCGGCGGGCTGCGTGGGACCGGCGGGATCCCGGCCAGCCGGCCATGGCGGGGCTGTACTCGCTGGGAGTGGGCGTCTTCTCCGACCAGGGCGGGAGGACGTTACTCAAATCGTTGTGGAGCCCGAACCGACGGCTGAAGAAAAGCCATCGCCGCGGCGGTCGCTGTCTCAGCCGTTGCCACCGCGGCCGTCGCCGGCCGCCCTTCCCGGCGGCGNAGTCTCGGGGAAAGGCCCAGC
target_728	1	0.000224921	TTGGCCGGCGAGCGCCTAGTGTGTCTCCCGCCGCCGGATTCGGCGGGCTGCGGGGGACCGGCGGGATCCCGGCCAGCCGGCCATGGCGGGGCGGNACTCGCGGGGAGTGAGCGTCTTCTCCGACCAGGGCGGGAGGACGTTACTCAAATCGTTGTGGAGCCCGATCCGACGGCTGAAGNANAGCCCTCGCCGCGGCGGTCGCTGTCTCAGCCGTTGCCTCCGCGGCCGTCGCCGGCCGCCCTTCCCGGCGGCGAAGTCTCGGGGAAAGGCCCAGC
target_729	1	0.000224921	TTGGCCGGCGAGCGCCTAGTGTGTCTCCCGCCGCCGGATTCGGCGGGCTGCGTGGGACCGGCGGGATCCCGGCCAGCCGGCCATGGCGGGGCTGTACTCGCTGGGAGTGAGCGTCTTCTCCGACCAGGGCGGGAGGACGTTACTCAAATCGTTGTGGAGCCCGAAGCGACGGCTGAAGAAAAGCCCTCGCCGCGGCGGTCGCAGNCACAGCCGTTGCCTCCGCGGCCGTCGCCGGCGGCCCTTCCCGGCGGCGAAGTCTCGGGGGAAGGCCCAGC
target_730	1	0.000224921	TTGGCCGGCGAGCGCCTAGTGTGTCTCCCGCCGCCGGATTCGGCGGGCTGCGTGGGACCGGCGGGATGCCGGCCAGCCGGCCATGGCGGGGCTGTACTCGGGGGGAGTGAGCGTCTTCTCCGACCAGGGCGGGAGGACGTTACTCAAATCGTTGTGGAGCCCGAACCGACGGCTGAAGAAAAGCCCTCGCCGCGGCGGTCGCTGTCTCAGCCGNTGCCTCCGCGGCCGTCGCCGGCCGCCCTTCCCGGCGGCGAAGTCTCGGGGAAAGGCCCAGC
target_731	1	0.000224921	TTGGCCGGCGAGCGCCTAGTGTGTCTCCCGCCGCCGGATTCGGCGGGCTGCGTGGGACCGGCGGGATCCCGGCCAGCCGGCCATGGCGGGGCTGTACTCGCTGGGAGTGAGCGTTTTCTCCGACCAGGGCGGGAGGACGTTACTCAAATCGTTGTGGAGCCCGAACCGACGGCTGAAGAAAAGCCCTCGCCGCGGCGGTCGCAGTCTCAGCCGTTGCCTCCGCGGCCGTCGCCGGCCGCCCTTCCCGGCGGCGAAGTCTCGGGGAAAGGCCCAGC
target_732	1	0.000224921	TTGGCCGGCGAGCGCCTAGTGTGTCTCCCGCCGCCGGATTCGGCGGGCTGCGTGGGACCGGCGGGATCCCGGCCAGCCGGCCATGGCGGGGCTGAACTGGCGGGGAGTGGGGGGCTTCTCCGACCAGGGCGGGAGGACGTTACTCAAATCGTTGTGGAGCCCGAACCGACGGCTGAAGAAAAGCCCTCGCCGCGGCGGTCGCTGTCTCAGCCGTTGCCTCCGCGGCCGTCGCCGGCCGCCCTTCCCGGCGGCGTAGTCTCGGGGAAAGGCCCAGC
target_733	1	0.000224921	TTGGCCGGCGAGCGCCTAGTGTGTCTCCCGCCGCCGGATTCGGCGGGCTGCGTGGGACCGGCGGGATCCCGGCCAGCCGGCCATGGCGGGGCTGTACTCGCTGGGAGTGAGCGTCTTCTCCGACCAGGGCGGGAGGACGTTACTCAAATCGTTGTGGAGCCCGAACCGACGGCTGAAGAAAAGCCCTCGCCGCGGCGGTCGCTGTCTCAGCCGAAGCCTCCGCGGCCGTCGCCGGCCGCCCTTCCCGGCGGCGTAGTCTCGGGGAAAGGCCCAGC
target_734	1	0.000224921	TTGCCCGGCGAGCGCCTAGTGTGTCTCCCGCCGCCGGATTCGGCGGGCTGCGTGGGACCGGCGGGATCCCGGCCAGCCGGCCATGGCGGGGCTGAACTCGCTGGGAGTGACCGTCTTCTCCGACCAGGGCGGGAGGACGTTACTCAAATCGTTGTGGAGCCCGAACCGTCGGCTGAAGAAAAGCCCTCGCCGCGGCGGTCGCTGTCTCAGCCGTTGCCTCCGCGGCCGTCGCCGTCCGCCCTTCCCGGCGGCGAAGTCTCGGGGAAAGGCCCAGC
target_735	1	0.000224921	TTGGCCGGCGAGCGCCTAGTGTGTCTCCCGCCGCCGGATTCGGCGGGCTGCGTGGGACCAGCGGGATCCCGGCCAGCCGGCCATGGCGGGGCTGTACTCGCTGGGAGTGAGCGTCTTCTCCGACCAGGGCGGGAGGACGTTACTCAAATCGTTGTGGAGCCCGAACCGGCGGCTGAAGAAAAGCCCTCGCCGCGGCGGTCGCTGTCTCAGCCGTTGCCTCCGCGGCCGTCGCCGGCCGCCCTTCCCGGCGGCGAAGTCTCGGGGAAAGGCCCAGC
target_736	1	0.000224921	TTGGCCGGCGAGCGCCTAGTGTGTCTCCCGCCGCCGGATTCGGCGGCCTGCGTGGGACCGGCGGGATCCCGGCCAGCCGGCCATGGCGGGGCTGTACTCGCTGGGAGTGAGCGTCTTCTCCGACCAGGGCGGGAGGACGTTACTCAAATCTTTNTTTTTCGTTGTGGAGCCCGAACCGGCGGCTGAAGNAAAGCCCTCGCCGCGGCGGTCGCTGTCTCAGCCGTTGCCTCCGCGGCCGTCGCCGGCCGCCCTTCCCGGCGGCGAAGTCTCGGGGAATGGCCCAGC
target_737	1	0.000224921	TTGGCCGGCGAGCGCCTAGTGTGTCTCCCGCCGCCGGATTCGGCGGGCTGCGTGGGACCGGCGGGATCCCGGCCAGCCGGCCATGGCGGGGCTGTACTCGCTGGGAGTGAGCGTCTTCTCCGACCAGGGCGGGAGGACGTTACTCAAGTCGTTGTGGAGCCCGAACCGACGGCTGAAGAAAAGCCCTCGCCGCGGCGGTCGCTGTCTCAGCCGTTGCCTCCGCGGCCGTCGCCGGCCGCCCTTCCCGGCGGCGAAGTCTCGGGGAAAGGCCCAGC
target_738	1	0.000224921	TTGGCCGGCGAGCGCCTAGTGTGTCTCCCGCCGCCGGATTCGGCGGGCTGCGTGGGACCGGGGGGATCCCGGCCAGCCGGCCATGGCGGGGCGGTACTCGCGGGGAGTGAGCGTCTTCTCCGACCAGGGCGGGAGGACGTTACTCAAATCGTTGTGGAGCCCGAACCGACGGCTGAAGAAAAGCCCTCGCCGCGGCGGTCGCTGTCTCAGCCGTTGCCTCCGCGGCCGTCGCCGGCCGCCCTTCCCGGCGGCGAAGTCTCGGGGAAAGGCCCAGC
target_739	1	0.000224921	TTGGCCGGCGAGCGCCTAGTGTGTCTCCCGCCGCCGGATTCGGCGGGCTGCGTGGGACCGGCGGGATCCCGGCCAGCCGGCCATGGCGGGGCTGTACTCGCTGGGAGTGAGCGTCTTCTCCGACCAGGGCGGGAGGACGTTACTCAAATCGTTGTGGAGCCCGAACCGACGGCTGAAGAAAAGCCCTCGCCGCGGCGGTCGCTGACTCAGCCGTTGCCTCCGCGGCCATCGCCGGCCGCCGTTGCCGGCGGCGAAGTCTCGGGGAAAGGCCCAGC
target_740	1	0.000224921	TTGGCCGGCGAGCGCCTAGTGTGTCTCCCGCCGCCGGATTCGGCGGGCTGCGTGGGACCGGCGGGATCCCGGCCAGCCGGCCATGGCGGGGCTGTACTGGCTGGGAGTGAGCGTCTTCTCCGACCAGGGCGGGAGGACGTTACTCAAATCGTTGTGGAGCCCGAACCCACGGCTGAAGAAAAGCCCTCGCCGCGGCGGTCGCTGTCTCAGCCGTTGCCTCCGCGGCCGTCGCCGGCGGCNCTTCCCGGCGGCGCNGTCTCGGGGAANGGCCCAGC
target_741	1	0.000224921	TTGGCCGGCGAGCGCCTAGTGTGTCTCCCGCCGCCGGATTCGGCGGGCTGCGGGGGACCGGCGGGATCCCGGCCAGCCGGCCATGGCGGGGCTGTACTCGCTGGGAGTGAGCGTCTTCTCCGACCAGGGCGGGAGGACGTTACTCAAATCGTTGTGGAGCCCGAACCGACGGCTGAAGAAAAGCCCTCGCCGCGGCGGTCGCTGTCTCAGCCGTTGCCTTCGCGGCCGTCGCCGGCCGGCCTTCCCGGCGGCGAAGTCTCGGGGAAAGGCCCAGC
target_742	1	0.000224921	TTGGCCGGCGAGCGCCTAGTGTGTCTCCCGCCGCCGGATTCGGCGGGCTGCGTGGGACCGGCGGGATCCCGGCCAGCCGGCCATGGCGGGGCTGTACTCGCTGGGAGTGAGCGTCTTCTCCGACCAGGGCGGGAGGACGTTACTCAAATCGTTGTGGAGCCCGAACCCACGGCTGAAGACAACCCCTGGCCGCGGCGGTCGCTGTCTCAGCCGTTGCCTCCGCGGCCGTCGCCGGCCGCCCTTCCCGGCGGCGAAGTCTCGGGGAAAGGCCCAGC
target_743	1	0.000224921	TTGGCCGGCCAGCGCCTAGTGTGTCTCCCGCCGCCGGATTCGGCGGGCTGCGTGGGACCGGCGGGATCCCGGCCAGCCGGCCATGGCGGGGCTGTACTCGCTGGGAGTGAGCGTCTTCTCCGACCAGGGCGGGAGGACGTTACTCAAATCGTTGTGGAGCCCGAACCGACGGCTGAAGAAAAGCCCTCGCCGCGGCGGTCGCTGTCTCAGCCGTTGCCTCCGCGGCCGTCGCCGGCCGCCCTTCCCGGCGGCGAAGTCTCGGGGAAAGGCCCAGC
target_744	1	0.000224921	TTGGCCGGCGAGCGCCTAGTGTGTCTCCCGCCGCCGGATTCGGCGGGCTGCGTGGGACCGGCGGGATCCCGGCCAGCCGGCCATGGCGGGGCTGTACTCGCTGGGAGTGAGCGTTTTCTCCGACCAGGGCGGGAGGACGTTACTCAAATCGTTGTGGAGCCCGAACCGACGGCTGAAGGAAAGCCCTCGCCGCGGCGGTCGCTGTCTCAGCCGTTGCCTCCGCGGCCGTCGCCGGCCGCCCTTCCCGGCGGCGAAGTCTCGGGGGAAGGCCCAGC
target_745	1	0.000224921	TTGGCCCGGCGAGCGCCTAGTGTGTCTCCCGCCGCCGGATTCGGCGGGCTGCGTGGGACCGGCGGGATCCCGGCCAGCCGGCCATGGCGGGGCTGTACTCGCTGGGAGTGAGCGTCTTCTCCGACCAGGGCGGGAGGACGTTACTCAAATCGTTGTGGAGCCCGAACCGACGGCTGAAGAAAAGCCCTCGCCGCGGCGGTCGCTGTCTCAGCCGTTGCCTCCGCGGCCGTCGCCGGCCGCCCTTCCCGGCGGCGAAGTCTCGGGGAAAGGCCCAGC
target_746	1	0.000224921	TTGGCCGGCGAGCGCCTAGTGTGTCTCCCGCCGCCGGATTCGGCGGGCTGCGTGGGACCGGCGGGATCCCGGCCAGCCGGCCATGGCGGGGCTGTACTCGCTGGGAGTGAGCGTCTTCTCCGACCAGGGCGGGAGGACGTTACTCAAAACGTTGTGGAGCCCGAACCGACGGCTGAAGAAAAGCCCTCGCCGCGGCGGTCGCTGTCTCAGCCGTTGCCCCCGCGGCCGTCGCCGGCCGCCCTTCCCGGCGGCGAAGTCTCGGGGAAAGGCCCAGC
target_747	1	0.000224921	TTGGCCGGCGAGCGCCTAGTGTGTCTCCCGCCGCCGGNTTCGGCGGGCTGCGTGGGACCGGCGGGATCCCGGCCAGCCGGCCATGGCGGGGCTGTACTCGCTGGGAGTGAGCGTCTTCTCCGACCAGGGCGGGAGGACGTTACTCAAATCGTTGTGGAGCCCGAACCGACGGCTGAAGAATAGCCCTCGCCGCGGCGGTCGCTGTCTCAGCCGTTGCCTCCGCGGCCGTCGCCGGCCGCCCTTCCCGGCGGCGAAGTCTCGGGGAAAGGCCCAGC
target_748	1	0.000224921	TTGGCCGGCGAGCGCCTAGTGTGTCTCCCGCCGCCGGATTCGGCGGGCTGCGTGGGCCCGGCGGGATCCCGGCCAGCCGGCCATGGCGGGGCTGTACTCGCTGGGAGTGAGCGTTTTCTCCGACCAGGGCGGGAGGACGTTACTCAAATCGTTGTGGAGCCCGAACCGACGGCTGAAGAAAAGCCCTCGCCGCGGCGGTCGCTGTCTCAGCCGTTGCCTCCGCGGCCGTCGCCGGCCGCCCTTCCCGGCGGCGAAGTCTCGGGGAAAGGCCCAGC
target_749	1	0.000224921	TTGGCCGGCGAGCGCCTAGTGTGTCTCCCGCCGCCGGATTCGGCGGGCTGCGTGGGACCGGCGGGATCCCGGCCAGCCGGCCATGGCGGGGCTGTACTCGCTGGGAGTGAGCGTCTTCTCCGACCAGGGCGGGAGGACGTTACTCAAATCGTTGTGGAGCCCGAACCGACGGCTGAAGAAAAGCCCTCGCCGCGGCGGTCGCTGTCTCAGCCGTTGCCTCCGCGGCCGTCGCCGGCCGCCCTTCCCGGCGGCGAAGTCTCGTGGAAAGGCCCAGC
target_750	1	0.000224921	TTGGCCGGCGAGCGCCTAGTGTGTCTCCCGCCGCCGGATTCGGCGGGCTGCGTGGGACCGGCGGGATCCCGGCCAGCCGGCCATGGCGGGGCTGTACTGGCTGGGAGTGAGCGTCTTCTCCGACCAGGGCGGGAGGACGTTACTCAAATCGTTGTGGAGCCCGAACCGACGGCTGAAGAAAAGCCCTCGCCGCGGCGGTCGCTGTCTCAGCCGCTGCCTCCGCGGCCGTCGCCGGCCGCCCTTCCCGGCGGCGAAGTCTCGGGGAAAGGCCCAGC
target_751	1	0.000224921	TTGGCCGGCGAGCGCCTAGTGTGTCTCCCGCCGCCGGATTCGGCGGGCTGCGTGGGACCGGCGGGGTCCCGGCCAGCCGGCCATGGCGGGGCTGTACTCGCTGGGAGTGAGCGTCTTCTCCGACCAGGGCGGGAGGACGTTACTCAAATCGTTGTGGAGCCCGAACCGACGGCTGAAGAAAAGCCCTCGCCGCGGCGGTCGCTGTCTCAGCCGATGCCTCCGCGGCCGTCGCCGGCCGCCCTTCCCGGCGGCGAAGTCTCGGGGAAAGGCCCAGC
target_752	1	0.000224921	TTGGCCGGCGAGCGCCTAGTGTGTCTCCCGCCGCCGGATTCGGCGGGCTGCGTGGGACCGGCGGGATCCCGGCCAGCCGGCCATGGCGGGGCTGTACTCGCTGGGAGTGAGCGTCTTCTCCGACCAGGGCGGGAGGACGTTACTCAAATCGTTGTGGAGCCCGAGCCGACGGCTGAAGACAACCCCTCGCCGCGGCGNTCGCTGTCTCAGCCGTTGCCTCCGCGGCCGTCGCCGGCCGCCCTTCCCGGCGGCGAAGTCTCGGGGAAAGGCCCAGC
target_753	1	0.000224921	TTGGCCGGCGAGCGCCTAGTGTGTCTCCCGCCGCCGGATTCGGCGGGCTGCGTGGGACCGGCGGGATCCCGGCTAGCCGGCCATGGCGGGGCTGTACTCGCTGGGAGTGAGCGTCTTCTCCGACCAGGGCGGGAGGACGTTACTCAAATCGTTGTGGAGCCCGAACCGACGGCTGAAGAAAAGCCCTCGCCGCGGCGGTCGCTGTCTCAGCCGTTGCCTCCGCGGCCGTCGCCGGCCGCCCTTCCCGGCGGCGAAGTCTCGGGGAAAGGCCCAGC
target_754	1	0.000224921	TTGGCCGGCGAGCGCCTAGTGTGTCTCCCGCCGCCGGATTCGGCGGGCTGCGTGGGACCGGCGGGATCCCGGCCAGCCGGCCATGGCGGGGCTGTACTCGCTGGGAGTGAGCGTCTTCTCCGACCAGGGCGGGAGGACGTTACTCAAATCGTTGTGGAGCCCGAGCCGACGGCTGAAGAAAAGCCCTCGCCGCGGCGGTCGCTGTCTCAGCCGTTGCCTCCGCGGCCGTCGCCGGCCGCCCTTCCCGGCGGCGAAGTCTCGGGGAACGGCCCAGC
target_755	1	0.000224921	TTGGCCGGCGAGCGCCTAGTGTGTCTCCCGCCGCCGGATTCGGCGGTCTACGTGGGACCGGCGGGATCCCGGCCAGCCGGCCATGGCGGGGCTGTACTCGCTGGGAGTGAGCGTCTTCTCCGACCAGGGCGGGAGGACGTTACTCAAATCGTTGTGGAGCCCGAACCGACGGCTGAAGAAAAGCCCTCGCCGCGGCGGTCGCTGTCTCAGCCGTTGCCTCCGCGGCCGTCGCCGGCCGCCCTTCCCGGCGGCGAAGTCTCGGGGAAAGGCCCAGC
target_756	1	0.000224921	TTGGCCGGCGAGCGCCTAGTGTGTCTCCCGCCGCCGGATTCGGCGGGCTGCGTGGGACCGGCGGGATCCCGGCCAGCCGGCCATGGCGGGGCGGTACTCGCTGGGAGTGAGGGTCTTCTCCGACCAGGGCGGGAGGACGTTACTCAAATCGTTGTGGAGCCCGACCCGACGGCTGAAGAAAAGCCCTCGCCGCGGCGGTCGCTGTCTCAGCCGTTGCCTCCGCGGCCGTCGCCGGCCGCCCTTCCCGGCGGCGAAGTCTCGGGGCAAGGCCCAGC
target_757	1	0.000224921	TCGGCCGGCGAGCGCCTAGTGTGCCTCCCGCCGCCGGATTCGGCGGGCTGCGTGGGACCGGCGGGATCCCGGCCAGCCGGTCATGGCGGGGCTGCACTCGCTGGGAGTGAGCGTCTTCTCCGACCAGGGCGGGAGGACGTTACTCAAATCGTTGTGGAGCCCGAACCGACGGCTGAAGAAAAGCCCTCGCCGCGGCGGTCGCTGTCTCAGCCGTTGCCTCCGCGGCCGTCGCCGGCCGCCCTTGCCGGCGGCGAAGTCTCGGGGAAAGGCCCAGC
target_758	1	0.000224921	TTGGCCGGCGAGCGCCTAGTGTGTCTCCCGCCGCCGGATTCGGCGGGCTGCGTGGGACCGGCGGGATCCCGGCCAGCCGGCCATGGCGGGGCTGTACTCGCTGGGAGTGAGCGTCTTCTCCGACCAGGGCGGGAGGACGTTACTCAAATCGTTCTGGAGCCCGAACCGACGGCTGAAGAAAACCCCTCGCCGCGGCGGTCGCTGTCTCAGCCGTTGCCTCCGCGGCCGTCGCCGGCCGCCCTTCCCGGCGGCGAAGTCTCGGGGAAAGGCCCAGC
target_759	1	0.000224921	TGGCCGGCGAGCGCCTAGTGTGTCTCCCGCCGCCGGATTCGGCGGGCTGCGTGGGACCGGCGGGATCCCCGCCAGCCGGCCATGGCGGGGCTGTACTCGCTGGGAGTGGGCGGCTTCTCCGACCAGGGCGGGAGGACGTTACTCAAATCGTTGTGGAGCCCGAACCGACGGCTGAAGAAAAGCCCTCGCCGCGGCGGTCGCTGTCTCAGCCGTTGCCTCCGCGGCCGTCGCCGGCCGCCCTTCCCGGCGGCGAAGTCTCGGGGAAAGGCCCAGC
target_760	1	0.000224921	TTGGCCGGCGAGCGCCTAGTGTGTCTCCCGCCGCCGGATTCGGCGGGCTGCGTGGGACCGGCGGGATCCCGGCCAGCCGGCCATGGCGGGGCGGAACTGGCTGGGAGTGAGCGTCTTCTCCGACCAGGGCGGGAGGACGTTACTCAAATCGTTGTGGAGCCCGAACCGACGGCTGAAGAAAAGCCCTCGCCGCGGCGGTCGCTGTCTCAGCCGTTGCCTCCGCGGCCGTCGCCGGCCGCCCTTCCCGGCGGCGAAGTCTCGGGGAAAGGCCCAGC
target_761	1	0.000224921	TTGGCCGGCGAGCGCCTAGTGTGTCTCCCGCCGCCGGATTCGGCGGGCTGCGTGGGACCGGCGGGATCCCGCCCAGCCGGCCAGGGCGGGGCGGAACTGGCGGGGAGTGGGCGTTTTCTCCGACCAGGGCGGGAGGACGTTACTCAAATCGTTGTGGAGCCCGAACCGACGGCTGAAGAAAAGCCCTCGCCGCGGCGGTCGCTGTCTCAGCCGTTGCCTCCGCGGCCGTCGCCGGCCGCCCTTCCCGGCGGCGAAGTCTCGGGGAAAGGCCCAGC
target_762	1	0.000224921	TTGGCCGGCGAGCGCCTAGTGTGTCTCCCGCCGCCGGATTCGGCGGGCTGCGGGGGACCGGCGGGATCCCGGCCAGCCGGCCATGGCGGGGCTGTACTCGCTGGAAGTGAGCGTCTTCTCCGACCAGGGCGGGAGGACGTTACTCAAATCGTTGTGGAGCCCGAACCGACGGCTGAAGACAAGCCCTCGCCGCGGCGGTCGCTGTCTCAGCCGTTGCCTCCGCGGCCGTCGCCGGCCGCCCTTCCCGGCGGCGAAGTCTCGGGGAAAGGCCCAGC
target_763	1	0.000224921	TTGGCCGGCGAGCGCCTAGTGTGTCTCCCGCCGCCGGATTCGGCGGGCTGCGTGGGACCGGCGGGATCCCGGCCAGCCGGCCATGGCGGGGCTGTACTCGCTGGGAGTGAGCGTCTTCTCCGACCAGGGCGGGAGGACGTTACTCAAATCGTTGTGGAGCCCGAACCGACGGCTGAAGAAAAGCCCTCGCCGCGGCGGTCGCTGTCTCAGCCGATGCCTCCGCGGCCGTCGCCGGCCGCCCTGCCCGGCGGCGAAGTCTCGGGGAAAGGCGCAGC
target_764	1	0.000224921	TTGGCCGGCGAGCGCCTAGTGTGTCTCCCGCCGCCGGATTCGGCGGGCTGCGTGGGACCGGCGGGATCCCGGCCAGCCGGCCATGGCGGGGCTGTACTCGCTGGGAGTGAGCGTCTTCTCCGACCAGGGCGGGAGGACGTTACTCAAATCGTTGTGGAGCCCGACCCGACGGCTGAAGAAAAGCCCTCGCCGCGGCGGTCGCTGTCTCAGCCGTTGCCTCCGCGGCCGTCGCCGGCCGCCCTTCCCGGCGCCAAAGCCTCGGGGAAAGGCCCAGC
target_765	1	0.000224921	TTGGCCGGCGAGCGCCTAGTGTGTCTCCCGCCGCCGGATTCGGCGGGCTGCGTGGGTCCGGCGGGATCCCGGCCAGCCGGCCATGGCGGGGCTGTACTCGCTGGGAGTGAGCGTCTTCTCCGACCAGGGCGGGAGGACGTTACTCAAATCGTTGTGGAGCCCGAACCGACGGCTGAAGGAAAGCCCTCGCCGCGGCGGTCGCTGTCTCAGCCGTTGCCTCCGCGGCCGTCGCCGGCCGCCCTTCCCGGCGGCGAAGTCTCGGGGAAAGGCCCAGC
target_766	1	0.000224921	TTGGCCGGCGAGCGCCTAGTGTGTCTCCCGCCGCCGGATTCGGCGGGCTGCGGGGGACCGGCGGGATCCCGGCCAGCCGGCCATGCCGGGGCTGTACTCGCTGGGAGTGAGCGTCTTCTCCGACCAGGGCGGGAGGACGTTACTCAAATCGTTGTGGAGCCCGAACCGACGGCTGAAGAAAAGCCCTCGCCGCGGCGGTCGCTGTCTCAGCCGCTGCCTCCGCGGCCGTCGCCGGCCGCCCTTCCCGGCGGCGAAGTCTCGGGGAAAGGCCCAGC
target_767	1	0.000224921	TTGGCCGGCGAGCGCCTAGTGTGTCTCCCGCCGCCGGATTCGGCGGGCTGCGTGGGACCGGCGGGATCCCGGCCAGCCGGCCATGGCGGGGCTGTACTCGCTGGGAGTGAGCGTCTTCTCCGACCAGGGCGGGAGGACGTTACTCAAATCGTTGTGGAGCCCGAACCGACGGCTGAAGAAAAGCCCTCGCCGCGGCAGTCGCTGTCTCAGCCGTTGCCTCCGCGGCCGTCGCCGGCCGCCCTTCCCGGCGGCGNAGTCTCGGGGAAAGGCCCAGC
target_768	1	0.000224921	TTGGCCGGCGAGCGCCTAGTGTGTCTCCCGCCGCCGGATTCGGCGGGCTGCGTGGGACCGGCGGGATCCCGGCCAGCCGGCCATGGCGGGGCTGTACTGGCTGGGAGTGAGGGTCTTCTCCGACCAGGGCGGAAGGACGTTACTCAAATCGTTGTGGAGCCCGAACCGACGGCTGAAGTANAGCCCTCGCCGCGGCGGTCGCTGTCTCAGCCGTTGCCTCCGCGGCCGTCGCCGGCCGCCCTTCCCGGCGGCGAAGTCTCGGGGAAAGGCCCAGC
target_769	1	0.000224921	TTGGCCGGCGAGCGCCTAGTGTGTCTCCCGCCGCCGGATTCGGCGGGCTGCGTGGGACCGGCGGGATCCCGGCCAGCCAGCCATGGCGGGGCTGGACTCGCTGGGAGTGAGCGTCTTCTCCGACCAGGGCGGGAGGACGTTACTCAAATCGTTGTGGAGCCCGAACCGACGGCTGAAGAAAAGCCCTCGCCGCGGCGGTCGCTGTCTCAGCCGTTGCCTCCGCGGCCGTCGCCGGCCGCCCTTCCCGGCGGCGAAGTCTCGGGGAAAGGCCCAGC
target_770	1	0.000224921	TTGGCCGGCGAGCGCCTAGTGTGTCTCCCGCCGCCGGATTCGGCGGGCTGCGTGGGACCGGCGGGATCCCGGCCAGCCGGCCATGGCGGGGCTGTACTCGCTGGGAGTGAGCGTCTTCTCCGACCAGGGCGGGAGGACGTTACTCAAATCGTTGTGGAGCCCGAACCGACGGCTGAAGAAAAGCCCTCGCCGCGGCGGTCGCTGCCTCAGCCGTTGCCTCCGCGGCCGTCGCCGGCCGCCCTTCCCGGCGGCGAAGTCTCGGGGAAAGGCCCAGGC
target_771	1	0.000224921	TTGGCCGGCGAGCGCCTAGTGTGTCTCCCGCCGCCGGATTCGGCGGGCTGCGTGGGACCGGCGGGATCCCGGCCAGCCGGCCATGGCGGGGCTGTACTCGCTGGGAGTGAGCGTCTTCTCCGACCAGGGCGGGAGGACGTTACTCAAATCGTTGTGGAGCCCGAACCGACGGCTGAAGAAAAGCTCTCGCCGCGGCGGTCGCTGTCTCAGCCGTTGCCTCCGCGGCCGTCGCCGGCCGCCCTTCCCGGCGGCGAAGTCTCGGGGAAAGGCCCAGC
target_772	1	0.000224921	TTGGCCGGCGAGCGCCTAGTGTGTCTCCCGCCGCCGGATTCGGCGGGCTGCGTGGGACCGGCGGGGTCCCGGCCAGCCGGCCATGGCGGGGCGGGACTGGCTGGGAGTGAGCGTTTTCTCCGACCGGGGCGGTAGGACGTTACTCAAATCGTTGTGGAGCCGGAGCCGACGGCTGAAGAAAAGCCGTCGCCGCGGCGGTCGCTGTCTCAGCCGTTGCCGCCGCGGCCGTCGCCGGCCGCCCTTCCCGGCGGCGAAGTCTCGGGGAAAGGCCCAGC
target_773	1	0.000224921	TTGGCCGGCGAGCGCCTAGTGTGTCTCCCGCCGCCGGTTTCGGCGGGCTGCGTGGGACCGGCGGGATCCGGGCCAGCCGGCCATGGCGGGGCTGAACTCGCTGGAAGTGGGGGCTTTCTCCGACCAGGGCGGGAGGACGTTACTCAAATCGTTGTGGAGCCCGCACCGACGGCTGAAGAAAAGCCCTCGCCGCGGCGGTCGCTGTCTCAGCCGTTGCCTCCGCGGCCGTCGCCGGCCGCCCTTCCCGGCGGCGATGTCTCGGGGAACGGCCCAGC
target_774	1	0.000224921	TTGGCCGGCGAGCGCCTAGTGTGTCTCCCGCCGCCGGATTCGGCGGGCTGCGTGGGACCGGCGGGATCCCGGCCAGCCGGCCATGGCGGGGCTGTACTGGCGGGGAGTGAGGGTCTTCTCCGACCAGGGCGGGAGGACGTTACTCAAATCGTTGTGGAGCCCGAACCGACGGCTGAAGAAAAGCCCTCGCCGCGGCGGTCGCTGTCTCAGCCGTTGCCTCCGCGGCCGTCGCCGGCCGCCCTTCCCGGCGGCGAAGTCTCGGGGAAAGGCCCAGC
target_775	1	0.000224921	TTGGCCGGCGAGCGCCTAGTGTGTCTCCCGCCGCCGGATTCGGCGGGCTGCGTGGGACCGGGGGGATCCGGGCCAGCCGGCCATGGCGGGGCTGTACTGGCGGGGAGTGAGCGTCTTCTCCGACCAGGGCGGGAGGACGTTACTCAAATTCGTTGTGGAGCCCGAACCGACGGCTGAAGAAAAGCCCTCGCCGCGGCGGTCGCTGTCTCAGCCGTTGCCTCCGCGGCCGTCGCCGGCCGCCCTTCCCGGCGGCGAAGTCTCGGGGAAAGGCCCAGC
target_776	1	0.000224921	TTGGCCGGCGAGCGCCTAGTGTGTCTCCCGCCGCCGGATTCGGCGGGCTGCGTGGGACCGGCGGGATCCCGGCCAGCCGGCCACGGCGGGGCTGTACTCGCTGGGAGTGAGCGTCTTCTCCGACCAGGGCGGGAGGACGTTACTCAAATCGTTGTGGAGCCCGAACCGACGGCTGAAGAAAAGCCCTCGCCGCGGCGGTCGCTGTCTCAGCCGTTGCCTCCGCGGCCGTCGCCGGCCGCCCTTCCCGGCGGCGAAGTCTCGGGGAAAGGCCCAGC
target_777	1	0.000224921	TTGGCCGGCGAGCGCCTAGTGTGTCTCCCGCCGCCGGATTCGGCGGGCTGCGTGGGACCGGCGGGATCCCGGCCAGCCGGCCATGGCGGGGCTGTACTCGCTGGGAGTGAGCGTCTTCTCCAACCAGGGCGGGAGGACGTTACTCAAATCGTTGTGGAGCCCGAACCGACGGCTGAAGAAAAGCCCTCGCCGCGGCGGTCGCTGTCTCAGCCGTTGCCTCCGCGGCCGTCGCCGGCCGCCCTTCCCGGCGGCGAAGTCTCGGGGAAAGGCCCAGC
target_778	1	0.000224921	TTGGCCGGCGAGCGCCTAGTGTGTCTCCCGCCGCCGGATTCGGCGGGCTGCGTGGGACCGGCGGGATCCCGGCCAGCCGGCCATGGCGGGGCTGTACTCGCGGGGAGTCAGCGTCTTCTCCGACCAGGGCGGGAGGACGTTACTCAAATCGTTGTGGAGCCCGAACCGACGGCTGAAGAAAAGCCCTCGCCGCGGCGGTCGCTGTCTCAGCCGTTGCCTCCGCGGCCGTCGCCGGCCGCCCTTCCCGGCGGCGAAGTCTCGGGGAAAGGCCCAGC
target_779	1	0.000224921	TTGGCCGGCGAGCGCTAGTGTGTCTCCCGCCGCCGGATTCGGCGGGCTGCGTGGGACCGGCGGGATCCCGGCCAGCCGGCCATGGCGGGGCTGTACTCGCTGGGAGTGAGCGTCTTCTCCGACCAGGGCGGGAGGACGTTACTCAAATCGTTGTGGAGCCCGAACCGACGGCTGAAGAAAAGCCCTCGCCGCGGCGGTCGCTGTCTCAGCCGTTGCCTCCGCGGCCGTCGCCGGCCGCCCTTCCCGGCGGCGAAGTCTCGGGGAAAGGCCCAGC
target_780	1	0.000224921	TTGGCCGGCGAGCGCCTAGTGTGTCTCTCGCCGCCGGATTCGGCGGGCTGCGTGGGACCGGCGGGATCCCGGCCAGCCGGCCATGGCGGGGCTGTACTCGCTGGGAGTGAGGGTCTTTTCCGACCAGGGCGGGAGGACGTTACTCAAATCGTTGTGGAGCCCGAACCGACGGCTGAAGAAAAGCCCTCGCCGCGGCGGTCGCTGTCTCAGCCGTTGCCTCCGCGGCCGTCGCCGGCCGCCCTTCCCGGCGGCGAAGTCTCGGGGAAAGGCCCAGC
target_781	1	0.000224921	TTGGCCGGCGAGCTCCTAGTGTGTCTCCCGCCGCCGGATTCGGCGGGCTGCGTGGGACCGGCGGGATCCCGGCCAGCCGGCCATGGCGGGGCTGTACTCGCTGGGAGTGAGCGTCTTCTCCGACCAGGGCGGGAGGACGTTACTCAAATCGTTGTGGAGCCCGAACCGACGGCTGAAGAAAAGCCCTCGCCGCGGCGGTCGCTGTCTCAGCCGTTGCCTCCGCGGCCGTCGCCGGCCGCCCTTCCCGGCGGCGAAGTCTCGGGGAAAGGCCCAGC
target_782	1	0.000224921	TTGGCCGGCGAGCGCCTAGTGTGTCTCCCGCCGCCGGATTCGGCGGGCTGCGTGGGACCGGCGGGATCCCGGCCAGCCGGCCATGGCGGGGCTGTACTCGCTGGGAGTGAGCGACTTCTCCGACCAGGGCGGGAGGACGTTACTCAAATCGTTGTGGAGCCCGAGCCGACGGCTGAGGAAAAACCTTCGCCGCGGCGGTCGCTGTCTCAGCCGTTGCCTCCGCGGCCGTCGCCGGCCTCCCTTCCCGGCGGCGAAGTCTCGGGGACAGGCCCAGC
target_783	1	0.000224921	TTGGCCGGCGAGCGCCTAGTGTGTCTCCCGCCGCCGGATTCGGCGGGCTGCGTGGGACCGGCGGGATCCCGGCCAGCCGGCCATGGCGGGGCTGTACTCGCTGGGAGTGAGCGTCTTCTCCGACCAGGGCGGGAGGACGTTACTCAAATCGTTGTGGAGCCCGAACCGACGGCTGAAGAAAAGCCCTCCCCGCGGCGGTCGCTGTCTCAGCCGGTGCCTCCGCGGCCGTCGCCGGCCGCCCTTCCCGGCGGCGAAGTCTCGGGGAAAGGCCCAGC
target_784	1	0.000224921	TTGGCCGGCGAGCGCNTAGTGTGTCTCCTGGCGCCGGATTCGGCGGGCTGCGTGGGACCGGCGGGATCCCGGCCAGCCGGCCATGGCGGGGCTGTACTCGCTGGGAGTGAGCGTCTTCTCCGACCAGGGCGGAAGGAGGTTACTCAAATCGTTGTGGAGCCCGAACCGACGGCTGAAGAAAAGCCCTCGCCGCGGCGGTCGCTGTCTCAGCCGTTGCCTCCGCGGCCGTCGCCGGCCGCCCTTCCCGGCGGCGAAGTCTCGGGGTAAGGCCCAGC
target_785	1	0.000224921	TTGGCCGGCGAGCGCCTAGTGTGTCTCCCGCCGCCGGATTCGGCGGGCTGCGGGGGACCGGCGGGATCCCGGCCAGCCGGCCATGGCGGGGCGGAACTCGCTGGGAGTGAGCGTCTTCTCCGACCAGGGCGGGAGGACGTTACTCAAATCGTTGTGGAGCCCGAACCGACGGCTGAAGAACAGCCCTCGCCGCGGCGGTCGCTGTCTCAGCCGTTGCCTCCGCGGCCGTCGCCGGCCGCCCTTCCCGGCGGCGACGTCTCGGGGANAGGCCCAGC
target_786	1	0.000224921	TTGGCCGGCGAGCGCCTAGTGTGTCTCCCGCCGCCGGATTCGGCGGGCTGCGTGGGACCGGCGGGATCCCGGCCAGCCGGCCATGGCGGGGCTGNACTCGCTGGGAGTGAGCGACTTCTCCGACCAGGGCGGGAGGACGTTACTCAAATCGTTGTGGAGCCCGAACCGACGGCTGATGAAANGCCCTCGCCGCGGCGGTCGCTGTCTCAGCCGATGCCTCCGCGGCCGTCGCCGGCCGNCCTTCCCGGCGGCGAAGTCTCGGGGATAGGCCCAGC
target_787	1	0.000224921	TTGGCCGGCGAGCGCCTAGTGTGTCTCCCGCCGCCGGATTCGGCGGGCTGCGTGGGACCGGCGGGATCCCGGCCAGCCGGCCATGGCGGGGCTGTACTCGCTGGGAGTGAGCGTCTTCTCCGACCAGGGCGGGAGGACGTTACTCAAATCGTTGTGGAGCCCGAACCGACGGCTGAAGAAAAGCCCTCGCCGCGGCGGTCGCTGTCTCAGCCGTTGCCTCCGCGGCCGTCGCCGGCCGGCCTCCCCGGCGGCGAAGTCTCGGGGACAGGCCCAGC
target_788	1	0.000224921	TTGGCCGGCGAGCGCCTAGTGTGTCTCCCGCCGCCGGATTCGGCGGGCTGCGTGGGACCGGGGGGATCCCGGCCAGCCGGCCATGGCGGGGCTGTACTAGCTGGGAGTGAGCGGCTTCTCCGACCAGGGCGGGAGGACGTTACTCAAATCGTTGTGGAGCCCGAACCGACGGCTGAAGAAAAGCCCTCGCCGCGGCGGTCGCTGTCTCAGCCGTTGCCTCCGCGGCCGTCGCCGGCCGCCCTTCCCGGCGGCGAAGACTCGGGGAAAGGCCCAGC
target_789	1	0.000224921	TTGGCCGGCGAGCGCCTAGTGTGTCTCCCGCCGCCGGATTCGGCGGGCTGCGGGGGACCGGCGGGGTCCCGGCCAGCCGGCCAGGGCGGGGCTGTACTCGCAGGGAGTGAGCGTCTTCTCCGACCAGGGCGGAAGGACGTTACTCAAATCGTTGTGGAGCCCGAACCGACGGCTGAAGAGAAGCCGTCGCCGCGGCGGTCGCTGTCGCAGCCGGTGCCTCCGCGGCCGTCGCCGGCCGACCTTCCCGGCGGCGAAGTCTCGGGGAAAGGCCCAGC
target_790	1	0.000224921	TTGGCCGGCGAGCGCCTAGTGTGTCTCCCGCCGCCGGATTCGGCGGGCTGCGTGGGACCGGCGGGATCCCGGCCAGCCGGCCATGGCGGGGCTGTACTCGCTGGGAGTGAGCGTCTTCTCCGACCAGGGCGGGAGGACGTTACTCAAATCGTTTTGGAGCCCGAACCGACGGCTGAAGAAAAGCCCTCGCCGCGGCGGCCGCTGTCTCAGCCGTTGCCTCCGCGGCCGTCGCCGGCCGCCCTTCCCGGCGGCGAAGTCTCGGGGAAAGGCCCAGC
target_791	1	0.000224921	TTGGCCGGCGAGCGCCTAGTGTGTCTCCCGCCGCCGGATTCGGCGGGCTGCGTGGGACCGGCGGGATCCCGGCCAGCCGGCCATGGCGGGGCTGTACTCGCTGGGAGTGAGCGTCTTCTCCGACCAGGGCGGGAGGACGTTACTAAAATCGTTGTGGAGCCCGAACCGACGGCTGAAGAAAAGCCGTCGCCGCGGCGGTCGCTGTCTCAGCCGTTGCCTCCGCGGCCGTCGCCGGCCGCCCTTCCCGGCGGCGAAGTCTCGGGGAAAGGGGCAGC
target_792	1	0.000224921	TTGGCCGGCGAGCGCCTAGTGTGTCTCCCGGCGCCGGATTCGGCGGGCTGCGTGGGACCGGCGGGATCCCGGCCAGCCGGCCATGGCGGGGCTGTACTCGCTGGGAGTGAGCGTCTTGTCCGACCAGGGCGGGAGGACGTTACTCAAATCGTTGTGGAGCCCGAACCGACGGCTGAAGAAAAGCCCTCGCCGCGGCGGTCGCTGTCTCAGCCGTTGCCTCCGCGGCCGTCGCCGGCCGCCCTTCCCGGCGGCGAAGTCTCGGGGAAAGGCCCAGC
target_793	1	0.000224921	TTGGCCGGCGAGCGCCTAGTGTGTCTCTCGCCGCCGGATTCGGCGGGCTGCGTGGGACCGGCGGGATCCCGGCCAGCCGGCCATGGCGGGGCTGTACTCGCTGGGAGTGAGCGGTTTCTCCGACCAGGGCGGGAGGACGTTACTCAAATCGTTGTGGAGCCCGAACCGACGGCTGAAGAAAAGCCCTCGCCGCGGCGGTCGCTGTCTCAGCCGTTGCCTCCGCGGCCGTCGCCGGCCGCCCTTCCCGGCGGCGAAGTCTCGGGGAAAGGCCCAGC
target_794	1	0.000224921	TTGGCCGGCGAGCGCCTAGTGTGTCTCCCGTCGCCGGATTCGGCGGGCTGGGTGGGACCGGCGGGATCCGGGCCAGCCGGCCATGGCGGGGCTGTACTCGCGGGGAGTGAGCGTCTTCTCCGACCAGGGCGGGAGGACGTTACTCAAATCGTTGTGGAGCCCGAACCGACGGCTGAAGAAAAGCCCTCGCCGCGGCGGTCGCTGTCTCAGCCGTTGCCTCCGCGGCCGTCGCCGGCCGGCCTTCCCGGCGGCGAAGTCTCGGGGAAAGGCCCAGC
target_795	1	0.000224921	TTGGCCGGCGAGCGCCTAGTGTGTCTCCCGCCGCCGGATTCGGCGGGCTGCGTGGGACCGGCGGGATCCCGGCCAGCCGGCCATGGCGGGGCTGAACTCGCTGGGAGTGAGCGTCTTCTCCGACCAGGGCGGGAGGACGTTACTCAAATCGTTGTGGAGCCCGAACCGCCGGCTGAAGTATAGCTCTCGCCGCGGCGGTCGCTGTCTCAGCCCTGGCCTCCGCGGCCGTCGCCGGCCGCCCTTCCCGGCGGCGGCGTCTCGGGGAAAGGCCCAGC
target_796	1	0.000224921	TTGGCCGGCGAGCGCCTAGTGTGTCTCCCGCCGCCGGATTCGGCGGGCTGCGTGGGACCGGCGGGATCCCGGCCAGCCGGCCATGGCGGGGCTGTACTCGCTGGGAGTGAGCGTCTTCTCCGACCAGGGCGGGAGGACGTTACTCAGATCGTTGTGGAGCCCGAACCGACGGCTGAAGAAAAGCCCTCGCCGCGGCGGTCGCTGTCTCAGCCGTTGCCTCCGCGGCCGTCGCCGGCCGCCCTTCCCGGCGGCGAAGTCTCGGGGAAAGGCCCAGC
target_797	1	0.000224921	TTGGCCGGCGAGCGCCTAGTGTGTCTCCCGCCGCCGGATTCGGCGGGCTGCGTGGGACCGGCGGGATCCCGGCCAGCCGGCCATGGCGGGGCTGTACTCGCTGGGAGTGAGGGTCTTCTCCGACCAGGGCGGGAGGACGTTACTCAAATCGTTGTGAAGCCCGAACCGTCGGCTGAAGAAAAGCCCTCGCCGCGGCGGTCGCTGTCTCAGCCGTTGCCTCCGCGGCCGTCGCCGGCCGCCCTTCCCGGCGGCGAAGTCTCGGGGAAAGGCCCAGC
target_798	1	0.000224921	TTGGCCGGCGAGCGCCTAGTGTGTCTCCCGCCGCCGGATTCGGCGGGCTGCGTGGGACCGGCGGGATCCCGGCCAGCCGGCCATGGCGGGGCTGTACTCGCTGGGAGTGAGCGTCTTCTCCGACCAGGGCGGGAGGACGTTACTCAAATCGTTGTGGAGCCCGAACCGACGGCTGAAGAAAAGCGCTCGCCGCGGCGGTCGCTGTCTCAGCCGTAGCCTCCGCGGCCGTCGCCGGCCGCCCTTCCCGGCGGCGAAGTCTCGGGGAAAGGCCCAGC
target_799	1	0.000224921	TTGGCCGGCGAGCGCCTAGTGTGTCTCCCGCCGCCGGATTCGGCGGGCTGCGTGGGTCCGGCGGGATCCCGGCCAGCCGGCCATGGCGGGGCTGTACTCGCTGGGAGTGAGCGTCTTCTCCGACCAGGGCGGGAGGACGTTACTCAAATCGTTGTGGAGCCCGAACCGCCGGCTGAAGANAAGCCCTCGCCGCGGCGGTCGCTGTCTCAGCCGTTGCCTCCGCGGCCGTCGCCGGCCGCCCTTCCCGGCGGCGAAGTCTCGGGGAAAGGCCCAGC
target_800	1	0.000224921	TTGGCCGGCGAGCGCCTAGTGTGTCTCCCGCCGCCGGATTCGGCGGGCTGCGTGGGACCGGCGGGTTCCCGGCCAGCCGGCCATGGCGGGGCTGTACTCGCTGGGAGTGAGCGTCTTCTCGGACCAGGGCGGGAGGACGTTACTCAAATCGTTGTGGAGCCCCAACCGACGGCTGAAGAAAAGCCCTCGCCGCGGCGGTCGCTGTCTCAGCCGTTGCCTCCGCGGCCGTCGCCGGCCGTCCTTCCCGGCGGCGAAGTCTCGGGGAAAGGCCCAGC
target_801	1	0.000224921	TTGGCCGGCGAGCGCCTAGTGTGTCTCCCGCCGCCGGATTCGGCGGGCTGCGTGGGACCGGCGGGATCCCGGCCAGCCGGCCATGGCGGGGCTGTACTCGCTGGGAGTGAGCGTCTTCTCCGACCAGGGCGGGAGTACGTTACTCAAATCGTTGTGGAGCCCGAACCGACGGCTGAAGAAAAGCCCTCGCCGCGGCGGTCGCTGTCTCAGCCGTTGCCTCCGCGGCCGTCGCCGGCCGCCCTTCCCGGCGGCGAAGTCTCGGGGAAAGGCCCAGC
target_802	1	0.000224921	TTGGCCGGCGAGCGCCTAGTGTGTCTCCCGCCGCCGGATTCGGCGGGCTGCGTGGGACCGGCGGGATCCCGGCCAGCCGGCCATGGCGGGGCTGTACTCGCTGGGAGTGAGCGTCTTCTCCGACCAGGGCGGGAGGACGTTACTCAAATCGTTGTGGAGCCCGACCCGACGGCTGAAGAAAAGCCCTCGCCGCGGCGGTCGCTGTCTCAGCCGTTGCCTCCGCGGCCGTCGCCGGCCGCCCTTCCCGGCGGCGAAGTCTCGGGGAGAGGCCCAGC
target_803	1	0.000224921	TTGGCCGGCGAGCGCCTAGTGTGTCTCCCGCCGCCGGATTCGGCGGGCTGCGCGGGACCGGCGGGATCCCGGCCAGCCGGCCATGGCGGGGCTGTACTCGCTGGGAGTGAGCGCCTACTCCGACCAGGGCGGGAGGACGTTACTCAAATCGTTGTGGAGCCCGAACCGACGGCTGAAGAAAAGCCCTCGCCGCGGCGGTCGCTGTCTCAGCCGTTGCCTCCGCGGCCGTCGCCGGCCGCCCTTCCCGGCGGCGAAGTCTCGGGGAAAGGCCCAGC
target_804	1	0.000224921	TTGGCCGGCGAGCGCCTAGTGTGTCTCCCGCCGCCGGATTCGGCGGGCTGCGTGGGACCGGCGGGATCCCGGCCAGCCGGCCATGGCGGGGCTGTACTCGCTGGGAGTGAGCGTTTTCTCCGACCAGGGCGGAAGGACGTTACCCAAATCGTTGTGGAGCCCGAACCGACGGCTGAAGAAAAGCCCTCGCCGCGGCGGTCGCTGTCTCAGCCGTTGCCTCCGCGGCCGTCGCCGGCCGCCCTTCCCGGCGGCGAAGTCTCGGGGAAAGGCCCAGC
target_805	1	0.000224921	TTGGCCGGCGAGCGCCTAGTGTGTCTCCCGCCGCCGGATTCGGCGGGCTGCGTGGGACCGGCGGGATCCCGGCCAGCCGGCCATGGCGGGGCTGTACTCGCTGGGAGTGAGCGTCTTCTCCGACCAGGGCGGGAGGACGTTACTCAAATCGTTGTGTAGCCGGAACCGACGGCTGAAGAAAAGCCCTCGCGGCGGCGGTCGCTGTCTCAGCCGTTGCCTCCGCGGCCGTCGCCGGCTGCCCTTCCCGGCGGCGAAGTCTCGGGGAAAGGCCCAGC
target_806	1	0.000224921	TTGGCCGGCGAGCGCCTAGTGTGTCTCCCGCCGCCGGATTCGGCGGGCTGCGTGGGACCGGCGGGATCCCGGCCAGCCGGCCATGGCGGGGCTGTACTCGCTGGGAGCGAGCGTCTTCTCCGACCAGGGCGGGAGGACGTTACTCAAATCGTTGTGGAGCCCGATCCGACGGCTGAAGAAAAGCCCTCGCCGCGGCGGTCGCTGTCTCAGCCGTTGCCTCCGCGGCCGTCGCCGGCCGCCCTTCCCGGCGGCGAAGTCTCGGGGAAAGGCCCAGC
target_807	1	0.000224921	TTGGCCGGCGAGCGCCTAGTGTGTCTCCCGCCGCCGGATTCGGCGGGCTGCGTGGGACCGGCGGGATCCCGGCCAGCCGGCCATGGCGGGGCTGTACTCGCTGGGAGTGAGCGTCTTCTCCGACCAGGGCGGGAGGACGTTACTCAAATCGTTGTGGAGCCCGAACCGACGGCTGAAGAAAAGCCCTCGCCGCGGCGGTCGCTGTCTCAGCCGTTGCCTCCGCGGCCGTCGGCGGCCGGCCTTCCCGGCGGCGAAGTCTCGGGGAAAGGCCCAGC
target_808	1	0.000224921	TTGGCCGGCGAGCGCCTAGTGTGTCTCCCGGCGCCGGATTCGGCGGGCTGCGTGGGACCGGCGGGATCCCGGCCAGCCGGCCATGGCGGGGCTGAACTCGCTGGGAGTGAGCGTCTTTTCCGACCAGGGCGGGAGGACGTTACACAAATCGTTGTGGAGCCCGAACCGACGGCTGAAGAAAAGCCCTCGCCGCGGCGGTCGCTGTCTCAGCCGTTGCCTCCGCGGCCGTCGCCGGCCGCCCTTCCCGGCGGCGAAGTCTCGGGGAAAGGCCCAGC
target_809	1	0.000224921	TTGGCCGGCGAGCGCCTAGTGTGTCTCCCGGCGCCGGATTCGGCGGGCTGCGTGGGACCGGCGGGATCCCGGCCAGCCGGCCATGGCGGGGCTGTACTCGCTGGGAGTGAGCGCCTTCTCCGACCAGGGCGGGAGGACGTTACTCAAATCGTTGTGGAGCCCGAACCGACGGCTGAAGAAAAGCCCTCGCCGCGGCGGTCGCTGTCTCAGCCGTTGCCTCCGCGGCCGTCGCCGGCCGCCCTTCCCGGCGGCGAAGTCTCGGGGAAAGGCCCAGC
target_810	1	0.000224921	TTGGCCGGCGAGCGCCTAGTGTGTCTCCCGCCGCCGGATTCGGCGGGCTGCGGGGGACCGGCGGGATCCCGGCCAGCCGGCCATGGCGGGGCTGTACTCGCTGGGAGTGAGCGTTTTCTCCGACCAGGGCGGGAGGACGTTACTCAAATCGTTGTGGAGCCCGAACCGACGGCTGAAGAAAAGCCCTCGCCGCGGCGGTCGCTGTCTCAGCCGTTGCCTCCGCGGCCGTCGCCGGCCGGCCTTCCCGGCGGCGAAGTCTCGGGGAAAGGCCCAGC
target_811	1	0.000224921	TTGGCCGGCGAGCGCCTAGTGTGTCTCCCGCCGCCGGATTCGGCGGGCTGCGTGGGACCGGCGGGATCCCGGCCAGCCGGCCATGGCGGGGCTGTACTGGCTGGGAGTGAGCGTTTTCTCCGACCAGGGCGGGAGGACGTTACTCAAATCGTTGTGGAGCCCGAACCGACGGCTGAAGAATAGCCCTCGCCGCGGCGGTCGCTGTCTCAGCCGTTGCCTCCGCGGCCGTCGCCGGCCGTCCTTCCCGGCGGCGAAGTCTCGGGGAAAGGCCCAGC
target_812	1	0.000224921	TTGGCCGGCGAGCGCCTAGTGTGTCTCCCGCCGCCGGATTCGGCGGGCTGCGTGGGACCGCGGGGTTCCCGGCCAGCCGGCCATGGCGGGCCGGAACTGCCGGGGGGGGGCGGCTTTTTCCGACCAGGGCGGGAGGACGTTACTCAAATCGTTGTGGAGCCCGAACCGACGGCTGAAGAAAAGCCCTCGCCGCGGCGGTCGCTGTCTCAGCCGTTGCCTCCGCGGCCGTCGCCGGCCGCCCTTCCCGGCGGCGAAGTCTCGGGGAAAGGCCCAGC
target_813	1	0.000224921	TTGGCCGGCGAGCGCCTAGTGTGTCTCCCGCCGCCGGATTCGGCGGGCTGCGTGGGACCGGCGGGATCCCGGCCAGCCGGCCATGGCGGGGCTGTACTCGCTGGGAGTGAGCGTCTTCTCCGACCAGGGCGGGAGGACGTTACTCAAATCGTTGTGGAGCCCGAACCGACGGCTGAAGAAAAGCCCCCGCCGCGGCGGNCGCTGNCTCAGCCGNTGCCTCCGCGGCCGTCGCCGGCCGCCCATCCCGGCGGCGAAGTCTCGGGGAAAGGCCCAGC
target_814	1	0.000224921	TTGGCCGGCGAGCGCCTAGTGTGTCTCCCGCCGCCGGATTCGGCGGGCTGCGTGGGACCGGCGGGATCCCGGCCAGCCGGCCATGGCGGGGCTGTACTCGCTGGGAGTGAGCGTCTTCTCCGACCAGGGCGGGAGGACGTTACTCAAATCGTTGTGGAGCCCGANCCGNCGGCTGAAGAAAAGCCCTCGCCGCGGCGGTCGCTGTCTCAGCCGTTGCCTCCGCGGCCGTCGCCGGCCGCCCTTCCCGGCGGCGTAGTCTCGGGGANAGGCCCAGC
target_815	1	0.000224921	TGGCCGGCGAGCGCCTAGTGTGTCTCCCGCCGCCGGATTCGGCGGGCTGCGTGGGACCGGCGGGATCCCGCCCAGCCGGCCATGCCGGGGCTGAACTCGCTGGGAGTGAGCGTCTTCTCCGACCAGGGCGGGAGGACGTTACTCAAATCGTTGTGGAGCCCGAACCGACGGCTGAAGAAAAGCCCTCGGCGCGGCGGTCGCTGTCTCAGCCGTTGCCTCCGCGGCCGTCGCCGGCCGCCCTTCCCGGCGGCGAAGTCTCGGGGAAAGGCCCAGC
target_816	1	0.000224921	TTGGCCGGCGAGCGCCTAGTGTGTCTCCCGNCGCCGGATTCGGCGGGCTGCGTGGGACCGGCGGGATCCCGGCCAGCCGGCCATGGCGGGGCTGTACTCGCTGGGAGTGAGCGTTTTCTCCGACCAGGGCGGGAGGACGTTACTCAAATCGTTGTGGAGCCCGAACCGACGGCTGAAGAAAAGCCCTCGCCGCGGCGGTCGCTGTCTCAGCCGTTGCCTCCGCGGCCGTCGCCGGCCGCCCTTCCCGGCGGCGAAGTCTCGGGGAAAGGCCCAGC
target_817	1	0.000224921	TTGGCCGGCGAGCGCCTAGTGTGTCTCCCGCCGCCGGATTCGGCGGGCTGCGTGGGACCGGCGGGATCCCGGCCAGCCGGCCATGGCGGGGCTGTACTCGCGGGGAGTGAGGGTCTTCTCCGACCAGGGCGGGAGGACGTTACTCAAATCGTTGTGGAGCCCGAACCGACGGCTGAAGAAAAGCCCTCGCCGCGGCGGTCGCTGTCTCAGCCGTTGCCTCCGCGGCCGTCGCCGGGCGCCCTTCCCGGCGGCGAAGTCTCGGGGAAAGGCCCAGC
target_818	1	0.000224921	TTGGCCGGCGAGCGCCTAGTGTGTCTCCCGCCGCCGGATTCGGCGGGCTGCGTGGGACCGGCGGGATCCCGGCCAGCCGGCCATGGCGGGGCTGTACTCGCGGGGAGTGAGCGTTTTCTCCGACCAGGGCGGGAGGACGTTACTCAAATCGTTGTGGAGCCCGAACCGACGGCTGAAGAAAAGCCCTCGCCGCGGCGGTCGCTGTCTCAGCCGTTGCCTCCGCGGCCGTCGCCGGCCGCCCTTCCCGGCGGCGAAGTCTCGGGGAAAGGCCCAGC
target_819	1	0.000224921	TTGGCCGGCCGAGCGCCTAGTGTGTCTCCCGCCGCCGGATTCGGCGGGCTGCGTGGGACCGGCGGGATCCCGGCCAGCCGGCCATGGCGGGGCTGTACTCGCTGGGAGTGAGCGTCTTCTCCGACCAGGGCGGGAGGACGTTACTCAAATCGTTGTGGAGCCCGAACCGACGGCTGAAGAAAAGCCTTCGCCGCGGCGGTCGCTGTCTCAGCCGTTGCCTCCGCGGCCGTCGCCGGCCGCCCTTCCCGGCGGCGAAGTCTCGGGGAAAGGCCCAGC
target_820	1	0.000224921	TTGGCCGGCGAGCGCATAGTGTGTCCCCCGTCGCCGGATTGGGCGGGCTGCGAGGGACCGGCGGGATCCCGGCCAGCCGGCCATGGCGGGGCTGGACTCGCTGGGAGTGAGCGTCTTCTCCGACCAGGGCGGGAGGACGTTACTCAAATCGTTGTGGAGCCCGATCCGACGGCTGCAGAAAAGCCCTCGCCGCGGCGGTCGCTGTCTCAGCCGTTGCCTCCGCGGCCGTCGCCGGCCGGCCTTCCCGGCGGCGTAGTCTCGGGGAAAGGCCCAGC
target_821	1	0.000224921	TTGGCCGGCGAGCGCCTAGTGTGTCTCCCGCCGCCGGATTCGGCGGGCTGCGTGGGACCGGCGGGATCCCGGCTAGCCGGCCATGGCGGGGCTGTACTCGCTGGGAGTGAGCGTCTTCTCCGACCAGGGCGGGAGGACGTTACTCAAATCGTTGTGGAGCCCGAACCGACGGCTGAAGAANAGCCCTCGCCGCGGCGGTCGCTGTCTCAGCCGTTGCCTCCGCGGCCGTCGCCGGCCGCCCTTCCCGGCGGCGAAGTCTCGGGGACAGGCCCAGC
target_822	1	0.000224921	TTGGCCGGCGAGCGCCTAGTGTGTCTCCCGCCGCCGGATTCGGCGGGCTGCGTGGGACCGGCGGGATCCGGGCCAGCCGGCCATGGCGGGGCTGAACTCGCGGGGAGTGGGCGTCTTTTCCGACCAGGGCGGGAGGACGTTACTCAAATCGTTGTGGAGCCCGAACCGACGGCTGAAGAAAAGCCCTCGCCGCGGCGGTCGCTGTCTCAGCCGTTGCCTCCGCGGCCGTCGCCGGCCGCCCTTCCCGGCGGCGAAGTCTCGGGGAAAGGCCCAAC
target_823	1	0.000224921	TTGGCCGGCGAGCGCCTAGTGTGTCNCCCGCCGCCGGATTCGGCGGGCTGCGTGGGACCGGCGGGATCCCGGCCAGCCGGCCATGGCGGGGCTGTACTCGCTGGGAGTGGGCGTCTTCTCCGACCAGGGCGGGAGGACGTTACTCAAATCGTTGTGGAGCCCGAACCGACGGCTGAAGAAAAGCCCTCGCCGCGGCGGTCGCTGTCTCAGCCGNTGCCTCCGCGGCCGTCGCCGGCGGCCCTTCCCGGCGGCGAAGTCTCGGGGAAAGGCCCAGC
target_824	1	0.000224921	TTGGCCGGCGAGCGCCTAGCGTGTCTCCCGCCGCCGGATTCGGCGGGCTGCGTGGGACCGGCGGGATCCCGGCCAGCCGGCCATGGCGGGGCTGTACTCGCTGGGAGTGAGCGTCTTCTCCGACCAGGGCGGGAGGACGTTACTCAAATCGTTGTGGAGCCCAACCGACGGCTGAAGAAAAGCCGTCGCCGCGGCGGTCGCTGTCTCAGCCGTTGCCTCCGCGGCCGTCGCCGGCCGCCCTTCCCGGCGGTGAAGTCTCGGGGAAAGGCCCAGC
target_825	1	0.000224921	TTGGCCGGCGAGCGCCTAGTGTGTCTCCCGCCGCCGGATTCGGCGGGCTGCGTGGGACCGGCGGGATCCCGGCCGGCCGGCCATGGCGGGGCTGTACTCGCTGGGAGTGAGCGTCTTCTCCGACCAGGGCGGGAGGACGTTACTCAAATCGTTGTGGAGCCCGAACCGACGGCTGAAGAAAAGCCCTCGCCGCGGCGGTCGCTGTCTCAGCCGTTGCCTCCGCGGCCGTCGCCGGCCGCCCTTCCCGGCGGCGAAGTCTCGGGGATAGGCCCAGC
target_826	1	0.000224921	TTGGCCGGCGAGCGCCTAGTGTGTCTCCCGCCGCCGGATTCGGCGGGCTGCGTGGGACCGGCGGGATCCCGGCCAGCCGGCCATGGCGGGGCTGTACTCGCTGGGAGTGAGCGTCTTCTCCGACCAGGGCGGGAGGACGTTACTCAAATCGTTGTGGAGCCCGAACCGACGGCTGAAGAAAAGCCCTCGCCGCGGCGGTCGCTGTCACAGCCGTTGCCTCCGCGGCCGTCGCCGGCCGCNCTTCCCGGCGGCGAAGTCTCGGGGAAAGGCCCAGC
target_827	1	0.000224921	TTGGCCGGCGAGCGCCTAGTGTGTCTCCCGCCGCCGGATTCGGCGGGCTGCGTGGGACCGGCGGGATCCCGGCCAGCCGGCCATGGCGGGGCTGTACTCGCTGGGAGTGAGCGTCTTCTCCGACCAGGGCGGGAGGACGTTACTCAAATCGTTGTGAAGCCCGAACCGACGGCTGAAGAAAAGCCCTCGCCGCGGCGGTCGCTGTCTCAGCCGTTGCCTCCGCGGCCGTCGCCGGCCGCCCTTCCCGGCGGCGAAGTCTCGGGGAAAGGCCCAGC
target_828	1	0.000224921	TTGGCCGGCGAGCGCCTAGTGTGTCTCCCGCCGCCGGATTCGGCGGGCTGCGTGGGACCGGCGGGATCCCGGCCAGCCGGCCATGGCGGGGCTGTACTCGCTGGGAGTGAGCGTCTTCTCCGACCAGGGCGGGAGGACGTTACTCAAATCGTTGTGGAGCCCGAACCGACGGCTGAAGAAAAGCCCTCGCCGCGGCGGTCGCTGTCTCAGCCGTTGCCTCCGCGGCCGTCGCCGGCCNCCCTTCCCGGCGGCGAAGTCTCGGGGAAAGGCCCGGC
target_829	1	0.000224921	TTGGCCGGCGAGCGCCCAGTGTGTCTCCCGCCGCCGGATTCGGCGGGCTGCGTGGGACCGGCGGGATCCCGGCCAGCCGGCCATGGCGGGGCTGTACTCGCTGGGAGTGAGCGTTTTCTCCGACCAGGGCGGGAGGACGTTACTCAAATCGTTGTGGAGCCCGAACCGACGGCTGAAGAAGAGCCCTCGCCGCGGCGGTCGCTGTCTCAGCCGTTGCCTCCGCGGCCGTCGCCGGCCGCCCTTCCCGGCGGCGAAGTCTCGGGGAAAGGCCCAGC
target_830	1	0.000224921	TTGGCCGGCGAGCGCCTAGTGTGTCTCCCGCCGCCGGATTCGGCGGGCTGCGTGGGACCGGCGGGATCCCGGCCAGCCGGCCATGCCGGGGCTGTACTCGCTGGGAGTGAGCGTCTTCTCCGACCAGGGCGGGAGGACGTTACTCAAATCGTAGTGGAGCCCGAGCCGACGGCTGAAGAAAAGCGCTCGGCGCGGCGGTCGCTGTCTCAGCCGTTGCCTCCGCGGCCGTCGGCGGCCGCCCTTCCCGGCGGCGAAGTCTCGGGGAAAGGCCCAGC
target_831	1	0.000224921	TTGGCCGGCGAGCGCCTAGTGTGTCTCCCGCCGCCGGATTCGGCGGGCTGCGTGGGACCGGCGGGATCCCGGCCAGCCGGCCATGGCGGGGCTGTACTCGCTGGGAGTGAGCGTCTTCTCCGACCAGGGCGGGAGGACGGTACTCAAATCGTTGTGGAGCCCGAACCGACGGCTGAAGAAAAGCCCTCGCCGCGGCGGTCGCTGTCTCAGCCGTTGCCTCCGCGGCCGTCGCCGGCCGCCCTTCCCGGCGGCGAAGTCTCGGGGAAAGGCCCAGC
target_832	1	0.000224921	TTGGCCGGCGAGCGCCTAGTGTGTCTCCCGCCGCCGGATTCGGCGGGCTGCGTGGGGCCGGCGGGATCCCGGCCAGCCGGCCATGGCGGGGCTGTACTCGCTGGGAGTGAGCGTCTTCTCCGACCAGGGCGGGAGGACGTTACTCAAATCGTTGTGGAGCCCGAACCGACGGCTGAAGACAAGCCCTCGCCGCGGCGGTCGCTGTCTCAGCCGTTGCCTCCGCGGCCGTCGCCGGCCGCCCTTCCCGGCGGCGAAGTCTCGGGGAAAGGCCCAGC
target_833	1	0.000224921	TTGGCCGGCGAGCGCCTAGTGTGTCTCCCGCCGCCGGATTCGGCGGGCTGCGTGGGACCGGCGGGATCCCGGCCAGCCGGCCATGGCGGGGCTGTACTCGCTGGGAGTGAGCGTCTTCTCAGACCAGGGCGGGAGGACGTTACTCAAATCGTTGTGGAGCCCGAACCGACGGCTGAAGAAAAGCCCTCGCCGCGGCGGTCGCTGTCTCAGCCGTTGCCTCCGCGGCCGTCGCCGGCCGCCCTTCCCGGCGGCGAAGTCTCGGGGAAAGGCCCAGC
target_834	1	0.000224921	TTGGCCGGCGAGCGCCTAGTGTGTCTCNCGCCGCCGGATTCGGCGGGCTGCGTGGGACCGGCGGGNTNCCGGCCAGCCGGCCATGGCGGCGCTGTACTCGCTGGCAGTGNGCGTCTTCTCCGACCAGGGCGGGAGGACGTTACTCAAATCGTTGTGGAGCCCGAACCGACGGCTGAAGAAAAGCCCTCGCCGCGGCGGTCGCTGTCTCAGCCGTTGCCTCCGCGGCCGTCGCCGGCCGCCCTTCCCGGCGGCGAAGTCTCGGGGATAGGCCCAGC
target_835	1	0.000224921	TTGGCCGGCGAGCGCCTAGTGTGTCTCCCGCCGCCGGATTCGGCGGGCTGCGTGGGACCGGCGGGATCCCGGCCAGCCGGCCATGGCGGGGCTGTACTCGCTGGGAGTGAGCGTCTTCTCCGACCAGGGCGGGAGGACGTTACTCAAATCGTTGTGAGCCCGAACCGACGGCTGAAGAAAAGCCCTCGCCGCGGCGGTCGCTGTCTCAGCCGTTGCCTCCGCGGCCGTCGCCGGCCGCCCTTCCCGGCGGCGAAGTCTCGGGGAAAGGCCCAGC
target_836	1	0.000224921	TTGGCCGGCGAGCGCCTAGTGTGTCTCCCGCCGCCGGATTCGGCGGGCTGCGTGGGACCGGCGGGATCCCGGCCAGTCGGCCATGGCGGGGCTGTACTCGCTGGGAGTGAGCGTCTTCTCCGACCAGGGCGGGAGGACGTTACTCAAATCGTTGTGGAGCCCGAACCGACGGCTGAAGAAAAGCCCTCGCCGCGGCGGTCGCTGTCTCAGCCGTTGCCTCCGCGGCCGTCGCCGGCCGCCCTACCCGGCGGCGAAGTCTCGGGGAAAGGCCCAGC
target_837	1	0.000224921	TTGGCCGGCGAGCGCCTAGTGTGTCTCCCGACGCCGGATTCGGCGGGCTGCGTGGGACCGGCGGGATCCCGGCCAGCCGGCCATGGCGGGGCTGTACTCGCTGGGAGTGAGCGTCTTCTCCGACCAGGGCGGGAGGACGTTACTCAAATCGTTGTGGAGCCCGAACCTACGGCTGAAGGAAAGCCCTCGCCGCGGCAGTCGCTGTCTCAGCCGTTGCGGCCGCGGCCGTCGCCGGCCGCCCCTCCCGGCGGCGATGTCTCGGGGAAAGGCCCAGC
target_838	1	0.000224921	TTGCCCGGCGAGCGCCTAGTGTGTCTCCCGCCGCCGGATTCGGCGGGCTGCGTGGGACCGGCGGGATCCCGGCCAGCCGGCCATGGCGGGGCTGTACTCGCTGGGAGTGAGCGTCTGCTCCGACCAGGGCGGGAGGACGTTACTCAAATCGTTGTGGAGCCCGAACCGACGGCTGAAGATAAGCCCTCGCCGCGGCGGTCGCTGTCTCAGCCGTTGCCTCCGCGGCCGGCGCCGGCCGCCCTTGCCGGCGGCGAAGTCTCGGGGAAAGGCCCAGC
target_839	1	0.000224921	CTGGCCGGCGAGCGCCTAGTGTGTCTCCCGCCGCCGGATTCGGCGGGCTGCGTGGGACCGGCGGGATCCCGGCCAGCCGGCCATGGCGGGCCTGGCCTCGCTGGGAGTGAGCGTCTTCTCCGACCAGGGCGGGAGGACGTTACTCAAATCGGTGTGGAGCCCGAACCGACGGCTGAAGAAAAGCCCGTGCCGCGGCGGGCGCTGTCTCAGCCGATGCCTCCGCGGCCGTCGCCGGCCGCCCTTCCCGGCGGCGAAGTCTCGGGGAAAGGCCCAGC
target_840	1	0.000224921	TTGGCCGGCGAGCGCCTAGTGTGTCTCCCGCCGCCGGATTCGGCGGGCTGCGTGGGACCGGCGGGATCCCGGCCAGCCGGCCATGGCGGGGCTGTACTCGCTGGGAGTGAGCGTCTTTTCCGACCAGGGCGGGAGGACGTTACTCAAATCGTTGTGGAGCCCGAACCGACGGCTGAAGAAAAGCCCTCGCCGCGGCGGTCGCTGTCTCAGCCGTTGCCTCCGCGGCCGTCGCCGGCCGCCCTTCCCGGCGGCGAAGTCTCGGGGATAGGCCCAGC
target_841	1	0.000224921	TTGGCCGGCGAGCGCCTAGTGTGTCTCCCGCCGCCGGATTCGGCGGGCTGCGTGGGACCGGCGGGATCCCGGCCAGCCGGCCATGGCGGGGCTGTACTCGCTGGGAGTGAGCGTTTTTTCCGACCAGGGCGGGAGGACGTTACTCAAATCGTTGTGGAGCCCGAACCGACGGCTGAAGTAAAGCCCTCGCCGCGGCGGTCGCTGTCTCAGCCGTTGCCTCCGCGGCCGTCGCCGGCCGCCCTTCCCGGCGGCGAAGTCTCGGGGAAAGGCCCAGC
target_842	1	0.000224921	TTGGCCGGCGAGCGCCTAGTGTGTCTCCCGCCGCCGGATTCGGCGGGCTGCGTGGGACCGGCGGGATCCCGGCCAGCCGGCCATGGCGGGGCTGTACTCGCTGGGAGTGAGCGTCTTCTCCGACCAGGGCGGGAGGACGTTACTCAAATCGTTGTGGAGCCCGAACCGACGGCTGAAGAAAAGCCCTCGGCGCGGCGGTCGCTGTCTCAGCCGTTGCCTCCGCGGCCGTCGCCGGCCGCCCTTCCCGGCGGCGAAGTCTCGGGGAAAGGCCCAGC
target_843	1	0.000224921	TTGGCCGGCGAGCGCCTAGTGTGTCTCCCGCCGCCGGATTCGGCGGGCTGCGTGGGACCGGCGGGATCCCGGCCAGCCGGCCATGGCGGGGCTGTACTCGCTGGGAGTGAGCGTCTTCTCCGACCAGGGCGGAAGAACGTTACTCAAATCGTTGTCGAGCCCGATCCGCCGGCTGAAGNAAAGCCCTCGCCGCGGCGGTCGCTGTCACAGCCGATGCCTCCGCGGCCGTCGCCGGCCGGCCTTCCCGGCGGCGAAGTCTCGGGGCAAGGCCCAGC
target_844	1	0.000224921	TTGGCCGGCGAGCGCCTAGTGTGTCTCCCGGCGCCGGATTCGGCGGGCTGCGTGGGACCGGCGGGATCCCGGCCAGCCGGCCATGGCGGGGCGGTACTCGCTGGGAGTGGGCGTTTTCTCCGACCAGGGCGGGAGGACGTTACTCAAATCGTTGTGGAGCCCGAACCGACGGCTGAAGAAAAGCCCTCGCCGCGGCGGTCGCTGTCTCAGCCGTTGCCTCCGCGGCCGTCGCCGGCCGCCCTTCCCGGCGGCGAAGTCTCGGGGAAAGGCCCAGC
target_845	1	0.000224921	TTGGCCGGCGAGCGCTTAGTGTGTCTCCCGACGCCGGATTCGGCGGGCTGCGTGGGACCGGCGGGATCCCGGCCAGCCGGCCATGGCGGGGCTGTACTCGCTGGGAGTGAGCGTCTTCTCCGACCAGGGCGGGAGGACGTTACTCAAATCGTTGTGGAGCCCGAACCGACGGCTGAAGAAAAGCCCTCGCCGCGGCGGTCGCTGTCTCAGCCGTTGCCTCCGCGGCCGTCGCCGGCCGCCCTTCCCGGCGGCGAAGTCTCGGGGAAAGGCCCAGC
target_846	1	0.000224921	TTGGCCGGCGAGCGCCTAGTGTGTCTCCCGCCGCCGGATTCGGCGGGCTGCGTGGGACCGGCGGGATCCCGGCCAGCCGGCCATGGCGGGGCTGAACTCGCGGGGAGTGGGCGCTTTCTCCGACCAGGGCGGGAGGACGTTACTCAAATCGTTGTGGAGCCCGAACCGACGGCTGAAGAAAAGCCCTCGCCGCGGCGGTCGCTGTCTCAGCCNTTGCCTCCGCGGCCGTCGCCGGTCGCCCTTCCCGGCGGCGACGTCTCGGGGACCGGCCCAGC
target_847	1	0.000224921	TTGGCCGGCGAGCGCCTAGTGTGTCTCCCGCCGCCGGATTCGGCGGGCTGCGTGGGACCGGCGGGATCCCGGCCAGCCGGCCATGGCGGGGCTGTACTCGCTGGGAGTGAGCGTCTTCTCCGACCAGGGCGGGAGGACGTTACTCAAATCGTTGTGGAGCCCGAACCGACGGCTGAAGAAAAGCCCTCGCCGCGGCGGTCGCTGTCACAGCCGTTGCCTCCGCGGCCGTCGCCGGCCGCCCTTCCCGGCGGCGAAGTCTCGGGGAAAGGCCCAGC
target_848	1	0.000224921	TTGCCCGGCGAGCGCCTAGTGTGTCTCCCGCCGCCGGATTCGGCGGGCTGCGTGGGACCGGCGGGATCCCGGCCAGCCGGCCATGGCGGGGCTGTACTCGCTGGGAGTGAGCGTCTTCTCCGACCAGGGCGGGAGGACGTTACTCAAATCGTTGTGGAGCCCGAACCGACGGCTGAAGAAAAGCCCTCGCCGCGGCGGTCGCTGTCTCAGCCGTTGCCTCCGCGGCCGTCGCCGGCCGCCCTTCCCGGCAGCGAAGTCTCGGGGAAAGGCCCAGC
target_849	1	0.000224921	TTGGCCGGCGAGCGCCTAGTGTGTCTCCCGCCGCCGGATTCGGCGGGCTGCGTGGGACCGGCGGGATCCCGGCCAGCCGGCCATGGCGGGGCTGTACTCGCTGGGAGTGAGCGTCTTCTCCGACCAGGGCGGGAGGACGTTACTCAAATCGTTGTGGAGCCCGAACCGACGGCTGAAGGAAAGCCCTCGCCGCGGCGGTCGCTGTCGCAGCCGTTGCCTCCGCGGCCGTCGCCGGCCGCCCTTCCCGGCGGCGAAGTCTCGGGGAAAGGCCCAGC
target_850	1	0.000224921	TTGGCCGGCGAGCGCCTAGTGTGTCTCCCGCCGCCGGATTCGGCGGGCTGCGTGGGACCGGCGGGATCCCGGCCAGCCGGCCATGGCGGGGCTATACTCGCTGGGAGTGAGCGTCTTCTCCGACCAGGGCGGGAGGACGTTACTCAAATCGTTGTGGAGCCCGAACCGACGGCTGAAGAAAAGCCCTCGCCGCGGCGGTCGCTGTCTCAGCCGTTGCCTCCGCGGCCGTCGCCGGCCGCCCTTCCCGGCGGCGAAGTCTCGGGGAAAGGCCCAGC
target_851	1	0.000224921	TTGGCCGGCGAGCGCCTAGTGTGTCTCCCGGCGCCGGATTCGGCGGGCTGCGTGGGACCGGCGGGATCCCGGCCAGCCGGCCATGGCGGGGCTGTACTCGCTGGGAGTGAGCGAGTTCTCCGACCAGGGCGGGAGGACGTTACTCAAATCGTTGTGGAGCCCGAACCGTCGGCTGAAGAAAAGCCATCGCCGCGGCGGTCGCTGTCTCAGCCGTTGCCTCCGCGGTCGTCGCCGGCCGCCCTTTCCGGCGGCGAAGTCTCGGGGAAAGGCCCAGC
target_852	1	0.000224921	TTGGCCGGCGAGCGCCTAGTGTGTCTCACGCCGCCGGATTCGGCGGGCTGCGTGGGACCGGCGGGATCCCGGCCAGCCGGCCATGGCGGGGCTGTACTCGCTGGGAGTGAGCGTCTTCTCCGACCAGGGCGGGAGGACGTTACTCAAATCGTTGTGGAGCCCGAACCGACGGCTGAAGAAAAGCCCTCGCCGCGGCGGTCGCTGTCTCAGCCGTTGCCTCCGCGGCCGTCGCCGGCCGCCCTTCCCGGCGGCGAAGTCTCGGGGTAAGGCCCAGC
target_853	1	0.000224921	TTGGCCGGCGAGCGCCTAGTGTGTCTCTCGCCGCCGGATTCGGCGGGCTGCGTGGGACCGGCGGGATCCCGGCCAGCCGGCCATGGCGGGGCTGTACTCGCTGGGAGTGAGCGTCTTTTCCGACCAGGGCGGGAGGAGGTTACTCAAATCGTTGTGGAGCCCGAACCGACGGCTGAAGAAAAGCCCTCGCCGCGGCGGTCGCTGTCTCAGCCGTTGCCTCCGCGGCCGTCGCCGGCCGGCCTTCCCGGCGGCGAAGTCTCGGGGAAAGGCCCAGC
target_854	1	0.000224921	TTGGCCGGCGAGCGCCTAGTGTGTCTCCCGCCGCCGGATTCGGCGGGCTGCGTGGGACCGGCGGGATCCCGGCCAGCCGGCCATGGCGGGGCTGTACTCGCTGGGAGTGAGCGTCTTCTCCGACCAGGGCGGGAGGACGTTACTCAAATCGTTGTGGAGCCCGAACCGACGGCTGAAGAAAAGCCCTCGCCGCGGCGGTCGCTGCCTCAGCCGTTGCCTCCGCGGCCGTCGCCGGCCGCCCTTCCCGGCGGCGAAGTCTCGGGGAAAGGCCCAGC
target_855	1	0.000224921	TTGGCCGGCGAGCGCCTAGTGTGTCTCCCGCCGCCGGATTCGGCGGGCTGCGTGGGACCGGCGGGATCCCGGCCAGCCGGCCATGGCGGGGCTGTACTCGCTGGGAGTGAGCGTCTTCTCCGACCAGGGTGGGAGGACGTTACTCAAATCGTTGTGGAGCCCGACCCGACGGCTGAAGAAAAGCCCTCGCCGCGGCGGTCGCTGTCTCAGCCGTTGCCTCCGCGGCCGTCGCCGGCCGCCCTTCCCGGCGGCGAAGTCTCGGGGAAAGGCCCAGC
target_856	1	0.000224921	TTGGCCGGCGAGCGCCTAGTGTGTCACCCGCCGCCGGATTCGGCGGGCTGCGTGGGACCGGCGGGATCCCGGCCAGCCGGCCATGGCGGGGCTGTACTCGCTGGGAGTGAGCGTCTTCTCCGACCAGGGCGGGAGGACGTTACTCAAATCGTTGTGGAGCCCGAACCGACGGCTGAAGAAAAGCCCTCGCCGCGGCGGTCGCTGTCTCAGCCGTTGCCTCCGCGGCCGTCGCCGGCCGCCCTTCCCGGCGGCGAAGTCTCGGGGAAAGGCCCAGC
target_857	1	0.000224921	TTGGCCGGCGAGCGCCTAGTGTGTCTCCCGCCGCCAGATTCGGCGGGCTGCGTGGGACCGGCGGGATCCCGGCCAGCCGGCCATGGCGGGGCTGAACTCGCTGGGAGTGAGCGTCTTCTCCGACCAGGGCGGGAGGACGTTACTCAAATCGTTGTGGAGCCCGAACCGACGGCTGAAGAAAAGCCCTCGCCGCGGCGGTCGCTGTCTCAGCCGTTGCCTCCGCGGCCGTCGCCGGCCGCCCTTCCCGGCGGCGAAGTCTCGGGGAAAGGCCCAGC
target_858	1	0.000224921	TTGGCCGGCGAGCGCCTAGTGTGTCTCCCGCCGCCGGATTCGGCGGGCTGCGTGGGACCGGCGGGATCCCGGCCAGCCGGCCATGGCGGGGCTGTACTCGCTGGGAGTGAGGGTCTTTTCCGACCAGGGCGGGAGGACGTTACTCAAATCGTTGTGGAGCCCGAACCGTCGGCTGAAGAAAAGCCCTCGCCGCGGCGGTCGCTGTCTCAGCCGTTGCCTCCGCGGCCGTCGCCGGCCGCCCTTCCCGGCAGCGAAGTCTCGGGGAAAGGCCCAGC
target_859	1	0.000224921	TTGGCCGGCGAGCGCCTAGTGTGTCTCCCGCCGCCGGATTCGGCGGGCTGCGTGGGACCGGCGGGTTCCCGGCCAGCCGGCCATGGCGGGGCTGTACTCGCTGGGAGTGGGCGTCTTCTCCGACCAGGGCGGGAGGACGTTACTCAAATCGTTGTGGAGCCCGAACCGACGGCTGAAGACAAGCCCTCGCCGCGGCGGTCGCTGGCTCAGCCGTTGCCTCCGCGGCCGTCGCCGGCCGCCCTTCCCGGCGGCGAAGTCTCGGGGAAAGGCCCAGC
target_860	1	0.000224921	TTGGCCGGCGAGCGCCTAGTGTGTCTCCCGACGCCGGATTCGGCGGGCTGCGTGGGACCGGCGGGATCCCGGCCAGCCGGCCATGGCGGGGCTGTACTCGCTGGGAGTGAGCGTCTTCTCCGACCAGGGCGGGAGGACGTTACTCAAATCGTTGTGGAGCCCGAACCGACGGCTGAAGAAAAGCCCTCGCCGCGGCGGTCGCTGTCTCAGCCGTTGCCACCGCGGCCGTCGCCGGCCGCCCTTCCCGGCGGCGAAGTCTCGGGGAAAGGCCCAGC
target_861	1	0.000224921	TTGGCCGGCGAGCGCCTAGTGTGTCTCCCGCCGCCGGATTCGGCGGGCTGCGTGGGACCGGCGGGATCCCGGCCAGCCGGCCATGGCGGGGCTGAACTCGCTGGGAGTGAGCGTCTTCTCCGACCAGGGCGGGAGGACGTTACTCAAATCGTTGTGGAGCCCGAACCGACGGCTGAAGAAAAGCCCTCGCCGCGGCGGTCGCTGTCTCAGCCGTTGCCTCCGCGGCCGTCGCCGGCCGCGCTTCCCGGCGGCGAAGTCTCGGGGAAAGGCCCAGC
target_862	1	0.000224921	TTGGCCGGCGAGCGCCTAGTGTGTCTCCCGCCGCCGGATTCGGCGGGCTGCGTGGGACCGGCGGGATCCCGGCCAGCCGGCCATGGCGGGGCTGTACTCGCTGGGAGTGAGCGTCTTCTCCGACCAGGGCGGGAGGACGTTACTCAAATCGTTGTGGAGCCCGAACCGACGGCTGAAGAAAAGCCCTCGCCGCGGCGGTCGCTGTCTCAGCGTTGCCTCCGCGGCCGTCGCCGGCCGCCCTTCCCGGCGGCGAAGTCTCGGGGAAAGGCCAAGC
target_863	1	0.000224921	TTGGCCGGCGAGCGCCTAGTGTGTCTCCCGCCGCCGGATTCGGCGGGCTGCGTGGGACCGGCGGGATCCCGGCCAGCCGGCCATGGCGGGGCTGTACTCGCTGGGAGTGAGCGTCTTCTCCGACCAGGGCGGGAGGACGTTACTCAAACCGTTGTGGAGCCCGAACCGACGGCTGAAGAAAAGCCCTCGCCGCGGCGGTCGCTGTCTCAGCCGTTGCCTCCGCGGCCGTCGCCGGCCGCCCTTCCCGGCGGCGAAGTCTCAGGGAAAGGCCCAGC
target_864	1	0.000224921	TTGGCCGGCGAGCGCCTAGTGTGTCTCCCGCCGCCGGTTTCGGCGGGCTGCGTGGGNCCGGCGGGTTCCCGGCCAGCCGGCCATGGCGGGGCTGTACTCGCTGGGAGTGAGCGTNTTCTCCGACCAGGGCGGGAGGACGTTACTCAAATCGTTGTGGAGCCCGAACCGACGGCTGAAGAAANGCCCGCGCCGCGGCGGTCGCTGTCTCAGCCGTTGCCTCCGCGGCCGTCGCCGGCCGCCCTTCCCGGCGGCGAAGTCTCGGGGAAAGGCCCAGC
target_865	1	0.000224921	TTGGCCGGCGAGCGCCTAGTGTGTCTCCCGCCGCCGGATTCGGCGGGCTGCGTGGGACCGGCGGGATCCCGGCCAGCCGGCCATGGCGGGGCTGTACTCGCTGGGAGTGAGCATCTTCTCCGACCAGGGCGGGAGGACGTTACTCAAATCGTTGTGGAGCCCGAACCGACGGCTGAAGTAAAGCCCTCGCCGCGGCGGTCGCTGTCTCAGCCGTTGCCTCCGCGGCCGTCGCCGGCCGCCCTTCCCGGCGGCGAAGTCTCGGGGAAAGGCCCAGC
target_866	1	0.000224921	TTGGCCGGCGAGCGCCTAGTGTGTCTCCCGCCGCCGGATTCGGCGGGCTGCGTGGGACCGGCGGGATCCCGGCCAGCCGGCCATGGCGGGGCTGTACTCGCTGGGAGTGAGCGTCTTCTCCGACCAGGGCGGGAGGACGTTACTCAAATCGTTGTGGAGCCCGAACCGACGGCTGAAGAATAGCCCTCGCCGCCGCGGTCGCTGTCTCAGCCGTTGCCTCCGCGGCCGTCGCCGGCCGCCCTTCCCGGCGGCGAAGTCTCGGGGAAAGGCCCAGC
target_867	1	0.000224921	TTGGCCGGCGAGCGCCTAGTGTGTCTCCCGCCGCCGGATTCGGCGGGCTGCGTGGGACCGGCGGGATCCCGGCCAGCCGGGCATGGCGGGGCTGTACTCGCAGGGAGTGAGCGTCGTCTCCGACCAGGGCGGGAGGACGTTACTCAAATCGTTGTGGAGCCCGAACCGACGGCTGAAGAAAAGCCATCGCCGCGGCGGTCGCTGTCTCAGCCGTTGCCTCCGCGGCCGTCGCCGGCCGCCCTTCCCGGCGGCGAAGTCTCGGGGAAAGGCCCAGC
target_868	1	0.000224921	TTGGCCGGCGAGCGCCTAGTGTGTCTCCCGCCGCCGGATTCGGCGGGCTGCGTGGGACCGGCGGGATTCCGGCCAGCCGGCCATGGCGGGGCAGTACTCGCTGGGAGTGAGCGCCTTCTCCGACCAGGGCGGGAGGACGTTACTCAAATCGTTGTGGAGCCCGAACCGACGGCTGAAGATAAGCCCTCGCCGCGGCCGTCGCTGTCTCAGCCGTTGCCTCCGCGGCCGCCGCCGGCCGCCCTTCCCGGCGGCGAAGTCTCGGGGATAGGCCCATC
target_869	1	0.000224921	TTGGCCGGCGAGCGCCTAGTGTGTCTCCCGCCGCCGGATTCGGCGGGCTGCGTGGGACCGGCGGGATCCCGGCCAGCCGGCCATGGCGGNGCTGTACTCGCTGGGAGTGAGCGTCTTCTCCGACCAGGGCGGGAGGACGTTACTCAAATCGTTGTGGAGCCCGAACCGACGGCTGAAGAAATGCCCTCGCCGCGGTGGTCGCTGTCTCAGCCGTTGCCTCCGCGGCCGTCGCCGGCCGCCCTTCCCGGCGGCGAAGTCTCGGGGAAAGGCCCAGC
target_870	1	0.000224921	TTGGCCGGCGAGCGCCTAGTGTGTCTCCCGCCGCCGGATTCGGCGGGCTGCGTGGGACCGGCGGGATCCCGGCCAGCCGGCCATGGCGGGGCTGTACTCGCTGGGAGTGAGCGTCTTCTCCGACCAGGGCGGGAGGACGTTACTCAAATCGTTGTGGAGCCCGAACCGACGGCTGAAGAAAAGCCCTCGCCGCGGCGGTCGCTGTCTCAGCCGTTGCCTCCGCGGCCGTCACCGGCCGCCCTTCCCGGCGGCGAAGTCTCGGGGATAGGCCCAGC
target_871	1	0.000224921	TTGGCCGGCGAGCGCCTAGTGTGTCTCCCGCCGCCGGATTCGGCGGGCTGCGTGGGACCGGCGGGATCCCGGCCAGCCGGCCATGGCGGGGCTGTACTCGCTGGGAGTGAGCGTCTTCTCCGACCAGGGCGGGAGGACGTTACTCAAATCGTTGTGGAGCCCGAACCGACGGCTGAAGAAAAGCCCTCGCCGCGGCGGTCGCTGTCTCAGCCGTTGCCTCCGCGGCCGTCGCCGGCCGCCCTTCCCGGCGGCGAAGTCTCGGGGAAAGGCCCAGG
target_872	1	0.000224921	TTGGCCGGCGAGCGCCTAGTGTGTCTCCCGCCGCCGGATTCGGCGGGCTGCGTGGGACCGGCGGGATCCCGGCCAGCCGGCCATGGCGGGGCTGTACTCGCTGGGAGTGAGCGTCTTCTCCGACCAGGGCGGGAGGACGTTACTCAAATCGTTGTGGAGCCCGAACCGACGGCTGAAGAAAAGCCCTCGCCGCGGCGGTCGCTGTCGCAGCCGTTGCCTCCGCGGCCGTCGCCGGCCGCCCTTCCCGGCGGCGAAGTCTCGGGGACAGGCCCAGC
target_873	1	0.000224921	TTGGCCGGCGAGCGCCTAGTGTGTCTCCCGCCGCCGGATTCGGCGGGCTGCGTGGGACCGGCGGGATCCCGGCCAGCCGGCCATGGCGGGGCTGTACTCGCTGGGAGTGAGCGTCTTCTCCGACCAGGGCGGGAGGACGTTACTCAAATCGTTGTGGAGCCCGAACCGACGGCTGAAGANAAGCCCTCGCCGCGGCGGTCGCTGTCTCAGCCGTTGCCTCCGCGGCCGTCGCCGGCCGCCCTTCCCGGCGGCGACGTCTCGGGGAAAGGCCCAGC
target_874	1	0.000224921	TTGGCCGGCGAGCGCCTAGTGTGTCACCCGCCGCCGGATTCGGCGGGCTGCGTGGGACCGGCGGGATCCCGGCCAGCCGGCCATGGCGGGGCTGTACTCGCTGGGAGTGAGCGTCTTCTCCGACCAGGGCGGGAGGACGTTACTCAAATCGTTGTGGAGCCCGAACCGACGGCTGAAGAAAAGCCCTCGCCGCGGCGGTCGCTGTCTCAGCCGTTGCCTCCCCGGCCGTCGCCGGCCGCCCTTCCCGGCGGCGAAGTCTCGGGGAAAGGCCCAGC
target_875	1	0.000224921	TTGGCCGGCGAGCGCCTAGTGTGTCTCCCGCCGCCGGATTCGGCGGGCTGCGTGGGACCGGCGGGATCCCGGCCAGCCGGCCATGGCGGGGCTGTACTCGCTGGGAGTGAGCGTCTTCTCCGACCAGGGCGGGAGGACGTTACTCAAATCGTTGTGGAGCCCGAACCGACGGCTGAAGAAAAGCCCTCGCCGCGGCGGTCGCTGTCTCAGCCGTTGCCTCCGCGGCCGTCGCCGGCCGCCCTTCCCGGCGGCGGAATCTCGGGGAAAGGCCCAGC
target_876	1	0.000224921	TTGGCCGGCGAGCGCCTAGTGTGTCTCCCGCCGCCGGATTCGGCGGGCTGCGTGGGACCGGCGGGATCCCGGCCAGCCGGCCATGGCGGGGCTGTACTCGCTGGGAGTGAGCGACTTCTCCGACCAGGGCGGGAGGACGTTACTCAAATCGTTGTGGAGCCCGAACCGACGGCTGAAGANAAGCCCTCGCCGCGGCGGTCGCTGTCTCAGCCGTTGCCTCCGCGGCCGTCGCCGGCCGCCCTTCCCGGCGGCGAAGTCTCGGGGAAAGGCCCAGC
target_877	1	0.000224921	TTGGCCGGCGAGCGCCTAGTGTGTCTCCCGCCGCCGGATTCGGCGGGCTGCGTGGGACCGGCGGGATCCCGGCCAGCCGGCCATGGCGGGGCTGTACTCGCTGGGAGTGAGCGTCTTCTCCGACCAGGGCGGGAGGACGTTACTCAAATCGTTGTGGAGCCCGAACCGACGGCTGAAGAAAAGCCCTCGCCGCGGCGGTCGCTGTCTCAGCCGATGCCTCCGCGGCCGACGCCGGCCGCCCTTCCCGGCGGCGAAGTCTCGGGGAAAGGCCCAGC
target_878	1	0.000224921	TTGGCCGGCGAGCACCTAGTGTGTCTCCCGCCGCCGGATTCGGCGGGCTGCGTGGGACCGGCGGGATCCCGGCCAGCCGGCCATGGCGGGGCTGTACTCGCTGGGAGTGAGCGTCTTCTCCGACCAGGGCGGGAGGACGTTACTCAAATCGTTGTGGAGCCCGAACCGACGGCTGAAGAAAAGCCCTCGCCGCGGCGGTCGCTGTCTCAGCCGTTGCCTCCGCGGCCGTCGCCGGCCGCCCTTCCCGGCGGCGAAGTCTCGGGGAAAGGCCCAGC
target_879	1	0.000224921	TTGGCCGGCGAGCGCCTAGTGTGTCTCCCGCCGCCGGATTCGGCGGGCTGTGTGGGACCGGCGGGATCCCGGCCAGCCGGCCATGGCGGGGCTGTACTCGCTGGGAGTGAGCGTCTTCTCCGACCAGGGCGGGAGGACGTTACTCAAATCGTTGTGGAGCCCGAACCGACGGCTGAAGAAAAGCCCTCGCCGCGGCGGTCGCTGTCTCAGCCGTTGCCTCCGCGGCCGTCGCCGGCCGCCCTTCCCGGCGGCGAAGTCTCGGGGAAAGGCCCAGC
target_880	1	0.000224921	TTGGCCGGCGAGCGCCTAGTGTGTCTCCCGCCGCCGGATTCGGCGGGCTGCGTGGGACCGGCGGGATCCCGGCCAGCCGGCCATGGCGGGGCTGTACTCGCTGGGAGTGAGCGTCTTCTCCGACCAGGGCGGGAGGACGTTACTCAAATCGTTGTGGAGCCCGAACCGACGGCTGAAGAAAAGCCCTCGCCGCGGCGGTCGCTGTCCCAGGCCTTGCCTCCGCGGCCGTCGCCGGCCGGCCTTCCCGGCGGCGAAGTCTCGGGGAAAGGCCCAGC
target_881	1	0.000224921	TTGGCCGGCGTGCGCCTAGTGTGTCTCCCGCCGCCGGATTCGGCGGGCTGCGTGGGACCGGCGGGATCGCGGCCAGCCGGCCATGGCGGGGCTGTACTCGCTGGGAGTGAGCGTCTTCTCCGACCAGGGCGGGAGGACGTTACTCAAATCGTTGTGGAGCCCGAACCGACGGCTGAAGAAAAGCCCTCGCCGCGGCGGTCGCTGTCTCAGCCGTTGCCTCCGCGGCCGTCGCCGGCCGCCCTTCCCGGCGGCGAAGTCTCGGGGAACGGCCCAGC
target_882	1	0.000224921	TTGGCCGGCGAGCGCCTAGTGTGTCTCCCGCCGCCGGATTCGGCGGGCTGCGTGGGACCGGCGGGATCCCGGCCAGCCGGCCATGGCGGGGCTGAACTCGCTGGGAGTGAGCGTCTTCTCCGACCAGGGCGGGAGGACGTTACTCAAATCGTTGTGGAGCCCGAACCGACGGCTGAAGAAAAGCCCTCGCCGCGGCGGTCGCTGTCTCAGCCCTTGCCTCCGCGGCCGTCGCCGGCCGCCCTTCCCGGCGGCGAAGTCTCGGGGAAAGGCCCAGC
target_883	1	0.000224921	TTGGCCGGCGAGCGCCTAGTGTGTCTCACGCCGCCGGATTCGGCGGGCTGCGTGGGACCGGCGGGTTCCCGGCCAGCCGGCCATGGCGGGGCTGTACTCGCTGGGAGTGAGCGTCTTCTCCGACCAGGGCGGGAGGACGTTACTCAAATCGTTGTGGAGCCCGAACCGACGGCTGAAGAAAAGCCCTCGCCGCGGCGGTCGCTGTCTCAGCCGTTGCCTCCGCGGCCGTCGCCGGCCGCCCTTCCCGGCGGCGAAGTCTCGGGGAAAGGCCCAGC
target_884	1	0.000224921	TTGGGCGGCGAGCGCCTAGTGTGTCTCCCGCCGCCGGATTCGGCGGGCTGCGTGGGACCGGCGGGATCCCGGCCAGCCGGCCATGGCGGGGCTGTACTCGCTGGGAGTGAGCGTCTTCTCCGACCAGGGCGGGAGGACGTTACTCAAATCGTTGTGGAGCCCGAACCGACGGCTGAAGAAAAGCCCTCGCCGCGGCGGTCGCTGTCTCAGCCGTTGCCTCCGCGGCCGTCGCCGGCCGCCCTACCCGGCGGCGAAGTCTCGGGGAAAGGCCCAGC
target_885	1	0.000224921	TTGGCCGGCGAGCGCCTAGTGTGTCTCCCGCCGCCGGATTCGGCGGGCTGCGTGGGACCGGCGGGATCCCGGCCAGCCGGCCATGGCGGGGCCGTACTCGCTGGGAGTGAGCGTCTTCTCCGACCAGGGCGGGAGGACGTTACTCAAATCGTTGTGGAGCCCGAACCGACGGCTGAAGAAAAGCCCTCGCCGCGGCGGTCGCTGTCTCAGCCGTTGCCTCCGCGGCCGTCGCCGGCCGCCCTTCCCGGCGGCGAAGTCTCGGGGAAAGGCCCAGC
target_886	1	0.000224921	TTCGCCGGCGAGCGCCTAGTGTGTCTCCCGCCGCCGGATTCGGCGGGCTGCGTGGGACCGGCGGGATCCCGGCCAGCCGGCCATGGCGGGGCTGTACTCGCTGGGAGTGAGCGTCTTCTCCGACCAGGGCGGGAGGACGTTACTCAAATCGTTGTGGAGCCCGAACCGACGGCTGAAGAAAAGCCCTCGCCGCGGCGGTCGCTGTCTCAGCCGTTGCCTCCGCGGCCGTCGCCGGCCGCCCTTCCCGGCGGCGAAGTCTCGGGGAAAGGCCCAGC
target_887	1	0.000224921	TTGGCCGGCGAGCGCCTAGTGTGTCTCCCGCCGCCGGATTCGGCGGGCTGCGTGGGACCGGCGGGATCCCGGCCAGCCGGCCATGGCGGGGCTGTACTCGCTGGGAGTGACCGTTTTCTCCGACCAGGGCGGGAGGACGTTACTCAAATCTTTGTGGAGCCCGAACCGACGGCTGAAGAAAAGCCCTCGCCGCGGCGGTCGCTGTCTCAGCCGTTGCCTCCGCGGCCGTCGCCGGCCGCCCTTCCCGGCGGCGAAGTCTCGGGGAAAGGCCCAGC
target_888	1	0.000224921	TTGGCCGGCGAGCGCCTAGTGTGTCTCCCGTCGCCGGATTCGGCGGGCTGCGTGGGACCGGCGGGATCCCGGCCAGCCGGCCAGGGCGGGGCTGTACTCGCTGGGAGTGAGCGTCTTCTCCGACCAGGGCGGGAGGACGTTACTCAAATCGTTGTGGAGCCCGAACCGACGGCTGAAGAAAAGCCCTCGCCGCGGCGGTCGCTGTCTCAGCCGTTGCCTCCGCGGCCGTCGCCGGCCGCCCTTCCCGGCGGCGAAGTCTCGGGGAAGGCCCAGC
target_889	1	0.000224921	TTGGCCGGCGAGCGCCTAGTGTGTCTCCCGCCGCCGGATTCGGCGGGCTGCGTGGGACCGGCGGGATCCCGGCCAGCCGGTCATGGCGGGGCTGTACTCGCTGGGAGTGAGCGTCTTCTCCGACCAGGGCGGGAGGACGTTACTCAAATCGTTGTGGAGCCCGAACCGACGGCTGAAGAACAGCCCTCGCCGCGGCGGTCGCTGGCTCAGCCGTTGCCTCCGCGGCCGTCGCCGGCCGCCCTTCCCGGCGGCCAAGTCTCGGGGACAGGCCCAGC
target_890	1	0.000224921	TTGGCCGGCGAGCGCCTAGTGTGTCTCCCGCCGCCGGATTCGGCGGGCTGCGTGGGACCGGCGGGATCCCGGCCAGCCGGCCATGGCGGGGCTGGACTCGCTGGGAGTGAGCGTCTTCTCCGACCAGGGCGGGAGGACGTTACTCAAATCGTTGTGGAGCCCGAACCGACGGCTGCAGCAAAGCCCTCGCCGCGGCGGTCGCTGTCTCAGCCGATGCCTCCACGGCCGTCGCCGTCTGCCCTTCCCGGCGGCGAAGTCTCGGGGATAGGCCCAGC
target_891	1	0.000224921	TTGGCCGGCGAGCGCCTAGTGTGTCTCCCGCCGCCGGATTCGGCGGGCTGCGTGGGACCGGCGGGATCCCGGCCAGCCGGCCATGCCGGGGCGGAACTCGCTGGGAGTGAGGGTCTTCTCCGACCAGGGCGGGAGGACGTTACTCAAATCGTTGTGGAGCCCGAACCGACGGCTGAAGAAAAGCCCTCGCCGCGGCGGTCGCTGTCTCAGCCGTTGCCTCCGCGGCCGTCGCCGGCCGGCCTTCCCGGCGGCGAAGTCTCGGGGAAAGGCCCAGC
target_892	1	0.000224921	TTGGCCGGCGAGCGCCTAGTGTGTCCCCCGNCGCCGGATTCGGCGGGCTGCGTGGGACCGGCGGGATCCCGGCCAGCCGGCCATGGCGGGGCTGTACTCGCTGGGAGTGAGCGTCTTCTCCGACCAGGGCGGGAGGACGTTACTCAAATCGTTGTGGAGCCCGAACCGACGGCTGAAGAAAAGCCCTCGCCGCGGCGGTCGCTGTCTCAGCCGTTGCCTCCGCGGCCGTCGCCGGCCGCCCTTCCCGGCGGCGAAGTCTCGGGGAAAGGCCCAGC
target_893	1	0.000224921	TTGGCCGGCGAGCGCCTAGTGTGTCTCCCGCCGCCGGGTTCGGCGGGCTGCGTGGGACCGGCGGGATCCCGGCCAGCCGGCCATGGCGGGGCTGTACTCGCTGGGAGTGAGCGTCTTCTCCGACCAGGGCGGGAGGACGTTACTCAAATCGTTGTGGAGCCCGAACCGCCGGCTGAAGAAAAGCCCTCGCCGCGGCGGTCGCTGTCTCAGCCGTTGCCTCCGCGGCCGTCGCCGGCCGCCCTTCCCGGCGGCGAAGTCTCGGGGAAAGGCCCAGC
target_894	1	0.000224921	TTGGCCGGCGAGCGCCTAGTGTGTCTCCCGCCGCCGGATTCGGCGGGCTGCGTGGGACCGGCGGGATCCCGGCCAGCCGGCCATGGCGGGGCTGTACTCGCTGGGAGTGAGCGTTTTCTCCGACCAGGGCGGAAGGACGTTACTCAAATCGTTGTGGAGCCCGAACCGACGGCTGAAGAAAAGCCCTCGCCGCGGCGGTCGCTGTCTCAGCCGTTGCCTCCGCGGCCGTCGCCGGCCGCCCTTCCCGGCGGCGAAGTCTCGGGGAAAGGCCCAGC
target_895	1	0.000224921	TTGGCCGGCGAGCGCTTAGTGTGTCTCGCGACGCCGGATTCGGCGGGCTGCGTGGGACCGGCGGGATCCCGGCCAGCCGGCCATGGCGGGGCTGGACTCGCTGGGAGTGAGCGTCTTCTCCGACCAGGGCGGGAGGACGTTACTCAAATCGTTGTGGAGCCCGATCCGACGGCTGAAGACACGCCCTCGCCGCGGCGGTCGCTGTCTCAGCCGTTGCCTCCGCGGCCGTCGCCGGCCGCCCTTCCCGGCGGCGAAGTCTCGGGGCAAGGCCCAGC
target_896	1	0.000224921	TTGGCCGGCGAGCGCCTAGTGTGTCTCCCGCCGCCGGATTCGGCGGGCTGCGTGGGACCGGCGGGATCCCGGCCAGCCGGCCATGGCGGGGCTGTACTCGCTGGGAGTGAGCGTCTTCTCCGACCAGGGCGGGAGGACGTTACTCAAATCGTTGTGGAGCCCGAACCGTCGGCTGAAGAAAAGCCCCCGCCGCGGCGGTCGCTGTCTCAGCCGTTGCCTCCGCGGCCGTCGCCGGCCGCCCTTCCCGGCGGCGAAGTCTCGGGGAAAGGCCCAGC
target_897	1	0.000224921	TTGGCCGGCGAGCGCCTAGTGTGTCTCCCGCCGCCGGATTCGGCGGGCTGCGTGGGACCGGCGGGATCCCGGCCAGCCGGCCATGGCGGGGCTGTACTCGCTGGGAGTGAGCGTCTTCTCCGACCAGGGCGGGAGGACGTTACTCAAATCGTTGTGGAGCCCGANCCGACGGCTGAAGGACAGCCCTCGCCGCGGCGGTCGCTGTCTCAGCCGTTGCCTCCGCGGCCGNCGCCGGCCGCCCTTCCCGGCGGCGAAGTCTCGGGGAAAGGCCCAGC
target_898	1	0.000224921	TTGGCCGGCGAGCGCCTAGTGTGTCTCCCGCCGCCGGATTCGGCGGGCTGCGTGGGACCGGCGGGATCCCGGCCAGCCGGCCATGGCGGGGCTGTACTCGCTGGGAGTGAGCGTCTTCTCCGACCAGGGCGGGAGGACGTTACTCAAATCGTTGTGGAGCCCGAACCGACGGCTGAAGAANAGCCCTCGCCGCGGCGGTCGCTGTCTCAGCCGTTGCCTCCGCGGCCGTCGCCGGCCGCCCTTCCCGGAGGCGAAGTCTCGGGGAAAGGCCCAGC
target_899	1	0.000224921	TTGGCCGGCGAGCGCCTAGTGTGTCTCCCGCCGCCGGATTCGGCGGGCTGCGTGGGACCGGCGGGATCCCGGCCAGCCGGCCATGGCGGGGCTGAACTCGCTGGGAGTGAGCGTCTTCTCCGACCAGGGCGGGAGGACGTTACTCAAATCGTTGTGGAGCCCGAACCGACGGCTGAAGAAAAGCGCTCGCCGCGGCGGTCGCTGTCTCAGCCGTTGCCTCCGCGGCCGTCGCCGGCCGCCCTTCCCGGCGGCGAAGTCTCGGGGAAAGGCCCAGC
target_900	1	0.000224921	TTGGCCGGCGAGCGCCTAGTGTGTCTCCCGCCGCCGGATTCGGCGGGCTGCGTGGGGCCGGCGGGATCCCGGCCAGCCGGCCATGGCGGGGCTGTACTCGCTGGGAGTGAGCGTCTTCTCCGACCAGGGCGGGAGGACGTTACTCAAATCGTTGTGGAGCCCGAACCGACGGCTGATGATAAGCATTCGCCGCGGCGGTCGCTGTCTCAGCCGTTGCCTCCGCGGCCGGCGCCGGCCGCCCTTCCCGGCGGCTGAGTCTCGGGGAAAGGCCCAGC
target_901	1	0.000224921	TTGGCCGGCGAGCGCCTAGTGTGTCTCCCGCCGCCGGATTCGGCGGGCTGCGTGGGACCGGCGGGATCCCGGCCAGCCGGCCATGGCGGGGCTGTACTCGCTGGGAGTGAGCGTCTTCTCCGACCAGGGCGGGAGGACGTTACTCAAATCGTTGTGGAGCCCGAACCGACGGCTGAAGAAAAGCCCTCGCCGCGGCGGTCGCTGTCTCAGCCGTTGCCTCCGCGGCCGTCGCCGGCCGCCCTTCCCGGCGGCGAAGTCTCGGGGNAAGGCCCAGC
target_902	1	0.000224921	TTGGCCGGCGAGCGCCTAGTGTGTCTCCCGCCGCCGGATTCGGCGGGCTGCGTGGGACCGGCGGGATCCCGGCCAGCCGGCCATGGCGGGGCTGGACTCGCCGGGAGTGAGCGTCTTATCCGACCAGGGCGGGAGGACGTTACTCAAATCGTTGTGGAGCCCGAACCGACGGCTGAACAAAAGCCCTCGCCGCGGCGGTCGCTGTCTCAGCCGTTGCCTCCGCGGCCGTCGCCGGCCGCCCTTCCCGGCGGCGAGGTCTCGGGGAAAGGCCCAGC
target_903	1	0.000224921	TTGGCCGGCGAGCGCCTAGTGTGTCTCCCGCCGCCGGATTCGGCGGGCTGCGTGGGTCCGGCGGGATCCCGGCCAGCCGGCCATGGCGGGGCTGTACTCGCTGGGAGTGAGCGTCTTCTCCGACCAGGGCGGGAGGACGTTACTCAAATCGTTGTGGAGCCCGAACCGACGGCTGAAGAATAGCGCTCGCCGCGGCGGTCGCTGTCTCAGCCCTTGCCACCGCGGCCGTCGCCGGCCGACCTTCCCGGCGGCGCAGTCTCGGGGTCAGGCCCAGC
target_904	1	0.000224921	TTGGCCGGCGAGCGCCTAGTGTGTCTCCCGCCGCCGGATTCGGCGGGCTGCGTGGGACCGGCGGGATCCCGGCCAGCCGGCCATGGCGGGGCTGTACTCGCTGGGAGTGAGCGTCTTCTCCGACCAGGGCGGGAGGACGTTACTCAAATCGTTGTGGAGCCCGAACCGTCGGCTGAAGAAAAGCCCTGGCCGCGGCGGTCGCTGTCTCAGCCGTTGCCTCCGCGGCCGACGCCGGCCGCCCTTCCCGGCGGCGAAGTCTCGGGGAAAGGCCCAGC
target_905	1	0.000224921	TTGGCCGGCGAGCGCCTAGTGTGTCTCCCGCCGCCGGATTCGGCGGGCTGCGTGGGACCGGCGGGATCCCGGCCAGCCGGCCATGGCGGGGCTGTACTCGCTGGGAGTGAGCGTCTTCTCCGACCAGGGCGGGAGGACGTTACTCAAATCGTTGTGGAGCCCGAACCGACGGCTGAAGAAAAGCCATCGCCGCGGCGGTCGCTGTCTCAGCCGGTGCCTCCGCGGCCGTCGCCGGCCGGCCTTCCCGGCGGCGCAGTCTCGGGGGAAGGCCCAGC
target_906	1	0.000224921	TTGGCCGGCGAGCGCCTAGTGTGTCTCCCGCCGCCGGNTTCGGCGGGCTGCGTGGGACCGGCGGGATCCCGGCCAGCCGGCCATGGCGGGGCTGTACTCGCTGGGAGTGAGCGTCTTCTCCGACCAGGGCGGGAGGACGTTACTCAAACCGTTGTGGAGCCCGAACCGACGGCTGAAGAAAAGCCTTCGCCGCGGCGGTCGCTGTCCCAGCCCTTGCCTCCGCGGCCGTCGCCGGCCGCCCTTCCCGGCGGCGTAGTCTCGGGGAAAGGCCCAGC
target_907	1	0.000224921	TTGGCCGGCGAGCGCCTAGTGTGTCTCCCGCCGCCGGATTCGGCGGGCTGCGTGGGACCGGCGGGATCCCGGCCAGCCGGCCATGGCGGGGCTGTACTCGCTGGGAGTGAGCGTCTTCTCCGACCAGGGCGGGAGGACGTTACCCAAATCGTTGTGGAGCCCGAACCGACGGCTGAAGAAAAGCCCTCGCCGCGGCGGTCGCTGTCTCAGCCGTTGCCTCCGCGGCCGTCGCCGGCCGCCCTTCCCGGCGGCGAAGTCTCGGGGAAAGGCCCAGC
target_908	1	0.000224921	TTGCCGGCGAGCGCCTAGTGTGTCTCCCGCCGCCGGATTCGGCGGGCTGCGTGGGACCGGCGGGATCCCGGCCAGCCGGCCATGGCGGGGCTGTACTCGCTGGGAGTGGGCGTCTTCTCCGACCAGGGCGGGAGGACGTTACTCAAATCGTTGTGGAGCCCGAACCGCCGGCTGAAGAAAAGCCCTCGCCGCGGCGGTCGCTGTCTCAGCCGTTGCCTCCGCGGCCGTCACCGGCCGCCCTTCCCGGCGGCGAAGTCTCGGGGAAAGGCCCAGC
target_909	1	0.000224921	TTGGCCGGCGAGCGCCTAGTGTGTCTCCCGACGCCGGATTCGGCGGGCTGCGTGGGACCGGCGGGATCCCGGCCAGCCGGCCATGGCGGGGCTGTACTCGCTGGGAGTGAGCGTCTTCTCCGACCAGGGCGGGAGGACGTTACTCAAATCGTTGTGGAGCCCGAACCGACGGCTGAAGAAAAGCCCTCGCCGCGGCGGTCGCTGTCTCAGCCGGTGCCTCCGCGGCCGTCGCCGGCCGCCCTTCCCGGCGGCGAAGTCTCGGGGAAAGGCCCAGC
target_910	1	0.000224921	TTGGCCGGCGAGCGCCTAGTGTGTCTCCCGCCGCCGGATTCGGCGGGCTGCGTGGGACCGGCGGGATCCCGGCCAGCCGGCCATGGCGGGGCTGTACTCGCTGGGAGTGAGCGTCTTGTCCGTCCAGGGCGGGAGGACGTTACTCAAATCGTTGTGGAGCCCGATCCGACGGCTGAAGGAAAGCCCTCGCCGCGGCGGTCTCTGTCTCAGCCGTTGCCTCCGCGGCCGTCGCCGGCCGCCCTTCCCGGCGGCGAAGTCTCGGGGATAGGCCCAGC
target_911	1	0.000224921	TTGGCCGGCGAGCGCCTAGTGTGTCTCCCGCCGCCGGATTCGGCGGGCTGCGTGGGACCGGCGGGATCCCGGCCAGCCGGCCATGGCGGGGCTGTACTCGCTGGGAGTGAGCGNCTTGTCCGACCAGGGCGGGAGGACGTTACTCAAATCGTTGTGGAGCCCGAACCGACGGCTGAAGAAAAGCCCTCGCCGCGGCGGTCGCTGTCTCAGCCGTTGCCTCCGCGGCCGTCGCCGGCCGCCCTTCCCGGCGGCGAAGTCTCGGGGAAAGGCCCAGC
target_912	1	0.000224921	TTGGCCGGCGAGCGCCTAGTGTGTCTCCCGCCGCCGGATTCGGCGGGCTGCGTGGGACCGGCGGGATCCCGGCCAGCCGGCCATGGCGGGGCTGTACTCGCTGGGAGTCAGCGTNTTCTCCGACCAGGGCGGGAGGACGTTACTCAAATCGTTGTGGAGCCCGAACCGACGGCTGAAGAAAAGCCCTCGCCGCGGCGGTCGCTGTCTCAGCCGTTGCCTCCGCGGCCGTCGCCGGCCGCCCTTCCCGGCGGCGAAGTCTCGGGGACAGGCCCAGC
target_913	1	0.000224921	TTGGCCGGCGAGCGCCTAGTGTGTCTCCCGCCGCCGGATTCGGCGGGCTGCGTGGAACCGGCGGGATCCCGGCCAGCCGGCCATGGCGGGGCTGTACTCGCTGGGAGTGAGCGTCTTCTCCGACCAGGGCGGGAGGACGTTACTCAAATCGTTGTGGAGCCCGAACCGACGGCTGAAGAAAAGCCCTCGCCGCGGCGGTCGCTGTCTCAGCCGTTGCCTCCGCGGCCGTCGCCGGCCGCCCTTCCCGGCGGCGAAGTCTCGGGGAAAGGCCCAGC
target_914	1	0.000224921	TTGGCCGGCGAGCGCCTAGTGTGTCNCCCGCCGCCGGATTCGGCGGGCTGCGTGGGACCGGCGGGATCCCGGCCAGCCGGCCATGGCGGGGCTGNACTCGCTGGGAGTGAGCGTCTTCTCCGACCAGGGCGGGAGGACGTTACTCAAATCGTTGTGGAGCCCGAACCGACGGCTGAAGAAAAGCCCTCGCCGCGGCGGTCGCTGTCTCAGCCGTTGCCTCCGCGGCCGTCGCCGGCCGCCCTTCCCGGCGGCGAAGTCTCGGGGAAAGGCCCAGC
target_915	1	0.000224921	TTGGCCGGCGAGCGCCTAGTGTGTCTCCCGCCGCCGGATTCGGCGGGCTGCGTGGGACCGGCGGGATCCCGGCCAGCCGGCCATGGCGGGGCTGTACTCGCTGGGAGTGAGCGTCTTCTCCGACCAGGGCGGGAGGACGTTACTCAAATCGTTGTGGAGCCCGAACCGACGGCTGAAGAAAAGCCCTCGCCGCGGCGGCCGCTGTCTCAGCCGTTGCCTCCGCGGCCGTCGCCGGCGGCCCTTCCCGGCGGCGATGTCTCGGGGAAAGGCCCAGC
target_916	1	0.000224921	TTGGCCGGCGAGCGCCTAGTGTGTCTCCCGCCGCCGGATTCGGCGGGCTGCGTGGGACCGGCGGGATCCCGGCCAGCCGGCCATGGCGGGGCTGTACTCGCTGGGAGTGAGCGTCTTCTCCGACCAGGGCGGGAGGACGTTACTCAAATCGTTGTGGAGCCCGAACCGACGGCTGAAGAACAGCCCTCGCCGCGGCGGTCGCTGTCTCAGCCGTTGCCTCCGCGGCCGACGCCGGCCGCCCTTCCCGGCGGCGAAGTCTCGGGGAAAGGCCCAGC
target_917	1	0.000224921	TTGGCCGGCGAGCGCCTAGTGTGTCTTCCGCCGCCGGATTCGGCGGGCTGCGTGGGACCGGCGGGATCCCGGCCAGCCGGCCATGGCGGGGCTGTACTCGCTGGGAGTGAGCGTCTTCTCCACCAGGGCGGGAGGACGTTACTCAAATCGTTGTGGAGCCCGAACCGACGGCTGAAGAAAAGCCCTCGCCGCGGCGGTCGCTGTCTCAGCCGTTGCCTCCGCGGCCGTCGCCGGCCGCCCTTCCCGGCGGCGAAGTCTCGGGGAAAGGCCCAGC
target_918	1	0.000224921	TTGGCCGGCGAGCGCCTAGTGTGTCTCCCGCCGCCGGATTCGGCGGGCTGCGTGGGACCGGCGGGATCCCGGCCAGCCGGCCATGGCGGGGCTCTACTCGCTGGGAGTGAGCGTATTCTCCCACCAGGGCGGGAGGACGTTACTCAAATCGTTGTGGAGCCCGAACCGACGGCTGAAGAAAAGCCCTCGCCGCGGCGGTCGCTGTCTCAGCCGTTGCCTCCGCGGCGGTCGCCGGCCGCCCTTCCCGGCGGCGAAGTCTCGGGGACAGGCCCAGC
target_919	1	0.000224921	TTGGCCGGCGTGCGCCTAGTGTGTCTCCCGCCGCCGGATTCGGCGGGCTGCGTGGGACCGGCGGGATCCCGGCCAGCCGGCCATGGCGGGGCTGTACTCGCTGGGAGTGAGCGTCTTCTCCGACCAGGGCGGGAGGACGTTACTCAAATCGTTGTGGAGCCCGAACCGACGGCTGAAGANAACCCCTCGCCGCGGCGGTCGCTGTCTCAGCCGTTGCCTCCGCGGCCGTCGCCGGCCGCCCTTCCCGGCGGCGAAGTCTCGGGGAAAGGCCCAGC
target_920	1	0.000224921	TTGGCCGGCGAGCGCCTAGTGTGTCTCCCGCCGCCGGATTCGGCGGGCTGCGTGGGACCGGCGGGATCCCGGCCAGCCGGCCATGGCGGGGCTGTACTCGCTGGGAGTGAGCGTCTTCTCCGACCAGGGCGGGAGGACGTTACTCAAATCGTTATGGAGCCCGAACCGACGGCTGAAGAANAGCCCTCGCCGCGGCGGTCGCTGTCTCAGCCGTTGCCTCCGCGGCCGTCGCCGGCCGCCCTTCCCGGCGGCGAAGTCTCGGGGAAAGGCCCAGC
target_921	1	0.000224921	TTGGCCGGCGAGCGCCTAGTGTGTCTCCCGCCGCCGGATTCGGCGGGCTGCGTGGGACCGGCGGGATCCCGGCCAGCCGGCCATGGCGGGGCTGTACTCGCTGGGAGTGAGCGGCTTCTCCGACCAGGGCGGGAGGACGTTACTCAAATCGTTGTGGAGCCGGAACCGACGGCTGAAGACAAGCCCTCGCCGCGGCGGTCGCTGTCTCAGCCGTTGCCTCCGCGGCCGTCGCCGGCCGCCCTTCCCGGCGGCGAAGTCTCGGGGAAAGGCCCAGC
target_922	1	0.000224921	TTGGCCGGCGAGCGCCTAGTGTGTCTCCCGCCGCCGGATTCGGCGGGCTGCGTGGGACCGGCGGGATCCCGGCCAGCCGGCCATGGCGGGGCTGTACTCGCTGGGAGTGAGCGTCTTCTCCGACCAGGGCGGGAGGACGTTACTCAAATCGTTGTGGAGCCCGAACCGACGGCTGAAGAAAAGCCCTCGCCGCGGCGGTCGCTGTCTCAGCCGTTGCCTCCGCGGCCGTCGCCGGCCGCCCTTCCCGGCGGCGAAGTCTCGGAGAAAGGCCCAGC
target_923	1	0.000224921	TTGGCCGGCGAGCGCCTAGTGTGTCTCCCGACGCCGGATTCGGCGGGCTGCGTGGGACCGGCGGGATCCCGGCCAGCCGGCCATGGCGGGGCTGTACTCGCTGGGAGTGAGCGTCTTCTCCGACCAGGGCGGGAGGACGTTACTCAAATCGTTGTGGAGCCCGAACTGACGGCAGAAGTAAAGCCCTCGCCGCGGCGGTCGCTGTCTCAGCCGTTGCCTCCGCGGCCGTCGCCGGCCGCCCTTCCCGGCGGCGAAGTCTCGGGGAAAGGCCCAGC
target_924	1	0.000224921	TTGGCCGGCGAGCGCCTAGTGTGTCTCCCGCCGCCGGATTCGGCGGGCTGCGTGGGACCGGCGGGATCCCGGCCAGCCGGCCATGGCGGGGCTGGACTCGCTGGGAGTGAGCGTCTTCTCCGACCAGGGCGGGAGGACGTTACTCAAATCGTTGTGGAGCCCGAACCGACGGCTGAAGAAAAGCCCTCGCCGCGGCGGTCGCTGTCTCAGCCGTTGCCTCCGCGGCCGTCGCCGGCCGCCCTTCCCGGCGGCGAAGTCTCGGGGAAAGGCACAGC
target_925	1	0.000224921	TTGGCCGGCGAGCGCCTAGTGTGTCTCCCGCCGCCGGATTCGGCGGGCTGCGTGGGACCGGCGGGATCCCGGCCAGCCGGCCATGGCGGGGCTGTACTCGCTGGGAGTGAGCGTCTTCTCCGACCAGGGCGGGAGGACGTTACTCAAATCGTTGTGCAGCCCGAACCGCCGGCTGAAGAAAAGCCCTCGCCGCGGCGGTCGCTGTCTCAGCCGCTGCCTCCGCGGCCGTCGCCGGCCGCCCTTCCCGGCGGCGAAGTCTCGGGGAAAGGCCCAGC
target_926	1	0.000224921	TTGGCCGGCGAGCGCCGAGTGTGTCGCCCGCCGCCGGATTCGGCGGGCTGCGTGGGACCGGCGGGATCCCGGCCAGCCGGCCATGGCGGGGCTGTACTTGCTGGGAGTGAGGGTCTTCTCCGACCAGGGCGGGAGGACGTTACTCAAATCGTTGTGGAGCCCGAACCGACGGCTGAAGAAAAGCCCTCGCCGCGGCGGTCGCTGTCCCAGCCGTTGCCTCCGCGGCCGTCGCCGCCCGCCCTTCCCGGCGGCGAAGTCTCGGGGAAAGGCCCAGC
target_927	1	0.000224921	TTGGCCGGCGAGCGCCTAGTGTGTCTCCCGCCGCCGGATTCGGCGGGCTGCGTGGGACCGGCGGGATCCCGGCAGCCGGCCATGGCGGGGCTGTACTCGCTGGGAGTGAGCGTCTTCTCCGACCAGGGCGGAAGGACGTTACTCAAATCGTTGTGGAGCCCGAACCGACGGCTGAAGAAAAGCCCTCGCCGCGGCGGTCGCTGTCTCAGCCGTTGCCTCCGCGGCCGTCGCCGGCCGCCCTTCCCGGCGGCGAAGTCTCGGGGAAAGGCCCAGC
target_928	1	0.000224921	TTGGCCGGCGAGCGCCTAGTGTGTCTCCCGCCGCCGGATTCGGCGGGCTGCGTGGGACCGGCGGGATCCCGGCCAGCCGGCCATGGCGGGGCTGTACTCGCTGGGAGTGAGCGTCTTCTCCGACCAGGGCGGGAGGACGTTACTCAAATCGTTGTGGAGCCCGAACCGACGGCTGAAGAAAAGCCCTCGCCGCGGCGGTCGCTGTCTCAGCCGTTGCCTCCGCGGCCATCGCCGGCCGCCCTTCCCGGCGGCGAAGTCTCGGGAATGGCCCAGC
target_929	1	0.000224921	TTGGCCGGCGAGCGCCTAGTGTGTCTCCCGCCGCCGGATTCGGCGGGCTGCGTGGGACCGGCGGGATCCCGGCCAGCCGGCCATGGCGGGGCTGTACTCGCTGGGAGTGAGCGTNTTCTCCGACCAGGGCGGGAGGACGTTACTCAAATCGTTGTGGAGCCCGAACCNNCGGCTGAAGAAAACCCCTCGCCGCGGCGGTCGCTGTCTCAGCCGTTGCCTCCGCGGCCGTCGCCGGCCGCCCTTCCCGGCGGCGAAGTCTCGGGGTCAGGCCCAGC
target_930	1	0.000224921	TTGGCCGGCGAGCGCCTAGTGTGTCTCCCGCCGCCGGATTCGGCGGGCTGCGTGGGACGGCGGGATCCCGGCCAGCCGGCCATGGCGGGGCTGTACTCGCTGGGAGTGAGCGTCTTCTCCGACCAGGGCGGGAGGACGTTACTCAAATCGTTGTGGAGCCCGAACCGACGGCTGAAGAAAAGCCCTCGCCGCGGCGGTCGCTGTCTCAGCCGTTGCCTCCGCGGCCGTCGCCGGCCGCCCTTCCCGGCGGCGAAGTCTCGGGGAAAGGCCCAGC
target_931	1	0.000224921	TTGGCCGGCGAGCGCCTAGTGTGTCGCCCGGCGCCGGATTCGGCGGGCTGCGTGGGACCGGCGGGATCCCGGCCAGCCGGCCATGGCGGGGCTGTACTCGCTGGGAGTGAGCGTCTTCTCCGACCAGGGCGGGAGGACGTTACTCAAATCGTTGTGGAGCCCGAACCGACGGCTGAAGAAAAGCCCTCGCCGCGGCGGTCGCTGTCTCAGCCGTTGCCTCCGCGGCCGTCGCCGGCCGCCCTTCCCGGCGGCGAAGTCTCGGGGAAAGGCCCAGC
target_932	1	0.000224921	TTGGCCGGCGAGCGCCTAGTGTGTCTCCCGCCGCCGGATTCGGCGGGCTGCGTGGGACCGGCGGGATCCCGGCCAGCCGGCCATGGCGGGGCTGTACTCGCTGGGAGTGAGCGTCTTCTCCGACCAGGGCGGGAGGACGTTACTCAAATCGTTGTGGAGCCCGAACCGCCGGCTGAAGAAAGGCCCTCGCCGCGGCGGTCGCTGTCTCAGCCGTTGCCTCCGCGGCCGTCGCCGGCCGCCCTTACCGGCGGCGAAGTCTCGGGGAAAGGCCCAGC
target_933	1	0.000224921	TTGGCCGGCGAGCGCCTAGTGTGTCTCCCGCCGCCGGATTCGGCGGGCTGCGTGGGACCGGCGGGATCCCGGCCAGCCGGCCATGGCGGGGCTGTACTCGCTGGGAGTGAGCGTCTTCTCCGACCAGGGCGGGAGGACGTAACTCAAATCGTTATGGAGCCCGAACCGACGGCTGAAGAAAAGCCCTCGCCGCGGCGGTCGCTGTCTCAGCCGTTGCCTCCGCGGCCGTCGCCGGCCGCCCTTCCCGGCGGCGCAGTCTCGGGGAAAGGCCCAGC
target_934	1	0.000224921	TTGGCCGGCGAGCGCCTAGTGTGTCTCCCGCCGCCGGATTCGGCGGGCTGCGTGGGACCGGCGGGATCCCGGCCAGCCGGCCATGGCGGGGCTGTACTCGCTGGGAGTGGGCGTCTTCTCCGACCAGGGCGGGAGGACGTTACTCAAATCGTTGTGGAGCCCGAACCGACGGCTGAAGAAAAGCCCTCGCCGCGGCGGTCGCTGTCTCAGCCGTTGCCTCCGCGGCCGTCGCCGGCGGCCCTTCCCGGCGGCGAAGTCTCGGGGAAAGGCCCAGC
target_935	1	0.000224921	TTGGCCGGCGAGCGCCTAGTGTGTCTCCCGCCGCCGGATTCGGCGGGCTGCGTGGGACCGGCGGGATCCCGGCCAGCCGGCCATGGCGGGGCTGTACTCGCTGGGAGTGAGCGTCTTCTCCGACCAGGGCGGGAGGACGTTACTCAAATCGTTGTGGAGCCCGAACCGACGGCTGAAGAAAAGCCCTCGCCGCGGCGGTCGCTGTCTCAGCCGTTGCCTCCGCGACCGTCGCCGGCCGCCCTTCCCGGCGGCGAAGTCTCGGGGAAAGGCCCAGC
target_936	1	0.000224921	TTGGCCGGCGAGCGCCTAGTGTGTCTCCCGCCGCCGGATTCGGCGGGCTGCGTGGGACCGGCGGGATCCCGGCCAGCCGGCCATGGCGGGGCTGAACTCGCTGGGAGTGAGCGTCTTCTCCGACCAGGGCGGGAGGAGGTTACTCAAATCGTTGTGGAGCCCGAACCGACGGCTGAAGAAAAGCCCTCGCCGCGGCGGTCGCTGTCTCAGCCGTTGCCTCCGCGGCCGTCGCCGGCCGCCCTTCCCGGCGGCGAAGTCTCGGGGAAAGGCCCAGC
target_937	1	0.000224921	TTGGCCGGCGAGCGCCTAGTGTGTCTCCCGCCGCCGGATTCGGCGGGCTGCGTGGGACCGGCGGGATCCCGGCCAGCCGGCCATGGCGGGGCTGTACTCGCTGGGAGTGAGCGTCTTCTCCGACCAGGGCGGGAGGACGTTACTCAAATCGTTGTGCAGCCCGAGCCGACGGCTGAAGAAAAGGCCTCGCCGCGGCGGTCGCTGTCTCAGCCGATGCCCCCGCGGCCGTCGCCGGCCGCCCTTCCCGGCGGCGAAGTCTCGGGGAAAGGCCCAGC
target_938	1	0.000224921	TTGGCCGGCGAGCGCGTAGTGTGTCTCCCGCCGCCGGATTCGGCGGGCTGCGTGGGACCGGCGGGATCCCGGCCAGCCGGCCATGGCGGGGCTGTACTCGCTGGGAGTGAGCGTCTTCTCCGACCAGGGCGGGAGGACGTTACTCAAATCGTTGTGGAGCCCGAACCGACGGCTGAAGAAAAGCCCTCGCCGCGGCGGTCGCTGTCTCAGCCGNTGCCTCCGCGGCCGTCGCCGGCCGCCCTTCCCGGCGGCGAAGTCTCGGGGAACGGCCCAGC
target_939	1	0.000224921	TTGGCCGGCGAGCGCCTAGTGTGTCTCCCGCCGCCGGATTCGGCGGGCTGCGTGGGACCGGCGGGATCCCGGCCAGCCGGCCATGGCGGGGCTGTACTCGCTGGGAGTGAGCGTCTTCTCCGACCAGGGCGGGAGGACGTTACTCAAATCGTTGTGGAGCCCGAACCGACGGCTGAAGAAAAGCCCTCGCCGCGGCGGTCGCTGTCTCAGCCGTTGCCTCCGCGGCCGTCGCCGGCCGCACTTCCCGGCGGCGAAGTCTCGGGGAAAGGCCCAGC
target_940	1	0.000224921	TTGGCCGGCGAGCGCCTAGTGTGTCTCCCGCCGCCGGATTCGGCGGGCTGCGTGGGACCGGCGGGATCCCGGCCAGCCGGCCATGGCGGGGCTGTACTCGCTGGGAGTGAGCGTCTTCTCCGACCAGGGCGGGAGGACGTTACTCAAATCGTTATGGAGCCCGACCCGACGGCTGAAGAAAAGCCCTCGCCGCGGCGGTCGCTGTCTCAGCCGTTGCCTCCGCGGGCGTCGCCGGCAGCCCTCCCCGGCGGCAAAGTCTCGGGGGACGGCCCAGC
target_941	1	0.000224921	TTGGCCGGCGAGCGCCTAGTGTGTCTCCCGCCGCCGGATTCGGCGGGCTGCGTGGGACCGGCGGGATCCCGGCCAGCCGGCCATGGCGGGGCTGTACTCGCTGGGAGTGAGCGTCTTCTCCGACCAGGGCGGGAGGACGTTACTCAAATCGTTGTGGAGCCCGAACCGACGGCTGACGAAAAGCCCTCGCCGCGGCGGTCGCTGTCTCAGCCGNTGCCTCCGCGGCCGTCGCCGGCCGGCCTTCCCGGCGGCGAAGTCTCGGGGAAAGGCCCAGC
target_942	1	0.000224921	TTGGCCGGCGAGCGCCTAGTGTGTCTCCCGCCGCCGGATTCGGCGGGCTGCGTGGGACCGGCGGGATCCCGGCCAGCCGGCCATGGCGGGGCTGTACTCGCTGGGAGTGAGCGTCTTCTCCGACCAGGGCGGGAGGACGTTACTCAAATCGTTGTGCAGCCCGAACCGACGGCTGAAGAAAAGCCCTCGCCGCGGCGGTCGCTGTCTCAGCCGTTGCCTCCGCGGCCGTCGCCGGCCGCCCTTCCCGGCGGCGAAGTCTCGGGGAAAGGCCCAGC
target_943	1	0.000224921	TTGGCCGGCGAGCGCCTAGTGTGTCTCCCGCCGCCGGATTCGGCGGGCTGCGTGGGACCGGCGGGATCCCGGCCAGCCGGCCATGGCGGGGCTGTACTCGCTGGGAGTGAGCGTCTTCTCCGACCAGGGCGGGAGGACGTTACTCAAATCGTTGTGGAGCCCGAACCGACGGCTGAAGAAAAGCCCTCGCCGCGGCGGTCGCTGTCTCAGCCGTTGCCTCCGCGGCCGTCGCCGGCCGCCCTTGCCGGCGGTGATGTCTCGGGGAAAGGCCCAGC
target_944	1	0.000224921	TTGGCCGGCGAGCGCCTAGTGTGTCTCCCGCCGCCGGATTCGGCGGGCTGCGTGGGACCGGCGGGATCCCGGCCAGCCGGCCATGGCGGGGCTGTACTCGCTGGGAGTGAGGGTCTTTTCCGACCAGGGCGGGAGGACGTTACTCAAATCGTTGTGGAGCCCGAACCGACGGCTGAAGAAAAGCCCTCGCCGCGGCGGTCGCTGTCTCAGCCGNTGCCTCCGCGGCCGTCGCCGGCCGCCCTTCCCGGCGGCGAAGTCTCGGGGAAAGGCCCAGC
target_945	1	0.000224921	TTGGCCGGCGAGCGCCTAGTGTGTCTCCCGCCGCCGGATTCGGCGGGCTGCGTGGGACCGGCGGGATCCCGGCCAGCCGGCCATGGCGGGGCTGTACTCGCTGGGAGTGAGCGTCTTCTCCGACCAGGGCGGGAGGACGTTACTCAATTCGTTGTGGAGCCCGAACCGACGGCTGAAGAAAAGCCCTCGCCGCGGCGGTCGCTGTCTCAGCCGTTGCCTCCGCGGCCGTCGCCGGCCGCCCTTCCCGGCGGCGAAGTCTCGGGGACAGGCCCAGC
target_946	1	0.000224921	TTGGCCGGCGAGCGCCTAGTGTGTCTCCCGCCGCCGGATTCGGCGGGCTGCCTGGGACCGGCGGGATCCCGGCCAGCCGGCCATGGCGGGGCTGTACTCGCTGGGAGTGAGCGTCTTCTCCGACCAGGGCGGGAGGACGTTACTCAAATCGTTGTGGAGCCCGAACCGACGGCTGAAGTAAAGCCCTCGCCGCGGCGGTCGCTGTCTCAGCCGTTGCCTCCGCGGCCGTCGCCGGCCGCGCTTGCCGGCGGCGAAGTCTCGGGGACAGGCCCAGC
target_947	1	0.000224921	TTGGCCGGCGAGCGCCTAGTGTGTCTCCCGCCGCCGAATTCGGCGGGCTGCGTGGGACCGGCGGGATCCCGGCCAGCCGGCCATGGCGGGGCTGTACTCGCTGGGAGTGAGCGTCTTCTCCGACCAGGGCGGGAGGACGTTACTCAAATCGTTGTGGAGCCCGAACCGACGGCTGAAGAAAAGCCCTCGCCGCGGCGGTCGCTGTCTCAGCCGTTGCCTCCGCGGCCGTCGCCGGCCGCCCTTCCCGGCGGCGAAGTCTCGGGGAAAGGCCCAGC
target_948	1	0.000224921	TTGGCCGGCGAGCGCCTAGTGTGTCTCCCGCCGCCGGATTCGGCGGGCTGCGTGGGACCGGCGGGATCCCGGCCAGCCGGCCATGGCGGGGCTGTACTCGCTGGGAGTGAGCGTCTTCTCCGACCAGGGCGGGAGGACGTTACTCAAATCGTTGTCGAGCCCGAACCGACGGCTGAAGAAAAGCCCTCGCCGCGGCGGTCGCTGTCTCAGCCGTTGCCTCCGCGGCCGTCGCCGGCCGCCCTTCCCGGCGGCGAAGTCTCGGGGAAAGGCCCAGC
target_949	1	0.000224921	TTGGCCGGCGAGCGCGTAGTGTGTCTCCCGCCGCCGGATTCGGCGGGCTGCGTGGGACCGGCGGGATCCCGGCCAGCCGGCCATGGCGGGGCTGTACTCGCGGGGAGTGAGCGTCTTCTCCGACCAGGGCGGGAGGACGTTACTCAAATCGTTGTGGAGCCCGAACCGACGGCTGAAGAATAGCCCTCGCCGCGGCGGTCGCTGTCTCAGCCGTTGCCTCCGCGGCCGTCGCCGGCCACCCTTCCCGGCGGCGAAGTCTCGGGGAAAGGCCCAGC
target_950	1	0.000224921	TTGGCCGGCGAGCGCCTAGTGTGTCTCCCGCCGCCGGATTCGGCGGGCTGCGTGGGACCGGCGGGATCCCGGCCAGCCGGCCATGGCGGGGCTGTACTCGCTGGGAGTGAGCGTCTTCTCCGACCAGGGCGGGAGGACGTTACTCAAATCGTTGTGGAGCCCGATCCGACGGCTGAAGAAAAGCCCTCGCCGCGGCGGTCGCTGACTCAGCCGTTGCCTCCGCGGCCGTCGCCGGCCGNCCTTCCCGGCGGCGAAGTCTCGGGGANAGGCCCAGC
target_951	1	0.000224921	TTGGCCGGCGAGCGCCTAGTGTGTCTCCCGCCGCCGGATTCGGCGGGCTGCGNGGGACCGGCGGGATCCCGGCCAGCCGGCCATGGCGGGGCTGNACTCGCTGGGAGTGAGCGTCTTCTCCGACCAGGGCGGGAGGACGTTACTCAAATCGTTGTGGAGCCCGAACCGACGGCTGAAGATAAGCCCTCGCCGCGGCGGTCGCTGTCTCAGCCGTTGCCTCCGCGGCCGTCGCCGGCCGCCCTTCCCGGCGGCGAAGTCACGGGGAAAGGCCCAGC
target_952	1	0.000224921	TTGGCCGGCGAGCGCCTAGTGTGTCTCCCGCCGCCGGATTCGGCGGGCTGCGTGGGACCGGCGGGATCCCGGCCAGCCGGCCATGGCGGGGCTGTACTCGCTGGGAGTGAGCGTCTTCTCCGACCAGGGCGGGAGGACGTTACTCAAATCGTTGTGGAGCCCGAACCGACGGCTGAAGAAAAGCCCTCGCCGCGGCGGTCGCTGTCTCAGCCGTTGCCTCCGCGGCTGTCGCCGGCCGCCCTTCCCGGCGGCGAAGTCTCGGGGAAAGGCCCAGC
target_953	1	0.000224921	TTGGCCGGCGAGCGCTTAGTGTGTCTCCCGCCGCCGGATTCGGCGGGCTGCGTGGGACCGGCGGGATCCCGGCCAGCCGGCCATGGCGGGGCTGTACTCGCTGGGAGTGAGCGTCTTCTCCGACCAGGGCGGGAGGACGTTACTCAAATCGTTGTGGAGCCCGAACCGACGGCTGAAGAAAAGCCATCGCCGCGGCGGTCGCTGTCTCAGCCGTTGCCTCCGCGGCCGTCGCCGGCCGCCCTTCCCGGCGGCGAAGTCTCGGGGAAAGGCCCAGC
target_954	1	0.000224921	TGGCCGGCGAGCGCCTAGTGTGTCTCCCGCCGCCGGATTCGGCGGGCTGCGTGGGACCGGCGGGATCCCGGCCAGCCGGCCATGGCGGGGCTGTACTCGCTGGGAGTGAGGGTCTTGTCCGACCAGGGCGGGAGGACGTTACTCAAATCGTTGTGGAGCCCGAACCGACGGCTGAAGAAAAGCCCTCGCCGCGGCGGTCGCTGTCTCAGCCGTTGCCTCCGCGGCCGTCGCCGGCCGCCCTTCCCGGCGGCGAAGTCTCGGGGAAAGGCCCAGC
target_955	1	0.000224921	TTGGCCGGCGAGCGGCTAGTGTGTCTCCCGCCGCCGGATTCGGCGGGCTGCGCGGGACCGGCGGGATCNCGGCCAGCCGGCCATGGCGGGGCTGTACTCGCTGGGAGTGAGCGTCTTCTCCGACCAGGGCGGGAGGACGTTACTCAAATCGTTGTGGAGCCCGAACCGACGGCTGAAGAAAAGCCCTCGCCGCGGCGGTCGCTGTCTCAGCCGTTGCCTCCGCGGCCGTCGCCGGCCGCCCTACCCGGCGGCGAAGTCTCGGGGACAGGCCCAGC
target_956	1	0.000224921	TTGGCCGGCGAGCGCCTAGTGTGTCTCCCGCCGCCGGATTCGGCGGGCTGCGTGGGACCGGCGGGATCCCGGCCAGCCGGCCATGGCGGGGCTGGACTCGCTGGGAGTGAGCGTCTTCTCCGACCAGGGCGGGAGGACGTTACTCAAATCGTTGTGGAGCCCGAACCGACGGCTGAAGGAAAGCCCTCGCCGCGGCGGTCGCTGTCTCAGCCGTTGCCTCCGCGGCCGTCGCCGGCCGCCCTTCCCGGCGGCGAAGTCTCGGGGAAAGGCCCAGC
target_957	1	0.000224921	TTGGCCGGCGAGCGCCTAGTGTGTCTCCCGCCGCCGGATTCGGCGGGCTGCGTGGGACCGGCGGGATCCGGGCCAGCCGGCCATGGCGGGGCTGTACTCGCTGGGAGTGAGCGTCTTCTCCGACCAGGGCGGGAGGACGTTACTCAAATCGTTGTGGAGCCCGAACCGACGGCTGAAGAAAAGCCCTCGCCGCGGCGGTCGCTGTCTCAGCCGTTGCCTCCGCGGCCGTCGCCGGCCGCCCTTCCCGGCGGCGAAGTCTCGGGGAAAGGCCCAGC
target_958	1	0.000224921	TTGGCCGGCGAGCGCCTAGTGTGTCNCCCGCCGCCGGATTCGGCGGGCTGCGTGGGACCGGCGGGATCCCGGCCAGCCGGCCATGGCGGGGCTGTACTCGCTGGGAGTGAGCGTCTTCTCCGACCAGGGCGGGAGGACGTTACTCAAATCGTTGTGGAGCCCGAACCGACGGCTGAAGAAAAGCCCTCGCCGCGGCGGTCGCTGTCTCAGCCGTTGCCTCCGCGGCCGTCGCCGGCCGCCCTTCCCGGCGGCGAAGTCTCGGGGAAAGGCCCAGC
target_959	1	0.000224921	TTGGCCGGCGAGCGCCTAGTGTGTCTCCCGCCGCCGGATTCGGCGGGCTGCGTGGGACCGGCGGGATCCCGGCCAGCCGGCCATGGCGGGGCTGTACTCGCTGGGAGTGAGCGTCTTCTCCGACCAGGGCGGGAGGACGTTACTCAAATCGTTGTGGAGCCCGAACCGACGGCTTAAGAAAAGCCCTCGCCGCGGCGGTCGCTGTCTCAGCCGTTGCCTCCGCGGCCGTCGCCGGCCGCCCTTCCCGGCGGCGAAGTCTCGCGGAAAGGCCCAGC
target_960	1	0.000224921	TTGGCCGGCGAGCGCCTAGTGTGTCTCCCGCCGCCGGATTCGGCGGGCTGCGGGGGACCGGCGGGATCCCGGCCAGCCGGCCATGGCGGGGCTGTACTGGCTGGGAGTGAGCGTCTTCTCCGACCAGGGCGGGAGGACGTTACTCAAATCGTTGTGGAGCCCGAACCGGCGGCTGAAGAAAAGCCGTCGCCGCGGCGGTCGCTGTCTCAGCCGTTGCCTCCGCGGCCGTCGCCGGCCGCCCTTCCCGGCGGCGAAGTCTCGGGGAAAGGCCCAGC
target_961	1	0.000224921	TTGGCCGGCGAGCGCCTAGTGTGTCTCCCGCCGCCGGATTCGGCGGGCTGCGTGGGACCGGCGGGATCCCGGCCAGCCGGCCATGGCGGGGCTGTACTCGCTGGGAGTGAGCGTCTTCTCCGACCAGGGCGGGAGGACGTTACTCAAACCGTTGTGGAGCCCGAACCGACGGCTGAAGANAAGCCCTCGCCGCGGCGGTCGCTGTCTCAGCCGTTGCCTCCGCGGCCGTCGCCGGCCGCCCTTCCCGGCGGCGAAGTCTCGGGGAAAGGCCCAGC
target_962	1	0.000224921	TTGGCCGGCGAGCGCCTAGTGTGTCTCCCGCCGCCGGATTCGGCGGGCTGCGTGGGACCGGCGGGATCCCGGCCAGCCTGCCATGGCGGGGCTGTACTCGCTGGGAGTGAGCGTCTTCTCCGACCAGGGCGGGAGGACGTTACTCAAATCGTTGTGGAGCCCGAACCGACGGCTGAAGAAAAGCCCTCGCCGCGGCGGTCGCTGTCTCAGCCGTTGCCTCCGCGGCCGTCGCCGGCCGCCCTTCCCGGCGGCGAAGTCTCGGGGAAAGGCCCAGC
target_963	1	0.000224921	TTGGCCGGCGAGCGCCTAGTGTGTCTCCCGCCGCCGGATTCGGCGGGCTGCGGGGGACCGGCGGGATCCCGGCCAGCCGGCCATGGCGGGGCTGAACTCGCTGGGAGTGAGCGTCTTCTCCGACCAGGGCGGGAGGACGTTACTCAAATCGTTGTGGAGCCCGAACCGACGGCTGAAGAAAAGCTCTCGCCGCGGCGGTCGCTGTCTCAGCCGTTGCCTCCGCGGCCGTCGCCGGCCGCCCTTCCCGGCGGCGAAGTCTCGGGGAAAGGCCCAGC
target_964	1	0.000224921	TTGGCCGGCGAGCGCCTAGTGTGTCTCCCGCCGCCGGATTCGGCGGGCTGCGGGGGACCGGCGGGATCCCGGCCAGCCGGCCATGGCGGGGCTGTACTCGCTGGGAGTGGGCGTCGTCTCCGACCAGGGCGGGAGGACGTTACTCAAATCGTTTTGGAGCCCGAACCGACGGCTGAAGAAAAGCCCTCGCCGCGGCGGTCGCTGTCTCAGCCGCTGCCTCCGCGGCCGTCGCCGGCCGCCCTTCCCGGCGGCGAAGTCTCCGGGAAAGGCCCAGC
target_965	1	0.000224921	TTGGCCGGCGAGCGCCTAGTGTGTCTCCCGCCGCCGGATTCGGCGGGCTGCGTGGGACCGGCGGGATCCCGGCCAGCCGGCCATGGCGGGGCTGTACTCGCTGGGAGTGAGCGTCTTCTGCGACCAGTGCGGGAGGACGTCACTCAAATCGTTGTGGAGCCCGAACCGACGGCTGAAGAAAAGCCCTCGCCGCGGCGGTCGCTGTCTCAGCCGTTGCCTCCGCGGCCGTCGCCGGCCGCCCTTCCCGGCGGCGGAGTCTCGGGGAAAGGCCCAGC
target_966	1	0.000224921	TTGGCCGGCGAGCGCCTAGTGTGTCTCCCGCCGCCGGATTCGGTGGGCTGCGTGGGACCGGCGGGATCCCGGCCAGCCGGCCATGGCGGGGCTGTACTGGCGGGGAGTGAGGGTCTTCTCCGACCAGGGCGGGAGGACGTTACTCAAATCGTTGTGGAGCCCGAACCGACGGCTGAAGAAAAGCCCTCGCCGCGGCGGTCGCTGTCTCAGCCGTTGCCTCCGCGGCCGTCGCCGGCCGCCCTTCCCGGCGGCGAAGTCTCGGGGAAAGGCCCAGC
target_967	1	0.000224921	TTGGCCGGCGAGCGCCTAGTGTGTCTCCCGCCGCCGGATTCGGCGGGCTGCGTGGGACCGGCGGGATCCCGGCCAGCCGGCCATGGCGGGGCGGTACTCGCTGGGAGTGAGGGTCTTCTCCGACCAGGGCGGGAGGACGTTACTCAAATCGTTGTGGAGCCCGAACCGACGGCTGAAGAACAGCCCTCGCCGCGGCGGTCGCTGTCTCAGCCGTTGCCTCCGCGGCCGTCGCCGGCCGCCCTTCCCGGCGGCGAAGTCTCGGGGAAAGGCCCAGC
target_968	1	0.000224921	TTGGCCGGCGAGCGCCTAGTGTGTCTCCCGCCGCCGGATTCGGCGGGCTGCGTGGGACCGGCGGGATCCCGGCCAGCCGGCCATGGCGGGGCTGTACTCGCTGGGAGTGAGCGGCTTCTCCGACCAGGGCGGGAGGACGTTACTCAAATCGTTGTGGAGCCCGAACCGCCGGCTGACGCAAAGCCCTCGCCGCCGCGGTCGCTGTCTCAGCCGTTGCCTCCGCGGCCGTCGCCGGCCGCCCTTCCCGGCGGCGAAGTCTCGGGGTGAGGCCCAGC
target_969	1	0.000224921	TTGGCCGGCGAGCGCCTAGTGTGTCTCCCGCCGCCGGATTCGGCGGGCTGCGTGGGACCGGCGGGATCCCGGCCAGCCGGCCATGGCGGGGCTGTACTCGCTGGGAGTGAGCGTCTTCTCCGACCAGGGCGGGAGGACGTTACTCAAATCGTTGTGGAGCCCGAACCGACGGCTGAAGAAAAGCCGTCGCCGCGGCGGTCGCTGTCTCAGCCGTAGCCTCCGCGGCCGTCGCCGGGCGCCCTTCCCGGCGGCGAAGTCTCGGGGAAAGGCCCAGC
target_970	1	0.000224921	TTGGCCGGCGAGCGCCTAGTGTGTCTCCCGCCGCCGGATTCGGCGGGCTGCGTGGGACTGGCGGGATCCCGGCCAGCCGGCCATGGCGGGGCTGTACTCGCTGGGAGTGAGCGTCTTCTCCGACCAGGGCGGGAGGACGTTACTCAAATCGTTGTGGAGCCCGAACCCACGGCTGAAGAAAAGCCCTCGCCGCGGCGGTCGCTGTCTCAGCCGTTGCCTCCGGCCGTCGCCGGCCGCCCTTCCCGGCGGCGAAGTCTCGGGGAAAGGCCCAGC
target_971	1	0.000224921	TTGGCCGGCGAGCGCCTAGTGTGTCTCCCGCCGCCGGATTCGGCGGGCTGCGTGGGACCGGCGGGATCCCGGCCAGCCGGCCATGGCGGGGCTGTACTCGCTGGGAGTGAGCGTCTTCTCCGACCAGGGCGGGAGGACGTTACTCAAATCGTTGTGGAGCCCGAACCGACGGCTGAAGAAAAGCCCTCGCCGCGGCGGTCGCTGTCCCAGCCGTTGCCTCCGCGGCCGTCGCCGGCCGCCCTTGCCGGCGGCGCAGTCTCGGGGAGAGGCCCAGC
target_972	1	0.000224921	TTGGCCGGCGAGCGCCTAGTGTGTCTCGCGCCGCCGGATTCGGCGGGCTGCGTGGGACCGGCGGGATCCCGGCCAGCCGGCCATGGCGGGGCTGTACTCGCTGGGAGTGAGCGTCTTCTCCGACCAGGGCGGGAGGACGTTACTCAAATCGTTGTGGAGCCCTAACCGACGGCTGAAGAAAAGCCCTCGCCGCGGCTGTCGCTGTCTCAGCCGTTGCCTCCGCGGCCGTCGCCGGCGGTCCTTCCCGGCGGCGACGTCTCGGGGAAAGGCCCAGC
target_973	1	0.000224921	TTGGCCGGCGAGCGTCTAGTGTGTCTCCCGCCGCCGGATTCGGCGGGCTGCGTGGGACCGGCGGGATCCCGGCCAGCCGGCCATGGCGGGGCTGTACTCGCTGGGAGTGAGCGTCTTCTCCGACCAGGGCGGGAGGACGTTACTCAAATCGTTGTGGAGCCCGAACCGACGGCTGAAGAAAAGCCCTCGCCGCGGCGGTCGCTGTCTCAGCCGTTGCCTCCGCGGCCGTCGCCGGCCGCCCTTCCCGGCGGCGAAGTCTCGGGGAAAGGCCCAGC
target_974	1	0.000224921	TTGGCCGGCGAGCGCCTAGTGTGTCTCCCGCCGCCGGATTCGGCGGGCTGCGTGGGACCGGCGGGATCCCGGCCAGCCGGCCATGGCGGGGCTGTACTCGCTGGGAGTGAGCGTCTTCTCCGACCAGGGCGGGAGGACGTTACTCAAATCGTTGTTGAGCCCGAACCGTCGGCTGAAGAAAAGCCCTCGCCGCGGCGGTCGCTGTCTCAGCCGTTGCCTCCGCGGCCGTCGCCGGCCGCCCTTCCCGGCGGCGTAGTCTCCGGGAAAGGCCCAGC
target_975	1	0.000224921	TTGGCCGGCGAGCGCCTAGTGTGTCTCCCGCCGCCGGATTCGGCGGGCTGCGTGGGACCGGCGGGATCCCGGCCAGCCGGCCATGCCGGGGCTGTACTCCCTGGGAGTGAGCGTCTTCTCCGACCAGGGCGGGAGGACGTTACTCAAATCGTTGTGGAGCCCGAACCGACGGCTGAAGAAAAGCCCTCGCCGCGGCCGTCGCTGTCTCAGCCGTAGCCTCCGCGGCCGTCGCCGGCCGCCCTTCCCGGCGGCGAAGTCTCGGGGAAAGGCCCAGC
target_976	1	0.000224921	TTGGCCGGCGAGCGCCTAGTGTGTCTCTCGCCGCCGGATTCGGCGGGCTGCGTGGGACCGGCGGCATCCCCGCCAGCCGGCCATGGCGGGGCTGTACTCGCTGGGAGTGAGCGTCTTCTCCGACCAGGGCGGGAGGACGTTACTCAAATCGTTGTGGAGCCCGAACCGACGGCTGAAGAAAAGCCCTCGCCGCGGCGGTCGCTGTCTCAGCCGTTGCCTCCGCGGCCGTCGCCGGCCGCCCTTCCCGGCGGCGAAGTCTCGGGGAAAGGCCCAGC
target_977	1	0.000224921	TTGGCCGGCGAGCGCCAAGTGTGTCGCCCGCCGCCGGATTCGGCGGGCTGCGTGGGACCGGCGGGATCCCGGCCAGCCGGCCATGGCGGGGCGGAACTGGCTGGGAGTGAGCGTCTTCTCCGACCAGGGCGGGAGGACGTTACTCAAATCGTTGTGGAGCCCGANCCGACGGCTGAAGAAAAGCCGTCGCCGCGGCGGTCGCTGTCTCAGCCGTTGCCTCCGCGGCCGTCGCCGGCCGCCCTTCCCGGCGGCGAAGTCTCGGGGAAAGGCCCAGC
target_978	1	0.000224921	TTGGCCGGCGAGCGCCTAGTGTGTCTCCCGCCGCCGGATTCGGCGGGCTGCGTGGGACCGGCGGGATCCCGGCCAGCCGGCCATGGCGGGGCTGTACTCGCTGGGAGTGAGCGTCTTCTCCGACCAGGTCGGGAGGACGTTACTCAAATCGTTGTGGAGCCCGAACCGACGGCTGAAGAAAAGCCCTCGCCGCGGCGGTCGCTGTCTCAGCCGCTGCCTCCGCGGCCGTCGCCGGCCGCCCTTCCCGGCGGCGAAGTCTCGGGGAAAGGCCCAGC
target_979	1	0.000224921	TTGGCCGGCGAGCGCCTAGTGTGTCTCCCGCCGCCGGATTCGGCGGGCTGCGAGGGACCGGCGGGATCCCGGCCAGCCGGCCATGGCGGGGCTGTACTCGCTGGGAGTGAGCGTCTTCTCCGACCAGGGCGGGAGGACGTTACTCAAATCGTTGTGGAGCCCGAACCGACGGCTGAAGAAAACCCCTCGCCGCGGCGCTCGCTGTCTCAGCCGTTGCCTCCGCGGCCGTCGCCGGCCGCCCTTCCCGGCGGCGAAGTCTCGGGGACAGGCCCAGC
target_980	1	0.000224921	TTGGCCGGCGAGCGCCTAGTGTGTCTCCCGCCGCCGGATTCGGCGGGCTGCGTGGGACCGGCGGGATCCCGGCCAGCCGGCCATGGCGGGGCTGTACTCGCTGGGAGTGAGGGTCTTCTCCGACCAGGGCGGGAGGACGTTACTCAAATCGTTGTGGAGCCCGAACCGACGGCTGAAGAAAAGCCCCCGCCGCGGCGGTCGCTGTCTCAGCCGTTGCCTCCGCGGCCGTCGCCGGCCGCCCTTCCCGGCGGCGAAGTCTCGGGGAAAGGCCCAGC
target_981	1	0.000224921	GTTCAGCTACTGACGGGGTGGTGCGTAACGGCAAAAGCACCGCCGGACATCAGCGCTATCTCTGCTCTCACTGCCGTAAAACATGGCAACTGC
target_982	1	0.000224921	TTGGCCGGCGAGCGCCTAGTGTGTCTCCCGCCGCCGGATTCGGCGGGCTGCGTGGGACCGGCGGGATCCCGGCCAGCCGGCCATGGCGGGGCAGTACTCGCTGGGAGTGAGCGTCTTCTCCGACCAGGGCGGGAGGACGTTACTCAAATCGTTGTGGAGCCCGAACCGCCGGCTGAAGAANNGCCCTCGCCGCGGCGGTCGCTGTCTCAGCCGTTGCCTCCGCGGCCGTCGCCGGCCGCCCTTCCCGGCGGCGANGTCTCGGGGACAGGCCCAGC
target_983	1	0.000224921	TTGGCCGGCGAGCGCCTAGTGTGTCTCCCGCCGCCGGATTCGGCGGGCTGCGGGGGACCGGCGGGATCCCGGCCAGCCGGCCATGGCGGGGCTGTACTCGCTGGGAGTGAGCGTCGTCTCCGACCAGGGCGGGAGGACGTTACTCAAATCGTTGTGGAGCCCGAACCGACGGCTGAAGAAAAGCCCTCGCCGCGGCGGTCGCTGTCTCAGCCGTTGCCTCCGCGGCCGACGCCGGCCGCCCTTCCCGGCGGCGAAGTCTCGGGGAAAGGCCCAGC
target_984	1	0.000224921	TTGGCCGGCGAGCGCCTAGTGTGTCTCCCGCCGCCGGATTCGGCGGGCTGCGTGGGACCGGCGGGATCCCGGCCAGCCGGCCATGGCGGGGCTGTACTCGCTGGGAGTGAGCGTTTTCTCCGACCAGGGCGGGAGGACGTTACTCAAATCGTTGTGGAGCCCGAACCAACGGCTGAAGAAAAGCCCTCGCCGCGGCGGTCGCTGTCTCAGCCGATGCCTCCGCGGCCGTCGCCGGCCGCCCTTCCCGGCGGCGAAGTCTCGGGGAAAGGCCCAGC
target_985	1	0.000224921	TTGGCCGGCGAGCGCCTAGTGTGTCTCCCGCCGCCGGATTCGGCGGGCTGCGTGGGACCGGCGGGATCCCGGCCAGCCGGCCATGGCGGGGCTGTACTCGCTGGGAGTGAGCGTCTTCTCCGACCAGGGCGGGAGGACGTTACTCAAATCGTTGTGGAGCTCGAACCCACGGCTGAAGAAAAGCCGACGCCGCGGCGGACGCTGCCTCAGCCGTTGCCTCCGCGGCCGTCGCCGGCCGCCCTTCCCGGCGGCGAAGTCTCGGGGAAAGGCCCAGC
target_986	1	0.000224921	TTGGCCGGCGAGCGCCTAGTGTGTCTCCCGCCGCCGGATTCGGCGGGCTGCGTGGGACCGGCGGGCTCCCGGCCAGCCGGCCATGGCGGGGCTGTACTCGCCGGGAGTGAGCGTCTTCTCCGACCAGGGCGGGAGGACGTTACTCAAATCGTTGTGGAGCCCGAACCGAGGGCTGAAGAAAAGCCCTCGCCGCGGCGGTCGCTGTCTCAGCCGTTGCCTCCGCGGCCGTCGCCGGCCGCTCTTCCCGGCGGCGAAGTCTCGGGGAAAGGCCCAGC
target_987	1	0.000224921	TTGGCCGGCGAGCGCCTAGTGTGTCACCCGCCGCCGGATTCGGCGGGCTGCGGGGGACCGGCGGGATCCCGGCCAGCCGGCCATGGCGGGGCTGTACTCGCTGGGAGTGAGCGACTTCTCCGACCAGGGCGGGAGGACGTTACTCAAATCGTTGTGGAGCCCGAACCGACGGCTGAAGGAAAGCCGTCGCCGCCGCGGTCGCCGTCGCAGCCGGTGCCTCCGCGGCCGTCGCCGGCCGTCCTTCCCGGCGGCGAAGTCTCGGGGAAAGGCGCAGC
target_988	1	0.000224921	TTGGCCGGCGAGCGCCTAGTGTGTCTCCCGCCGCCGGATTCGGCGGGCTGCGTGGGACCGGCGGGTTCCCGGCCAGCCGGCCATGGCGGGGCTGTACTCGCTGGGAGTGGGCGTCTTCTCCGACCAGAGCGGGAGGACGTTACTCAAATCGTTGTAGAGCCCGAACCGACGGCTGAAGAAAAGCCCTCGCCGCGGCGGTCGCTGTCTCAGCCGTTGCCTCCGCGGCCGTCGCCGGCCGCCCTTCCCGGCGGCAAGGTCTCGGGGAAAGGCCCAGC
target_989	1	0.000224921	TTGGCCGGCGAGCGCCTAGTGTGTCTCTCGCCGCCGGATTCGGCGGGCTGCGTGGGACCGGCGGGATCCCGGCCAGCCGGCCATGGCGGGGCCGTACTCGCTGGGAGTGAGCGTCTTCTCCGACCAGGGCGGGAGGACGTTACTCAAATCGTTGTGGAGCCCGAACCGGCGGCTGAAGAAAAGCCCTCGCCGCGGCGGACGCTGTCTCAGCCGTTGCCTCCGCGGCCGACGCCGGCCGCCCTTCCCGGCGGCGGAGTCTCGGGGAGAGGCCCAGC
target_990	1	0.000224921	TTGGCCGGCGAGCGCCTAGTGTGTCTCCCGCCGCCGGATTCGGCGGGCTGCGTGGGACCGGCGGGATCCCGGCCAGCCGGCCATGGCGGGGCTGTACTCGCTGGGAGTGAGCGTTTTCTCCGACCACGGCGGGAGGACGTTACTCAAATCGTTGTGGAGCCCGAACCGACGGCTGAAGAAAAGCCCTCGCCGCGGCGGTCGCTGTCTCAGCCGTTGCCTCCGCGGCCGTCGCCGGCCGCCCTTCCCGGCGGCGAAGTCTCGGGGAAAGGCCCAGC
target_991	1	0.000224921	TTGGCCGGCGAGCGCGTAGTGTGTCTCCCGACGCCGGATTCGGCGGGCTGCGTGGGACCGGCGGGATCCCGGCCAGCCGGCCATGGCGGGGCTGTACTCGCTGGGAGTGAGCGTCTTCTCCGACCAGGGCGGGAGGACGTTACTCAAATCGTTGTGGAGCCCGAACCGACGGCTGAAGAAAAGCCGTCGCCGCGGCGGTCGCTGTCTCAGCCGTTGCCTCCGCGGCCGTCGCCGGCCGCCCTTCCCGGCGGCGAAGTCTCGGGGAAAGGCCCAGC
target_992	1	0.000224921	ACGGTCTAGACAGTGGTGAAATTAGGTGGGTTATTGATTCTGTTGTGGGCAAGGAAGATGGACTTGGTGTGGAGAATATACATGGAAGTGCTGCTATTGCCAGTGCTTATTCTAGGGCATATAAGGAGACATTTACACTTACATTTGTGACAGGAAGAACTGTTGGAATAGAAGCTTATCTTGCTCGACTTGGCATCCGGTGCATACAGCGTCTTGACCAGCCTATTATTCTTACAGGCTATTCTGCACTGAACAAGCTTC
target_993	1	0.000224921	TTGGCCGGCGAGCGCCTAGTGTGTCTCCCGCCGCCGGATTCGGCGGGCTGCGTGGGACCGGCGGGATCNCGGCCAGCCGGCCATGGCGGGGCTGTACTCGCTGGGAGTGAGCGTCTTCTCCGACCAGGGCGGGAGGACGTTACTCAAATCGTTGTGGAGCCCGAACCGACGGCTGAAGAAAAGCCCTCGCCGCGGCGGTCGCTGTCTCAGCCGNTGCCTCCGCGGCCGTCGCCGGCCGGCCTTCCCGGCGGCGAAGTCTCGGGGACAGGCCCAGC
target_994	1	0.000224921	TTGGCCGGCGAGCGCCTAGTGTGTCTCCCGCCGCCGGATTCGGCGGGCTGCGTGGGACCGGCGGGATCCCGGCCAGCCGGCCATGGCGGGGCTGTACTCGCTGGGAGTGAGCGTCTTCTCCGACCAGGGCGGGAGGACGTTACTCAAATCGTTGTGGAGCCCGAACCGACGGCTGAAGAAAAGCCCTCGCCGCGGCGNTCGCTGTCTCAGCCGTTGCCTCCGCGGCCGTCGCCGGCCGCCCTTCCCGGCGGCGAAGTCTCGGGGACAGGCCCAGC
target_995	1	0.000224921	TTGGCCGGCGAGCGCCTAGAGTGTCTCACGCGGCCGGATTCGGCGGGCTGCGTGGGACCGGCGGGATCCCGGCCAGCCGGCCATGGCGGGGCTGGACTGGCTGGGAGTGAGCGTCTTCTCCGACCAGGGCGGGAGGACGTTACTCAAATCGTTGTGGAGCCCGAACCGACGGCTGCCGCCGAGCCCTCGCCGCGGCGGTCCCTGTCCCACCCCTTGCCTCCGCGGCCGTCGCCGGCCGCCCTTCCCGGCGGCTTAGTCTCGGGGTAGGGCCCCGC
target_996	1	0.000224921	TTGGCCGGCGAGCGCCTAGTGTGTCTCCCGCCGCCGGATTCGGCGGGCTGCGTGGGACCGGCGGGATCCCGGCCAGCCGGCCATGGCGGGGCTGTACTCGCTGGGAGTGAGCGTCTTCTCCGACCAGGGCGGGAGGACGTTACTCAAATCGTTGTGGAGCCCGAACCGACGGCTGAAGAAAAGCCCTCGCCGCGGCGGTCGCTGTCTCAGCCGTTGCCTCCGCGGCCGTCGCCGGCCGCCCTTCCCGGCTGCGAAGTCTCGGGGAAAGGCCCAGC
target_997	1	0.000224921	TTGGCCGGCGAGCGCCTAGTGTGTCTCCCGCCGCCGGATTCGGCGGGCTGCGTGGGACCGGCGGGATCCCGGCCAGCCGGCCATGGCGGGGCTGTACTCGCTGGGAGTGAGCGTCTTCTCCGACCAGGGCGGGAGGACGTTACTCAAATCGTTGTGGAGCCCGAACCGACGGCTGAAGCAAAGCCCTCGCCGCGGCTGTCGCTGTCTCAGCCGTTGCCTCCGCGGCCGTCGCCGGCCGCCCTTCCCGGCGGCGAAGTCTCGGGGAAAGGCCCAGC
target_998	1	0.000224921	TTGGCCGGCGAGCGCCTAGTGTGTCTCCCGCCGCCCGATTCGGCGGGCTGCGTGGGACCGGCGGGATCCCGGCCAGCCGGCCATGGCGGGGCTGTACTCGCTGGGAGTGAGCGTCTTCTCCGACCAGGGCGGGAGGACGTTACTCAAATCGTTGTGGAGCCCGAACCGACGGCTGAAGAAAAGCCCTCGCCGCGGCGGTCGCTGTCTCAGCCGTTGCCTCCGCGGCCGTCGCCGGCCGCCCTTCCCGGCGGCGAAGTCTCGGGGAAAGGCCCAGC
target_999	1	0.000224921	TCCGCCGGCGAGCGCGTAGTGTGTCTCCCGCCGCCGGATTCGGCGGGCTGCGTGGGACCGGCGGGATCCCGGCCAGCCGGCCATGGCGGGGCTGTACTCGCTGGGAGTGAGCGTCTTCTCCGACCAGGGCGGGAGGACGTTACTCAAATCGTTGTGGAGCCCGAACCGACGGCTGAAGAAAAGCCCTCGCCGCGGCGGTCGCTGTCTCAGCCGTTGCCTCCGCGGCCGTCGCCGGCCGCCCTTCCCGGCGGCGAAGTCTCGGGGAAAGGCCCAGC
target_1000	1	0.000224921	TTGGCCGGCGAGCGCCTAGTGTGTCTCCCGCCGCCGGATTCGGCGGGCTGCGTGGGACCGGCGGGATCCCGGCCAGCCGGCCATGGCGGGGCTGTACTCGCTGGGAGTGAGCGTCTTCTCCGACCAGTGCGGGAGGACGTTACTCAAATCGTTGTGGAGCCCGAACCGACGGCTGAAGAAAAGCCCTCGCCGCGGCGGTCGCTGTCTCAGCCGTTGCCTCCGCGGCCGTCGCCGGCCGCCCTTCCCGGCGGCGAAGTCTCGGGGAAAGGCCCAGC
target_1001	1	0.000224921	TTGGCCGGCGAGCGCCTAGTGTGTCTCCCGCCGCCGGATTCGGCGGGTTGCGTGGGACCGGCGGGATCCCGGCCAGCCGGCCATGGCGGGGCTGTACTCGCTGGGAGTGAGCGTCTTCTCCGACCAGGGCGGGAGGACGTTACTCAAATCGTTGTGGAGCCCGAACCGACGGCTGAAGAAAAGCCCTCGCCGCGGCGGTCGCTGTCTCAGCCGTTGCCTCCGCGGCCGTCGCCGGCCGCCCTTCCCGGCGGCGAAGTCTCGGGGAAAGGCCCAGC
target_1002	1	0.000224921	TTGGCCGGCGAGCGCCTAGTGTGTCTCCCGCCGCCGGATTCGGCGGGCTGCGTGGGACCGGCGGGATCCCGGCCAGCCGGCCATGGCGGGGCTGTACTCGCTGGGAGTGAGCGTCTTTTCCGACCAGGGCGGGAGGACGTTACTCAAATCGTTGTGGAGCCCGAACCGACGGCTGAAGAAAAGCCCTCGCCGCGGCGGTCGCTGTCTCAGCCCTTGCCTCCGCGGCCGTCGCCGGCCGCCCTTCCCGGCGGCGCAGTCTCGGGGCAACGCCCAGC
target_1003	1	0.000224921	TTGGCCGGCGAGCGCCTAGTGTGTCTCCCGCCGCCGGATTCGGCGGGCTGCGTGGGACCGGCGGGATCCCGGCCAGCCGGCCATGGCGGGGCTGTACTCGCTGGGAGTGAGCGTTTTCTCCGACCAGGGCGGGAGGAGGTTACTCAAATGGTTCTGGGGCCCGAACCGACGGCTGAAGAAAAGCCCTCGCCGCGGCGGTCGCTGTCTCAGCCGTTGCCTCCGCGGCCGTCGCCGGCCGCCCTTCCCGGCGGCGAAGTCTCGGGGAAAGGCCCAGC
target_1004	1	0.000224921	TTGGCCGGCGAGCGCCTAGTGTGTCTCCCGCCGCCGGATTCGGCGGGCTGCGTGGGACCGGCGGGATCCCGGCCAGCCGGCCATGGCGGGGCTGTACTCGCGGGGAGTGAGCGGCTTCTCCGACCAGGGCGGGAGGACGTTACTCAAATCGTTGTGGAGCCCGAACCGACGGCTGAAGAAAAGCCCTCGCCGCGGCGGTCGCTGTCTCAGCCGTTGCCTCCGCGGCCGTCGCCGGCCGCCCTTCCCGGCGGCGAAGTCTCGGGGAAAGGCCCAGC
target_1005	1	0.000224921	TTGGCCGGCGAGCGCGTAGTGTGTCTCCCGCCGCCGGATTCGGCGGGCTGCGTGGGACCGGCGGGATCCCGGCCAGCCGGCCATGGCGGGGCTGTACTCGCTGGGAGTGAGCGTCTTCTCCGACCAGGGCGGGAGGACGTTACTCAAATCGTTGTGGAGCCCGAACCGACGGCTGAAGAAAAGCCGTCGCCGCGGCGGTCGCTGTCTCAGCCGTTGCCTCCGCGGCCGTCGCCGGCCGCCCTTCCCGGCGGCGAAGTCTCGGGGAAAGGCCCAGC
target_1006	1	0.000224921	TTGGCCGGCGAGCGCCTAGTGTGTCTCCCGCCGCCGGATTCGGCGGGCTGCGTGGGACCGGCGGGATCCCGGCCAGCCGGCCATGGCGGGGCTGTTCTCGCTGGGAGTGAGCGTCTTCTCCGACCAGGGCGGGAGGACGTTACTCAAATCGTTGTGGAGCCCGAACCGCCGGCTGAAGAAAAGCCCTCGCCGCGGCGGTCGCTGGCCCAGCCGTTGCCTCCGCGGCCGTCGCCGGCCGCCCTTCCCGGCGGCGAAGTCTCGGGGAAAGGCCCAGC
target_1007	1	0.000224921	TTGGCCGGCGAGCGCCTAGTGTGTCTCCCGCCGCCGGATTCGGCGGGCTGCGTGGGACCGGCGGGATCCCGGCCAGCCGGCCATGGCGGGGCTGTACTGGCTGGGAGTGAGCGTTTTTTCCGCCCAGGGCGGGAGGACGTTACTCAAATCGTTGTGGAGCCCGAACCGACGGCTGAAGAAAAGCCCTCGCCGCGGCGGTCGCTGTCTCAGCCGTTGCCTCCGCGGCCGTCGCCGGCCGCCCTTCCCGGCGGCGAAGTCTCGGGGAAAGGCCCAGC
target_1008	1	0.000224921	CTGCTATAGACAGTGGTGAAATTAGGTGGGTTATTGATTCTGTTGTGGGCAAGGAAGATGGACTTGGTGTGGAGAATATACATGGAAGTGCTGCTATTGCCAGTGCTTATTCTAGGGCATATAAGGAGACATTTACACTTACATTTGTGACTGGTAGAACTGTTGGAATAGGAGCTTATCTTGCTCGACTTGGCATCCGGTGCATACAGCGTCTTGACCAGCCTATTATTCTTACAGGCTATTCTGCACTGAACAAGCTTC
target_1009	1	0.000224921	TTGGCCGGCGAGCGCCTAGTGTGTCTCCCGCCGCCGGATTCGGCGGGCTGCGTGGGACCGGCGGGATCCCGGCCAGCCGGCCATGGCGGGGCTGTACTCGCTGGGAGTGAGCGTCTTCTCCGACCAGGGCGGGAGGACGTTACTCAAATCGTTGTGGGGCCCGAAGCGACGGCTGAAGAAAAGCCCTCGCCGCGGCGGTCGCTGTCTCAGCCGTTGCCTCCGCGGCCGGCGCCGGCCGCCCTTCGCGGCGGCGAAGTCTCGGGGAAAGGCCCAGC
target_1010	1	0.000224921	TTGGCCGGCGAGCGCCTAGTGTGTCTCCCGCCGCCGGATTCGGCGGGCTGCGTGGGACCGGCGGGATCCCGGCCAGCCGGCCATGGCGGGGCTGAACTCGCTGGGAGTGAGCGTCTTCTCCGACCAGGGCGGGAGGACGTTACTCAAATCGTTGTGGAGCCCGAACCGACGGCTGAAGAAAAGCCGTCGCCGCGTCGGTCGCTGTCTCAGCCGTTGCCTCCGCGGCCGTCGCCGGCCGCCCTTCCCGGCGGCGAAGTCTCGGGGAAAGGCCCAGC
target_1011	1	0.000224921	TTGGCCGGCGAGCGCCTAGTGTGTCTCCCGCCGCCGGTTTCGGCGGGCTGCGTGGGACCGGCGGGATCCCGGCCAGCCGGCCATGGCGGGGCTGTACTCGCTGGGAGTGAGCGTCTTCTCCGACCAGGGCGGGAGGACGTTACTCAAATCGTTGTGGAGCCCGAACCGACGGCTGAAGAAAAGCCCTCGCCGCGGCGGTCGCTGTCTCAGCCGNTGCCTCCGCGGCCGTCGCCGGCCGCCCTTCCCGGCGGCGAAGTCTCGGGGAAAGGCCCAGC
target_1012	1	0.000224921	TTGGCCGGCGAGCGCCTAGTGTGTCTCCCGCCGCCGGATTCGGCGGGCTGCGTGGGACCGGCGGGATCCCGGCCAGCCGGCCATGGCGGGGCTGAACTCGCTGGGAGTGAGCGTCTTCTCCGACCAGGGCGGGAGGACGTTACTCAAATCGTTGTGGAGCCCGAACCGACGGCTGAAGAAAAGCCCTCGCCGCGGCGGTCGCTGTCTCAGCCGTTGCCTCCGCGGCCGTCGCCGGCCGCCCTTCCCGGCGGCACAGTCTCGGGGAAAGGCCCAGC
target_1013	1	0.000224921	TTGGCCGGCGAGCGCCTAGTGTGTCTCCCGCCGCCGGATTCGGCGGGCTGCGTGGGACCGGCGGGATCCCGGCCAGCCGGCCATGGCGGGGCTGTACTCGCTGGGAGTGAGCGTCTTCTCCGACCAGGGCGGGAGGACGTTACTCAAATCGTTGTGGAGCCCGAACCGACGGCTGAAGAAAAGCCCTCGCCGCGGCGGTCGCTGTCTCAGCCGTTGCCTCCGCGGCCGTCGCCGGCCGCCCTTCCCGGCGGCGAAGTCCCGGGGAAAGGCCCAGC
target_1014	1	0.000224921	TTGGCCGGCGAGCGCCTAGTGTGTCTCCCGCCGCCGGATTCGGCGGGCTGCGTGGGACCGGCGGGATCCCGGCCAGCCGGCCATGGCGGGGCTGTACTCGCTGGGAGTGAGCGTCTTCTCCGACCAGGGCGGGAGGACGTTACTCAAATCGTTGTGGAGCCCGAACCGACGGCTGAAGAAAAGTCCTCGCCGCGGCGGTCGCTGTCTCAGCCGTTGCCTCCGCGGCCGTCGCCGGCCGCCCTTCCCGGCGGCGAAGTCTCGGGGAAAGGCCCAGC
target_1015	1	0.000224921	TTGGCCGGCGAGCGCCTAGTGTGTCTCTCGCCGCCGGATTCGGCGGGCTGCGTGGGACCGGCGGGATCCCGGCCAGCCGGCCATGGCGGGGCTGTACTCGCTGGGAGTGAGGGTCTTCTCCGACCAGGGCGGGAGGACGTTACTCAAATCGTTGTGCAGCCCGAACCGNCGGCTGAAGAAAAGCCCTCGCCGCGGCGGTCGCTGTCTCAGCCGTTGCCTCCGCGGCCGTCGCCGGCCGCCCTTCCCGGCGGCGAAGTCTCGGGGAAAGGCCCAGC
target_1016	1	0.000224921	TTGGCCGGCGAGCGCCTAGTGTGTCTCCCGCCGCCGGATTCGGCGGGCTGCGTGGGACCGGCGGGATCCCGGCCAGCCGGCCATGGCGGGGCTGTACTCGCTGGGAGTGAGCGTCTTCTCCGACCAGGGCGGGAGGACGTTACTCAAATCGTTGTGGAGCCCGAACCGACGGCTGAAGAAAAGCCCTCGCCGCGGCGGTCGCTGTCTCAGCCGTTGCCTCCGCGGCCGTCGCCGGCCGCCCTTCCCGGCGGCGAAGTCTCGGGAAAGGCCCAGC
target_1017	1	0.000224921	TTGGCCGGCGAGCGCCTAGTGTGTCTCCCGCCGCCGGATTCGGCGGGCTGCGTGGGACCGGCGGGATCCCGGCCAGCCGGCCATGGCGGGGCTGTACTCGCGGGGAGTGAGGGTCTTCTCCGACCAGGGCGGGAGGACGTTACTCAAATCGTTGTGGAGCCCGAACCGCCGGCTGTAGAAAAGCTCTCGCCGCGGCGGTCGCTGTCTCAGCCGTTGCCTCCGCGGCCGTCGCCGGCAGCCCTTCCCGGCGGCGAAGTCTCGGGGAAAGGCCCAGC
target_1018	1	0.000224921	TTGGCCGGCGAGCGCCTAGTGTGTCTCCCGCCGCCGGATTCGGCGGGCTGCGTGGGACCGGCGGGATCCCGGCCAGCCGGCCATGGCGGGACTGTACTCGCTGGGAGTGAGCGTCTTCTCCGACCAGGGCGGGAGGACGTTACTCAAATCGTTGTGGAGCCCGAACCGACGGCTGAAGAAAAGCCCTCACCGCGGCGGTCGCTGTCTCAGCCGTTGCCTCCGCGGCCGTCGCCGGCCGCCCTCCCCGGCGGCGAAGTCTCGGGGATAGGCCCAGC
target_1019	1	0.000224921	TTGGCCGGCGAGCGCCTAGTGTGTCTCCCGCCGCCGGATTCGGCGGGCTGCGTGGGACCGGCGGGATCCCGGCCAGCCGGCCATGGCGGGGCTGTACTCGCCGGGAGTGAGCGTCTTCTCCGACCAGGGCGGGAGGACGTTACTCAAATCGTTGTGGAGCCCGAACCGACGGCTGAAGAAAAGCCCTCGCCGCGGCGGTCGCTGTCTCAGCCGTTGCCTCCGCGGCCGTCGCCGGCCGCCCTTCCCGGCGGCGAAGTCTCGGGGAACGGCCCAGC
target_1020	1	0.000224921	TTGGCCGGCGAGCGCCTAGTGTGTCTCCCGCCGCCGGATTCGGCGGGCTGCGTGGGACCGGCGGGATCCCGGCCAGCCGGCCATGGCGGGGCTGTACTCGCTGGGAGTGAGCGTCTTCTCCGACCAGGGCGGGAGGACGTTACTCAAATCGATGTGGAGCCCGAACCGACGGCTGAAGAAAAGCCCTCGCCGCGGCGGTCGCTGTCTCAGCCGTTGCCTCCGCGGCCGTCGCCGGCCGCCCTTCCCGGCGGCGAAGTCTCGGGGAAAGGCCCAGC
target_1021	1	0.000224921	TTGGCCGGCGAGCGCCTAGTGTGTCTCCCGGCGCCGGATTCGGCGGGCTGCGTGGGACCGGCGGGATCCCGGCCAGCCGGCCATGGCGGGGCTGTACTCGCTGGGAGTGAGCGTCTTCTCCGACCAGGGCGGGAGGACGTTACTCAAATCGTTGTGGAGCCCGAACCGACGGCTGCAGAAAATCCCTCGCCGCCGCGGTCGCAGTCTCAGCCGTTGCCTCCGCGGCCGTCGCCGGCCGCCCTTCCCGGCGGCGAAGTCTCGGGGAAAGGCCCAGC
target_1022	1	0.000224921	TTGGCCGGCGAGCGCCTAGTGTGTCTCCCGCCGCCGGATTCGGCGGGCTGCGTGGGACCGGCGGGATCCCGGCCAGCCGGCCATGGCGGGGCTGTACTCGCTGGGAGTGAGCGTCTTCTCCGACCAGGGCGGGAGGACGTTACTCAAATCGTTGTGGAGCCCGAACCGACGGCTGAAGAAATGCCCTCGCCGCGGCGGTCGCTGTCTCAGCCCTTGCCTCCGCGGCCGTCGCCGGCCGCCCTTCCCGGCGGCGATGTCTCGGGGAAAGGCCCAGC
target_1023	1	0.000224921	TTGGCCGGCGAGCGCCTAGTGTGTCTCCCGCCGCCGGATTCGGCGGGCTGCGTGGGACCGGCGGGATCCCGGCCAGCCGGCCATGGCGGGGCTGAACTCGCTGGGAGTGAGCGTCTTCTCCGACCAGGGCGGGAGGACGTTACTCAATTCGTTGTGGAGCCCGAACCGACGGCTGAAGAAAAGCCCTCGCCGCGGCGGTCGCTGTCTCAGCCGTTGCCTCCGCGGCCGTCGCCGGCCGCCCTTCCCGGCGGCGATGTCTCGGGGAAAGGCCCAGC
target_1024	1	0.000224921	TTGGCCGGCGAGCGCCTAGTGTGTCTCCCGCCGCCGGATTCGGCGGGCTGCGTGGGACCGGCGGGATCCCGGCCAGCCGGCCATGGCGGGGCTGTACTCGCTGGGAGTGAGCGTCTTCTCCGCCCAGGGCGGGAGGACGATACTCAAATCGTTGTGGAGCCCGAACCGACGGCTGAAGATAAGCCCTCGCCGCGGCGGTCGCTGTCTCAGCCGTTGCCTCCGCGGCCGTCGCCGGCCGCCCTTCCCGGCGGCGAAGTCTCGGGGAAAGGCCCAGC
target_1025	1	0.000224921	TTGGCCGGCGAGCGCCTAGTGTGTCTCCCGCCGCCGGATTCGGCGGGCTGCGTGGGACCGGCGGGATCCCGGCCAGCCGGCCATGGCGGGGCTGTACTCGCTGGGAGTGAGCGTCTTCTCCGACCAGGGCGGAAGAACGTTACTCAATTCGTTGTGGAGCCCGAACCGACGGCTGAAGAATAGCCCTCGCCGCGGCGGTCGCTGTCTCAGCCGTTGCCTCCGCGGCCGTCGCCGGCCGCCCTTCCCGGCGGCGAAGTCTCGGGGAAAGGCCCAGC
target_1026	1	0.000224921	TTGGCCGGCGAGCGCCTAGTGTGTCTCCCGCCGGCGGATTCGGCGGGCTGCGTGGGACCGGCGGGATCCCGGCCAGCCGGCCATGGCGGGGCTGTACTCGCTGGGAGTGAGCGTCTTCTCCGACCAGGGCGGGAGGACGTTACTCAAATCGTTGTGGAGCCCGAACCGACGGCTGAAGAAAAGCCCTCGCCGCGGCGGTCGCTGTCTCAGCCGTTGCCTCCGCGGCCGTCGCCGGCCGCCCTTCCCGGCGGCGAAGTCTCGGGGAAAGGCCCAGC
target_1027	1	0.000224921	TTGGCCGGCGAGCGCGTAGTGTGTCTCCCGCCGCCGGNTTCGGCGGGCTGCGTGGGACCGGCGGGATCCCGGCCAGCCGGCCATGGCGGGGCTGTACTCGCGGGGAGTGAGCGTCTTCTCCGACCAGGGCGGGAGGACGTTACTCAAATCGTTGTGGAGCCCGAACCGACGGCTGAAGAACAGCCCTCGCCGCGGCGGTCGCTGTCTCAGCCGTTGCCTCCGCGGCCGTCGCCGGCCGCCCTTCCCGGCGGCGAAGTCTCGGGGAAAGGCCCAGC
target_1028	1	0.000224921	TTGGCCGGCGAGCGCCTAGTGTGTCTCCCGCCGCCGGATTCGGCGGGCTGCGTGGGACCGGCGGGATCCCGGCCAGCCGGCCATGGCGGGGCTGTACTCGCTGGGAGTGAGCGTCTTCTCCGACCAGGGCGGGAGGACGTTACTCAAATCGTTGTGGAGCCCGAAGCGACGGCTGAAGAAAAGCCCCCGCCGCGGCGGTCGCTGTCTCAGCCGTTGCCTCCGCGGCCGTCGCCGGCCGCCCCTCCCGGCGGCGAAGTCTCGGGGAAAGGCCCAGC
target_1029	1	0.000224921	TTGGCCGGCGAGCGCCTAGTGTGTCTCCCGCCGCCGGATTCGGCGGGCTGCGTGGGCCCGGCGGGATCCCGGCCAGCCGGCCATGGCGGGGCTGTACTCGCTGGGAGTGAGCGTTTTCTCCGACCAGGGCGGGAGGACGTTACTCAAATCGTTGTGGAGCCCGAACCGACGGCTGAAGAAAAGCCGTCGCCGCGGCGGTCGCTGTCTCAGCCGTTGCCTCCGCGGCCGTCGCCGGCCGCCCTTCCCGGCGGCGAAGTCTCGGGGAAAGGCCCAGC
target_1030	1	0.000224921	TTGGCCGGCGAGCGCCTAGTGTGTCTCCCGCCGCCGGATTCGGCGGGCTGCGTGGGACCGGCGGGATCCCGGCCAGCCGGCCATGGCGGGGCTGTACTCGCTGGGAGTGAGCGCCTTCTCCGACCAGGGCGGGAGGACGTTACTCAAATCGTTGTGGAGCCCGAACCGACGGCTGAAGAAGAGCCCTCGCCGCGGCGGTCGCTGTCTCAGCCGNTGCCTCCGCGGCCGTCGCCGGCCGCCCTTCCTGGCGGCGAAGTCTCGGGGACAGGCCCAGC
target_1031	1	0.000224921	TTGGCCGGCGAGCGCCTAGTGTGTCTCCCGNCGCCGGATTCGGCGGGCTGCGTGGGACCGGCGGGATCCCCGCCAGCCGGCCATGGCGGGGCTGTACTCGCTGGGAGTGAGCGTCTTGTCCGACCAGGGCGGGAGGACGTTACTCAAATCGTTGTGGAGCCCGACCCGACGGCTGAAGAAAAGCCCTGGCCGCGGCGGTCGCTGTCTCAGCCCTTGCCTCCGCGGCCGTCGCCGGCCGGCCTTCCCGGCGGCGAAGTCTCGGGGAAAGGCCCAGC
target_1032	1	0.000224921	TTGGCCGGCGAGCGCCTAGTGTGTCTCCCGCCGCCGGTTTCGGCGGGCTGCGGGGGCCCGGCGGGATCCCGGCCAGCCGGCCATGGCGGGGCGGACCTGGCGGGGAGGGAGGGCTTTTTCCGACCAGGGCGGGAGGACGTTACTCAAATCGTTGTGGAGCCCGAACCGACGGCTGAAGAAAAGCCCTCGCCGCGGCGGTCGCTGTCTCAGCCGTTGCCTCCGCGGCCGTCGCCGGCCGCCCTTCCCGGCGGCGAAGTCTCGGGGAAAGGCCCAGC
target_1033	1	0.000224921	TTGGCCGGCGAGCGCCTAGTGTGTCTCCCGCCGCCGGATTCGGCGGGCTGCGTGGGACCGGCGGGATCCCGGCCAGCCGGCCATGGCGGGGCTGTACTCGCTGGGAGTGAGCGTCTTCTCCGACCAGGGCGGGAGGACGTTACTCAAATCGTTGTGGAGCCCGAACCGACGGCTGAAGAAAAGCCCTCGCCGCGGCGGTCGCTGTCTCAGCCGTTGCCTCCGCGGCCGTCGCCGGCCGCCCTTCCCGGCGGCGATGTCTCGGGGATAGGCCCAGC
target_1034	1	0.000224921	TTGGCCGGCGAGCGCCTAGTGTGTCTCCCGCCGCCGGATTCGGCGGGCTGCGTGGGACCGGCGGGATCCCGGCCAGCCGGCCATGGCGGGGCTGTACTGGCGGGGAGTGAGCGTCTTCTCCGACCAGGGCGGGAGGACGTTACTCAAATCGTTGTGGAGCCCGAACCGACGGCTGAAGAAAAGCCCTCGCCGCGGCGGTCGCTGTCTCAGCCGTTGCCTCCGCGGCCGTCGCCGGCCGCCCTTCCCGGCGGCGAAGTCTCGGGGAAAGGCCCAGC
target_1035	1	0.000224921	TTGGCCGGCGAGCGCCTAGTGTGTCTCCCGCCGCCGGTTTCGGCGGGCTGCGTGGGACCGGCGGGATCCCGGCCAGCCGGCCATGGCGGGGCTGAACTCGCTGGGGGTGAGCGTCTTCTCCGACCAGGGCGGGAGGACGTTACTCAAATCGTTGTGGAGCCCGAATCTACGGCTGAAGTTAAGCCCACGCCGCGGCGGTCGCTGTCTCAGCCGTTGCCTCCGCGGCCGTCGCCGGCCGTCCTTCCCGGCGGCGAAGTCTCGGGGAAAGGCCCAGC
target_1036	1	0.000224921	TTGGCCGGCGAGCGCCTAGTGTGTCTCCCGCCGCCGGATTCGGCGGGCTGCGTGGGACCGGCGGGATCCCGGCCAGCCGGCCATGGCGGGGCTGTACTCGCTGGGAGTGAGCGTNTTCTCCGACCAGGGCGGGAGGACGTTACTCAAATCGTTGTGGAGCCCGAACCGACGGCTGAAGAAAACCCCTCGCCGCGGCGGTCGCTGTCTCAGCCGTTGCCTCCGCGGCCGTCGCCGGCCGCCCTTCCCGGCGGCGAAGTCTCGGGGAAAGGCCCAGC
target_1037	1	0.000224921	TTGGCCGGCGAGCGCCTAGTGTGTCTCCCGCCGCCGGATTCGGCGGGCTGCGTGGGACCGGCGGGATCCCGGCCAGCCGGCCATGGCGGGGCTGAACTGGCTGGGAGTGAGCGTCTTTTCCGACCAGGGCGGGAGGACGTTACTCAAATCGTTGTGGAGCCCGAACCGACGGCTGAAGAAAAGCCCTCGCCGCGGCGGTCGCTGTCTCAGCCGTTGCCTCCGCGGCCGTCGCCGGCCGCCCTTCCCGGCGGCGAAGTCTCGGGGAAAGGCCCAGC
target_1038	1	0.000224921	TTCGCCGGCGAGCGCGTAGTGTGTCTCCCGCCGCCGGATTCGGCGGGCTGCGTGGGACCGGCGGGATCCCGGCCAGCCGGCCATGGCGGGGCTGAACTCGCTGGGAGTGAGCGTCTTCTCCGACCAGGGCGGGAGGACGTTACTCAAATCGTTGTGGAGCCCGAACCGACGGCTGAAGAAAAGCCCTCGCCGCGGCGGTCGCTGTCTCAGCCGTTGCCTCCGCGGCCGTCGCCGGCCGCCCTTCCCGGCGGCGAAGTCTCGGGGAAAGGCCCAGC
target_1039	1	0.000224921	TTGGCCGGCGAGCGCCTAGTGTGTCTCCCGCCGCCGGATTCGGCGGGCTGCGTGGGACCGGCGGGATCCCGGCCAGCCGGCCATGGCGGGGCTGTACTCGCTGGGAGTGAGCGTCTTCTCCGACCAGGGCGGGAGGACGTTACTCAAATCGTTGTGGAGCCCGTGCCGACGGCTGAAGAAAAGCCCTCGCCGCGGCGGTCGCTGTCTCAGGCGTTGCCTCCGCGGCCGTCGCCGGCCGCCCTTCCCGGCGGCGAAGTCTCGGGGAAAGGCCCAGC
target_1040	1	0.000224921	TTGGCCGGCGAGCGCCTAGTGTGTCTCCCGCCGCCGGATTCGGCGGGCTGCGTGGGACCGGCGGGATCCCGGCCAGCCGGCCATGGCGGGGCTGTACTCGCTGGGAGTGAGCGTCTTCTCCGACCAGGGCGGGAGGACGTTACTCAAATCGTTGTGGAGCCCGAACCGACGGCTGAAGAAAAGCCCTCGCCGCGGCGGTCGCTGTCTCAGCCGTTGCCTCCGCGGCCGTCGCCGGCCGCCCTTCCCGGCGGCGAAGNCTCGGGGAAAGGCCCAGC
target_1041	1	0.000224921	TTGGCCGGCGAGCGCCTAGTGTGTCTCCCGCCGCCGGATTCGGCGGGCTGCGTGGGACCGGCGGGATCCCGGCCAGCCGGCCATGGCGGNGCTGNACTCGCTGGGAGTGAGCGTCTTCTCCGACCAGGGCGGGAGGACGTTACTCAAATCGTTGTGGAGCCCGAACCGACGGCTGAAGNANAGCCCTCGCCGCGGCGGTCGCTGTCTCAGCCGTTGCCTCCGCGGCCGTCGCCGGCCGCCCTTCCCGGCGGCGTAGTCTCGGGGAAAGGCCCAGC
target_1042	1	0.000224921	TTGGCCGGCGAGCGCCTAGTGTGTCTCCCGCCGCCGGATTCGGCGGGCTGCGTGGGACCGGCGGGATCCCGGCCAGCCGGCCATGGCGGGGCTGTACTCGCTGGGAGTGAGCGTCTTCTCCGACCAGGGCGGGAGGACGTTACTCAAATCGTTGTGGAGCCCGAACCGACGGCTGAAGAAAAGCCCTCGCCGCGGCGGTCGCTGTCTCAGCCGTAGCCTCCGCGGCCGTCGCCGGCCGCCCTTCCCGGCGGCGAAGTCTCGGGGATAGGCCCAGC
target_1043	1	0.000224921	TTGGCCGGCGAGCGCCTAGTGTGTCTCCCGCCGCCGGATTCGGCGGGCTGCGTGGGACCGGCGGGATCCCGGCCACCCGGCCATGGCGGGGCTGTACTCGCTGGGAGTGAGCGTCTTCTCCGACCAGGGCGGGAGGACGTTACTCAAATCGTTGTGGAGCCCGAACCGACGGCTGAAGAAAAGCCCTGGCCGCGGCGGGCGCTGTCTCAGCCGTTGCCTCCGCGGCCGTCGCCGGCCGCCCTTCCCGGCGGCGAAGTCTCGGGGAAAGGCCCAGC
target_1044	1	0.000224921	TTGCCGGCGACCGCCTAGTGTGTCTCCCGGCGCCGGCTTCGGCGGGCTGCGTGGGACCGGCGGGGTCCCGGCCAGCCGGCCATGGCGGGGCTGTACTCGCTGGGGCTGAGCGTCTTCTCCGCCCAGGGCGGGAGGACGTTACTCAAATCGTTGTGGAGCCCGAACCGACGGCTGAAGAAAAGCCCTCGCCGCGGCGGTCGCTGTCTCAGCCGTTGCCTCCGCGGCCGTCGCCGCCCGNCCTTCCGGGCGGCGAAGTCTCGGGGAAAGGCCCAGC
target_1045	1	0.000224921	TTGGCCGGCGAGCGCCTAGTGTGTCTCCCGCCGCCGGATTCGGCGGGCTGCGTGGGACCGGCGGGATCCCGGCCAGCCGGCCATGGCGGGGCTGTACTCGCTGGGAGTGAGCGTCTTCTCCGACCAGGGCGGGAGGACGTTACTCAATTCGTTGTGGAGCCCGAACCGACGGCTGAAGAAAAGCCCTCGCCGCGGCGGTCGCTGTCTCAGCCCTTGCCTCCGCGGCCGTCGCCGGCCGCCCTTCCCGGCGGCGAAGTCTCGGGGGAAGGCCCAGC
target_1046	1	0.000224921	TTGGCCGGCGAGCGCCTAGTGTGTCTCCCGCCGCCGGATTCGGCGGGCTGCGTGGGACCGGCGGGATCCCGGCCAGCCGGCCATGGCGGGGCTGTACTCGCTGGGAGTGAGCGTCTTCTCCGACCAGGGCGGGAGGACGTTACTCAAATCGTTGTGGAGCCCGATCCGACGGCTGAAGAAAAGCCCTCGCCGCGGCGGTCACTGTCTCAGCCGTTGCCTCCGCGGCCGTCGCCGGCCGCCCTTCCCGGCGGCGAAGTCTCGGGGAAAGGCCCAGC
target_1047	1	0.000224921	TTGACCGGCGAGCGCCTAGTGTGTCTCCCGCCGCCGGATTCGGCGGGCTGCGTGGGACCGGCGGGATCCCGGCCAGCCGGCCATGGCGGGGCTGTACTCGCTGGGAGTGAGCGTCTTCTCCGACCAGGGCGGGAGGACGTTACTCAAATCGTTGTGGAGCCCGAACCGACGGCTGAAGAAAAGCCCTCGCCGCGGCGGTCGCTGTCTCAGCCGTTGCCTCCGCGGCCGTCGCCGGCCGCCCTTCCCGGCGGCGAAGTCTCGGGGAAAGGCCCAGC
target_1048	1	0.000224921	TTGGCCGGCGAGCGCCTAGTGTGTCTCCCGCCGCCGGATTCGGCGGGCTGCGTGGGACCGGCGGGATCCCGGCCAGCCGGCCATGGCGGGGCGGAACTGGCTGGGAGTGAGCGTCTTCTCCGACCAGGGCGGGAGGACGTTACTCAAATCGTTGTGGAGCCCGAACCGTCGGCTGAAGAAAAGCCCTCGCCGCGGCGGTCGCTGTCTCAGCCGNTGCCTCCGCGGCCGTCGCCGGCCGCCCTTCCCGGCGGCGAAGTCTCGGGGAACGGCCCAGC
target_1049	1	0.000224921	TTGGCCGGCGAGCGCCTAGTGTGTCTCCCGCCGCCGGATTCGGCGGGCTGCGTGGGACCGGCGGGATCCCGGCCAGCCGGCCATGGCGGGGCTGTACTCGCTGGGAGTGAGCGTCTTCTCCGATCAGGGCGGGAGGACGTTACTCAAATCGTTGTGGAGCCCGAACCGACGGCTGAAGAAAAGCCCTCGCCGCGGCGGTCGCTGTCTCAGCCGTTGCCTCCGCGGCCGTCGCCGGCCGCCCTTCCCGGCGGCGAAGTCTCGGGGAGAGGCCCAGC
target_1050	1	0.000224921	TTGGCCGGCGAGCGCCTAGTGTGTCTCCCGCCGCCGGATTCGGCGGGCTGCGTGGGACCGGCGGGATCCCGGCCAGCCGGCCATGGCGGGGCTGTACTCGCTGGGAGTGAGCGTCTTCTCCGACCAGGGCGGGAGGACGTTACTCAAATCGTTGTGGAGCCCGAACCGACGGCTGAAGAAAAGCCCTCGCCGCGGCGGTCGCTGTCTCAGCCGTTGCCTCTGCGGCCGTCGCCGGCCGCCCTTCCCGGCGGCGAAGTCTCGGGGTAAGGCCCAGC
target_1051	1	0.000224921	TTGGCCGGCGAGCGCCTAGTGTGTCTCCCGCCGCCGGATTCGGCGGGCTGCGTGGGACCGGCGGGATCCCGGCCAGCCGGCCATGGCGGAGCTGTACTCGCTGGGAGTGAGCGTCTTCTCCGACCAGGGCGGGAGGACGTTACTCAAATCGTTGTGGAGCCCGAACCGACGGCTGAAGAAAAGCCCTCGCCGCGGCGGTCGCTGTCTCAGCCGTTGCCTCCGCGGCCGTCGCCGGCCGCCCTTCCCGGCGGCGAAGTCTCGGGGAAAGGCCCAGC
target_1052	1	0.000224921	TTGGCCGGCGAGCGCCTAGTGTGTCTCCCGCCGCCGGATTCGGCGGGCTGCGTGGGACCGGCGGGATCCCGGCCAACCGGCCATGGCGGGGCTGTACTCGCTGGGAGTGAGCGTCTTCTCCGACCAGGGCGGGAGGACGTTACTCAAATCGTTGTGGAGCCCGAACCGACGGCTGAAGAAAAGCCCTCGCCGCGGCGGTCGCTGTCTCAGCCGTTGCCTCCGCGGCCGTCGCCGGCCGGCCTTCCCGGCGGCGAAGTCTCGGGGAAAGGCCCAGC
target_1053	1	0.000224921	TTGGCCGGCGAGCGCCTAGTGTGTCTCCCGCCGCCGGATTCGGCGGGCTGCGTGGGACCGGCGGGATCCCGGCCAGCCGGCCATGGCGGGGCTGTACTCGCTGGGAGTGAGCGTCTTCTCCGACCAGGGCGGGAGGACGTTACTCAAATCGTTGTGGAGCCCGAACCGACGGCTGAAGAAAAGCCGTCGCCGCGGCGGTCGCTGTCTCAGGCGTTGCCTCCGCGGCCGTCGCCGGCCGGCCTTCCCGGCGGCGAAGTCTCGGGGAAAGGCCCAGC
target_1054	1	0.000224921	TTGGCCGGCGAGCGCCTAGTGTGTCTCCCGNCGCCGGATTCGGCGGGCTGCGTGGGACCGGCGGGATCCCGGCCAGCCGGCCATGGCGGGGCTGTACTCGCTGGGAGTGAGCGTCTTCTCCGACCAGGGCGGGAGGACGTTACTCAAATCGTTGTGGAGCCCGAACCACCGGCTGAAGAAAAGCCCTCGCCGCGGCGGTCGCTGTCTCAGCCGNTGCCTCCGCGGCCGTCGCCGGCCGCCCTTCCCGGCGGCGNAGTCTCGGGGAAAGGCCCAGC
target_1055	1	0.000224921	TTGGCCGGCGAGCGCCTAGTGTGTCTCCCGCCGCCGGATTCGGCGGGCTGCGTGGGACCGGCGGGATCCCGGCCAGCCGGCCATGGCGGGGCTGTACTCGCTGGGAGTGCGCGTTTTCTCCGACCAGGGCGGGAGGACGTTACTCAAATCGTTGTGGAGCCCGAACCGACGGCTGAAGAAAAGCCGTCGCCGCGGCGGACGCTGTCTCAGCCGTTGCCTCCGCGGCCGTCGCCGGCCGCCCTTCCCGGCGGCGAAGTCTCGGGGAAAGGCCCAGC
target_1056	1	0.000224921	TTGGCCGGCGAGCGCCTAGTGTGTCTCCCGCCGCCGGATTCGGCGGGCTGCGTGGGACCGGCGGGATCCCGGCCAGCCGGCCATGGCGGGGCTGTACTCGCTGGGAGTGAGCGTTTTCTCCGACCAGGGCGGGAGGAGGTACATGGAGGACGTTACTCAAATCGTTGTGGAGCCCGAACCGACGGCTGAAGAAAAGCCCTCGCCGCGGCGGTCGCTGTCTCAGCCGTTGCCTCCGCGGCCGTCGCCGGCCGCCCTTCCCGGCGGCGAAGTCTCGGGGAAAGGCCCAGC
target_1057	1	0.000224921	TTGGCCGGCGAGCGCCTAGTGTGTCTCCCGCCGCCGGATTCGGCGGGCTGCGTGGGACCGGCGGGATCCCGGCCAGCCGGCCATGGCGGGGCTGTACTCGCTGGGAGTGAGCGTCTTCTCCGACCAGGGCGGGAGGACGTTACTCAAATCGTTGTGGAGCCCGAACCGACGGCTGAAGAAAAGCCCTCGCCGCGGCGGTCGCTGTCTCAGCCGTTGCCTCCGCGGCCGTCGCCGGCCGCCCTTCCCGGCGGCCAGGTCTCGGGGAAAGGCCCAGC
target_1058	1	0.000224921	TTGGCCGGCGAGCGCCTAGTGTGTCTCCCGCCGCCGGATTCGGCGAGCTGCGTGGGACCGGCGGGATCCCGGCCAGCCGGCCTTGCCGGGGCTGTACTCGCTGGGAGTGAGGGTGTTCTCCGACCAGGGCGGGAGGACGTTACTCAAATCGTTGTGGAGCCCGACCCGACGGCTGAAGAAAAGCCCTCGCCGTGGCGGTCGCTGTCTCAGCCGTTGCCTCCGCGGCCGTCGCCGGCCGCCCTTCCCGGCGGCGAAGTCTCGGGGAAAGGCCCAGC
target_1059	1	0.000224921	TTGGCCGGCGAGCGCCTAGTGTGTCTCCCGCCGCCGGATTCGGCGGGCTGCGTGGGACCGGCGGGATCCCGGCCAGCCGGCCATGGCGGGGCTGCACTCGCTGGGAGTGAGCGTCTTCTCCGACCAGGGCGGGAGGACGTTACTCAAATCGTTGTCGAGCCCGAACCGACGGCTGAAGAAAAGCCCTCGCCGCGGCGGTCGCTGTCTCAGCCCATGCCTCCGCGGCCGTCGCCGGCCGCCCTTCCCGGCGGCGAAGTCTCGGGGAAAGGCCCAGC
target_1060	1	0.000224921	TTGGCCGGCGAGCGCCTAGTGCGTCTCCCGCCGCCGGATTCGGCGGGCTGCGTGGGACCGGCGGGATCCCGGCCAGCCGGCCATGGCGGGGCTGTACTCGCTGGGAGTGAGCGTCTTCTCCGACCAGGGCGGGAGGACGTTACTCAAATCGTTGTGGAGCCCGAACCGACGGCTGAAGAAAAGCCCTCGCCGCGGCGGTCGCTGTCTCAGCCGTTGCCTCCGCGGCCGTCGCCGGCCGCCCTTCCCGGCGGCGAAGTCTCGGGGAAAGGCCCAGC
target_1061	1	0.000224921	TTGGCCGGCGAGCGCCTAGTGTGTCTCCCGCCGCCGGATTCGGCGGGCTGCGTGGGACCGGCGGGATCCCGGCCAGCCGGCCATGGCGGGGCTGTACTCGCTGGGAGTGAGCGTCTTCTCCGACCAGGGCGGGAGGACGTTACTCAAATCGTTGTGGAGCCCGAACCGACGGCTGAAGNAAAGCCCTCGCCGCGGCGGTCGCTGTCTCAGCCGTTGCCTCCGCGGCCGTCGCCGGCCGCCCTTCCCGGCGGCGAAGTCTCGGGGAAAGGCCCAGC
target_1062	1	0.000224921	TTGGCCGGCGAGCGCCTAGTGTGTCTCCCGCCGCCGGATTCGGCGGGCTGCGTGGGACCGGCGGGATCCCGGCCAGCCGGCCATGGCGGGGCTGTACTCGCTGGGAGTGAGCGTCTTCTCCGACCAGGGCGGGAGGACGTTACTCAAATCGTTGTGGAGCCCGATCCGACGGCTGAAGAAAAGCCCTCGCCGCGGCGGTCGCTGTCTCAGCCGTTGCCTCCGCGGCCGTCGCCGGCCGGCCTTCCCGGCGGCGAAGTCTCGGGGAAAGGCCCAGC
target_1063	1	0.000224921	TTGGCCGGCGAGCGCCTAGTGTGTCTCCCGCCGCCGGATTCGGCGGGCTGCGTGGGACCGGCGGGATCCCGGCCAGCCGGCCATGGCGGAGCTGTACTCGCTGGGAGTGAGCGTCTTCTCCGACCAGGGCGGGAGGACGTTACTCAAATCGTTGTGGAGCCCGAACCGACGGCTGAAGATAAGCCTTCGCCGCGGCGGTCGCTGTCTCAGCCGTTGCCTCCGCGGCCGTCGCCGGCCGCCCTTCCCGGCGGCGAAGTCTCGGGGTCAGGCCCAGC
target_1064	1	0.000224921	TTGGCCGGCGAGCGCCTAGTGTGTCTCCCGCCGCCGGATTCAGCGGGCTGCGTGGGACCGGCGGGATCCCGGCCAGCCGGCCATGGCGGGGCTGTACTCGCTGGGAGTGAGCGTCTTCTCCGACCAGGGCGGGAGGACGTTACTCAAATCGTTGTGGAGCCCGAACCGACGGCTGAAGAAAAGCCCTCGCCGCGGCGGTCGCTGTCTCAGCCGTTGCCTCCGCGGCCGTCGCCGGCCGCCCTTCCCGGCGGCGAAGTCTCGGGGAAAGGCCC
target_1065	1	0.000224921	TTGGCCGGCGAGCGCCTAGTGTGTCTCCCGCCGCCGGATTCGGCGGGCTGCGTGGGACCGGCGGGATCCCGGCCAGCCGGCCATGGCGGGGCTGTACTCGCTGGGAGTGAGCGTCTTCTCCGACCAGGGCGGGAGGACGTTACTGAAATCGTTGTGGAGCCCGAACCGACGGCTGAAGAAAAGCCCTCGCCGCGGCGGTCGCTGTCTCAGCCGTTGCCTCCGCGGCCGTCGCCGGCCGCCCTTCCCGGCGGCGAAGTCTCGGGGAAAGGCCCAGC
target_1066	1	0.000224921	TTGGCCGGCGAGCGCCTAGTGTGTCTCCCGCCGCCGGATTCGGCGGGCTGCGTGGGACCGGCGGGATCCCGGCCAGCCGGCCATGGCGGGGCTGTACTCGCTGGGAGTGAGCGTCTTCTCCGACCAGGGCGGGAGGACGTTACTCAAATCGTTGTGGAGCCCGAACCGACGGCTGAAGAAAAGCCCTCGCCGCGGCGGTCGCTGTCTCAGCCGTTGCCTCCGCGGCCGTCGCCGGCCTCCCTTCCCGGCGGCGAAGTCTCGGGGAAAGGCCCAGC
target_1067	1	0.000224921	TTGGCCGGCGAGCGCCTAGTGTGTCGCCCGCCGCCGGATTCGGCGGGCTGCGTGGGACCGGCGGGATCCCGGCCAGCCGGCCATGGCGGGGCTGTACTCGCTGGGAGTGAGCGTCTTCTCCGACCAGGGCGGGAGGACGTTACTCAAATCGTTGTGGAGCCCGAACCGACGGCTGAAGAAAAGCCCTCGCCGCGGCGGTCGCTGTCTCAGCCGTTGCCTCCGCGGCCGTCGCCGGCCGCCCTTCCCGGCGGCGAAGTCTCGGGGAAAGGCCCAGC
target_1068	1	0.000224921	TTGGCCGGCGAGCGCCTAGTGTGCCTCCCGCCGCCGGATTCGGCGGGCTGCGTGGGACCGGCGGGTTCCCGGCCAGCCGGCCATGGCGGGGCTGTACTCGCTGGGAGTGAGCGTCTTCTCCGACCAGGGCGGGAGGACGTTACTCAAATCGTTGTGGAGCCCGANCCGACGGCTGAAGAAGAGCCGTCGCCGCGGCGGTCGCTGTCTCAGCCGTTGCCTCCGCGGCCGTCGCCGGCCGCCCTTCCCGGCGGCCAAGTCTCGGGGAAAGGCCCAGC
target_1069	1	0.000224921	TTGGCCGGCGAGCGCCTAGTGTGTCTCCCGCCGCCGGATTCGGCGGGCTGCGTGGGACCGACGGGATCCCGGCCAGCCGGCCATGGCGGGGCTGTACTCGCTGGGAGTGAGCGTCTTCTCCGACCAGGGCGGGAGGACGTTACTCAAATCGTTGTGGAGCCCGAACCGACGGCTGAAGAAAAGCCCTCGCCGCGGCGGTCGCTGTCTCAGCCGTTGCCTCCGCGGCCGTCGCCGGCCGCCCTTCCCGGCGGCGAAGTCTCGGGGAAAGGCCCAGC
target_1070	1	0.000224921	TTGGCCGGCGAGCGCGTAGTGTGTCTCCCGCCGCCGGATTCGGCGGGCTGCGTGGGACCGGCGGGATCCCGGCCAGCCGGCCATGGCGGGGCAGTACTCGCTGGGAGTGAGCGTCTTGTCCGACCAGGGCGGGAGGACGTTACTCAAATCGTTGTGGAGCCCGAACCGACGGCTGAATAAAAGCCCTCGCCGCGGCGGTCGCTGTCTCAGCCGTTGCCTCCGCGGCCGTCGCCGGCCGCCCTTCCCGGCGGCGAAGTCTCGGGGAAAGGCCCGC
target_1071	1	0.000224921	TTGGCCGGCGAGCGCCTAGTGTGTCTCCCGCCGCCGGATTCGGCGGGCTGCGTGGGACCGGCGGGGTCCCGGCCAGCCGGCCATGGCGGGGCTGTACTCGCTGGGAGTGAGCGTCTTCTCCGACCAGGGCGGGAGGACGTTACTCAAATCGTTGTGGAGCCCGAACCGACGGCTGAAGAACAGCCCTCGCCGCGGCGGTCGCTGTCCCAGCCGTTGCCTCCGCGGCCGTCGCCGGCCGCCCTTCCCGGCGGCGAAGTCTCGGGGAAAGGCCCAGC
target_1072	1	0.000224921	TTGGCCGGCGAGCGCCTAGTGTGTCTCCCGGCGCCGGATTCGGCGGGCTGCGTGGGACCGGCGGCATCCCGGCCAGCCGGCCATGGCGGGGCTGTACTCGCTGGGAGTGAGCGTTTTCTCCGACCAGGGCGGGAGGACGTTACTCAAATCGTTGTGGAGCCCGAACCGACGGCTGAAGAAAAGCCCTCGCCGCGGCGGTCGCTGTCTCAGCCGTTGCCTCCGCGGCCGTCGCCGGCCGCCCTTCCCGGCGGCGAAGTCTCGGGGAAAGGCCCAGC
target_1073	1	0.000224921	TTGGCCGGCGAGCGCGTAGTGTGTCTCGCGNCGCCGGATTCGGCGGGCTGCGTGGGACCGGCGGGATCCCGGCCAGCCGGCCATGGCGGGGCTGTACTCGCTGGGAGTGAGCATCTTCTCCGACCAGGGCGGGAGGACGTTACTCAAATCGTTGTGGAGCCCGAACCGACGGCTGAAGAAAAGCCCTCGCCGCGGCGGTCGCTGTCTCAGCCGTTGCCTCCGCGGCCGTCGCCGGCCGCCCTTCCCGGCGGCGAAGTCTCGGGGAAAGGCCCAGC
target_1074	1	0.000224921	TTGGCCGGCGAGCGCCTAGTGTGTCTCCCGCCGCCGGATTCGGCGGGCTGCGTGGGACCGGCGGGATCCGGGCCAGCCGGCCATGGCGGGGCTGTACTCGCTGGGAGTGAGCGTCTTCTCCGACCAGGGCGGGAGGACGGTACTCAAATCGTTGTGGAGCCCGAACCGACGGCTGAAGAAAAGCCCTCGCCGCGGCGGTCGCTGTCTCAGCCGTTGCCTCCGCGGCCGTCGCCGGCCGCCCTTCCCGGCGGCGAAGTCTCGGGGAAAGGCCCAGC
target_1075	1	0.000224921	TTGGCCGGCGAGCGCCTAGTGTGTCTCCCGCCGCCGGATTCGGCGGGCTGCGTGGGACCGGCGGGATCCCGGCCAGCCGGCCATGGCGGGGCTGTACTCGCTGGGAGTGAGCGTCTTCTCCGACCAGGGCGGGAGGACGTTACTCAAATCGTTGTGGAGCCCGAACCGACGGCTGAAGAAAAGCCCTCGCCGCGGCGGTCGCTGTCTCAGCCGGTGCCTCCGCGGCCGTCGCCGGCCGGCCTTCCCGGCGGCGAAGTCTCGGGGAAAGGCCCAGC
target_1076	1	0.000224921	TTGGCCGGCGAGCGCCTAGTGTGGCTCCCGCCGCCGGATTCGGCGGGCTGCGTGGGACCGGCGGGATCCCGGCCAGCCGGCCATGGCGGGGCTGTACTCGCTGGGAGTGAGCGTCTTCTCCGACCAGGGCGGGAGGACGTTACTCAAATCGTTGTGGAGCCCGAACCAACGGCTGAAGGAAAGCCCTCGCCGCGGCGGTCGCTGTCTCAGCCGTTGCCTCCGCGGCCGTCGCCGGCCGCCCTTCCCGGCGGCGAAGTCTCGGGGAAAGGCCCAGC
target_1077	1	0.000224921	TTGGCCGGCGAGCGCCTAGTGTGTCTCCCGCCGCCGGATTCGGCGGGCTGTGTGGGACCGGCGGGATCCCGGCCAGCCGGCCATGGCGGGGCTGAACTCGCTGGGAGTGAGGGTCTTTTCCGACCAGGGCGGGAGGACGTTACTCAAATCGTTGTGGAGCCCGAACCGACGGCTGAAGAAAAGCCCTCGCCGCGGCGGTCGCTGTCTCAGCCGTTGCCTCCGCGGCCGTCGCCGGCCGCCCTTCCCGGCGGCGAAGTCTCGGGGAATGGCCCAGC
target_1078	1	0.000224921	TTGGCCGGCGAGCGCCTAGTGTGTCTCCCGCCGCCGGATTCGGCGGGCTGCGTGGGACCGGCGGGATCCCGGCCAGCCGGCCATGGCGGGGCTGTACTCGCTGGGAGTGAGCGTCTTCTCCGACCAGGGCGGTAGGACGTTACTCAAATCGTTGTGGAGCCCGAACCGACGGCTGAAGAAAAGCCCTCGCCGCGGCGGTCGCTGTCTCAGCCGTTGCCTCCGCGGCCGTCGCCGGCCGCCCTTCCCGGCGGCGAAGTCTCGGGGAAAGGCCCAGC
target_1079	1	0.000224921	TTGGCCGGCGAGCGCGTAGTGTGTCTCCCGCCGCCGGATTCGGCGGGCTGCGTGGAACCGGCGGGATCCCGGCCAGCCGGCCATGGCGCGGCTGTACTCGCTGGGAGTGAGCGTCTTCTCCGACCAGGGCGGGAGGACGTTACTCAAATCGTTGTGGAGCCCGAACCGACGGCTGAAGAAAAGCCCTCGCCGCGGCGGTCGCTGTCTCAGCCGTTGCCTCCGCGGCCGTCGCCGGCCGCCCTTCCCGGCGGCGAAGTCTCGGGGAAAGGCCCAGC
target_1080	1	0.000224921	TTGGCCGGCGAGCGCCTAGTGTGTCTCCCGCCGCCGGATTCGGCGGGCTGCGTGGGACCGGCGGGATCCCGGCCAGCCGGCCATGGCGGGGCCGGACTGGCGGGGAGTGAGCGTCTTATCCGACCAGGGCGGGAGGACGTTACTCAAATCGTTGTGGAGCCCGAACCGACGGCTGAAGAAAAGCGCTCGCCGCGGCGGTCGCTGTCTCAGCCGTTGCCTCCGCGGCCGTCGCCGGCCGCCCTTCCCGGCGGCGAAGTCTCGGGGAAAGGCCCAGC
target_1081	1	0.000224921	TTGGCCGGCGAGCGCCTAGTGTGTCTCCCGCCGCCGGATTCGGCGGGCTGCGTGGGACCGGCGGGATCCCGGCCAGCCGGCCATGGCGGGGCTGTACTCGCTGGGAGTGAGCGTGTTCTCCGACCAGGGCGGGAGGACGTTACTCAAATCGTTGTGGAGCCCGAACCGACGGCTGAAGNAAAGCCCTCGCCGCGGCGGTCGCTGTCTCAGCCGTTGCCTCCGCGGCCGTCGCCGGCCGCCCTTCCCGGCGGCGAAGTCTCGGGGAAAGGCCCAGC
target_1082	1	0.000224921	TTGGCCGGCGAGCGCCTAGTGTGTCTCCCGCCGCCGGATTCGGCGGGCTGCGTGGGTCCGGCGGGATCCCGGCCAGCCGGCCATGGCGGGGCTGTACTCGCTGGGAGTGAGCGTCTTCTCCGACCAGGGCGGGAGGACGTTACTCAAATCGTTGTGGAGCCCGAACCGACGGCTGAAGAAAAGCCCTCGCCGCGGCGGTCGCTGTCTCAGCCGTTGCCTCCGCGGCCGTCGCCGGCCGCCCTTCCCGGCGGCGTAGTCTCGGGGAAAGGCCCAGC
target_1083	1	0.000224921	TTGGCCGGCGAGCGCCTAGTGTGTCTCCCGCCGCCGGATTCGGCGGGCTGCGTGGGACCGGCGGGATCCCGGCCAGCCGGCCATGGCGGGGCTGTACTCGCTGGGAGTGAGCGTCTTCTCCGACCAGGGCGGGAGGACGTTACTCAAATCGTTGTGGAGCCCGANCCGACGGCTGAAGAAAAGCCCTCGCCGCGGCGGTCGCTGTCTCAGCCGTTGCCTCCGCGGCCGTCGCCGGCCGCCCTTCCCGGCGGCGTAGTCTCGGGGAAAGGCCCAGC
target_1084	1	0.000224921	TTGGCCGGCGAGCGCCTAGTGTGTCTCCCGCCGCCGGATTCGGCGGGCTGCGTGGGACCGGCGGGATCCCGGCCAGCCGGCCATGGCGGGGCTGTACTCGCTGGGAGTGAGCGTCTTCTCCGACCAGGGCGGGAGGACGTTACTCAAATCGTTGTGGAGCCCGAACCGACGGCTGAAGAAAAGCCCTCGCCGCGGCGGTCGCTGTCTCAGCCGTTGCCTCCGCGGCCGTCGCCGGCCGCTCTTCCCGGCGGCGAAGTCTCGGGGAAAGGCCCAGC
target_1085	1	0.000224921	TTGGCCGGCGAGCGCCTAGTGTGTCTCCCGCCGCCGGATTCGGCGGGCTGCGTGGGACCGGCGGGATCCCGGCCAGCCGGCCATGGCGGGGCTGTACTCGCTGGGAGTGAGCGTCTTCTCCGACCAGGGCGGGAGGACGTTACTCAAATCGTTGTGGAGCCCGAGCCGACGGCTGAAGAAAAGCCCTCGCCGCGGCGGTCGCTGTCTCAGCCGTTGCCTCCGCGGCCGTCGCCGGCCGCCCTTCCCGGCGGCGAAGTCTCGGGGAAAGGCCAGC
target_1086	1	0.000224921	TTGGCCGGCGAGCGCCTAGTGTGTCTCCCGCCGCCGGATTCGGCGGGCTGCGGGGGACCGGCGGGATCCCGGCCAGCCGGCCATGGCGGGGCTGNACTCGCTGGGAGTGAGCGTCTTCTCCGACCAGGGCGGGAGGACGTTACTCAAATCGTTGTGGAGCCCGAACCGACGGCTGAAGAAAAACCCTCGCCGCGGCGGTCGCTGTCTCAGCCGTTGCCTCCGCGGCCGTCGCCGGCCGCCCTTCCCGGCGGCGAAGTCTCGGGGAAAGGCCCAGC
target_1087	1	0.000224921	TTGGCCGGCGAGCGCCTAGTGTGTCTCCCGCCGCCGGATTCGGCGGGCTGCGTGGGACCGGCGGGATCCCGGCCAGCCGGCCATGGCGGCGCTGTACTCGCTGGGAGTGAGCGTCTTCTCCGACCAGGGCGGGAGGACGTTACTCAAATCGTTGTGGAGCCCGAACCGCCGGCTGAAGAAAAGCCCTCGCCGCGGCGGTCGCTGTCTCAGCCGTTGCCTCCGCGGCCGTCGCCGGCCGCCCTTCCCGGCGGCGAAGTCTCGGGGAAAGGCCCAGC
target_1088	1	0.000224921	TTGGCCGGCGAGCGCCTAGTGTGTCTCCCGCCGCCGGCTTCGGCGGGCTGCGGGGGACCGGCGGGATCCCGGCCAGCCGGCCATGGCGGGGCTGCACTCGCGGGGAGTGAGCGCCTTTTCCGACCAGGGCGGGAGGACGTTACTCAAATCGTTGTGGAGCCCGAACCGACGGCTGAAGAAAAGCCCTCGCCGCGGCGGTCGCTGTCTCAGCCGTTGCCTCCGCGGCCGTCGCCGGCCGCCCTTCCCGGCGGCGAAGTCTCGGGGAAAGGCCCAGC
target_1089	1	0.000224921	TTGGCCGGCGAGCGCCTAGTGTGTCTCCCGCCGCCGGATTCGGCGGGCTGCGTGGGACCGGCGGGATCCCGGCCAGCCGGCCATGGCGGGGCTGTACTCGCTGGGAGTGTGCGTCTTCTCCGACCAGGGCGGGAGGACGTTACTCAAATCGTTGTGGAGCCCGAACCGGCGGCTGAAGAAAAGCCCTCGCCGCGGCGGTCGCTGTCTCAGCCGTTGCCTCCGCGGCCGTCGCCGGCCGCCCTTCCCGGCGGCGAAGTCTCGGGGAAAGGCCCAGC
target_1090	1	0.000224921	TTGGCCGGCGAGCGCCTAGTGTGTCTCCCGCCGCCGGATTCGGCGGGCTGCGTGGGACCGGCGGGATCCCGGCCAGCCGGCCATGGCGGGGCTGTACTCGCTGGCAGTGAGCGTCTTCTCCGACCAGGGCGGGAGGACGTTACTCAAATCGTTGTGGAGCCCGAACCGACGGCTGAAGAAAAGCCCTCGCCGCGGCGGTCGCTGTCTCAGCCGTTGCCTCCGCGGCCGTCGCCGGCCGCCCCTCCCGGCGGCGAAGTCTCGGGGAAAGGCCCAGC
target_1091	1	0.000224921	CTGGCCGGCGAGCGCCTAGTGTGTCTCCCGCCGCCGGATTCGGGGGGCTGCGTGGGACCGGCGGGATCCCGGCCAGCCGGCCATGGCGGGGCGGAACTGGCTGGGAGTGAGCGTTTTCTCCGACCAGGGCGGGAGGACGTTACTCAAATCGTTGTGGAGCCCGAACCGACGGCTGAAGAAAAGCCCTCGCCGCGGCGGTCGCTGTCTCAGCCGTTGCCTCCGCGGCCGTCGCCGGCCGCCCTTCCCGGCGGCGAAGTCTCGGGGAAAGGCCCAGC
target_1092	1	0.000224921	TTGGCCGGCGAGCGCCTAGTGTGTCTCCCGCCGCCGGATTCGGCGGGCTGCGTGGGACCGGCGGGATCCCGGCCAGCCGGCCATGGCGGGGCTGTACTCGCTGGGAGTGAGCGTCTTCTCCGACCAGGGCGGCAGGACGTTACTCAAATCGTTGTGGAGCCCGAACCGACGGCTGAAGAAAAGCCCTCGCCGCGGCGGTCGCTGTCTCAGCCGTTGCCTCCGCGGCCGTCGCCGGCCGCCCTTCCCGGCGGCGAAGTCTCGGGGAACGGCCCAGC
target_1093	1	0.000224921	TTGGCCGGCGAGCGCCTAGTGTGTCTCCCGCCGCCGGATTCGGCGGGCTGCGTGGGACCGGCGGGATCCCGGCCAGCCGGCCATGGCGGGGCTGAACTCGCTGGGAGTGAGCGTCTTCTCCGACCAGGGCGGGAGGACGTTACTCAAATCGTTGTGGAGCCCGAACCGACGGCTGAAGAAAAGCCCTCGCCGCGGCGGTCGCTGTCTCAGCCGTTGCCTCCGCGGCCGTCGCCGGCCGCCCTTCCCGGCGGCGAAGTCTCGGGGANAGGCCCAGC
target_1094	1	0.000224921	TTGGCCGGCGAGCGCCTAGTGTGTCTCCCGCCGCCGGATTCGGCGGGCTGCGTGGGACCGGCGGGATCCCGGCCTGCCGGCCATGGCGGGGCTGTACTCGCTGGGAGTGAGCGTCTTCTCCGACCAGGGCGGGAGGACGTTACTCAAATCGTTGTGGAGCCCGAACCGACGGCTGAAGAAAAGCCCTCGCCGCGGCGGTCGCTGTCTCAGCCGATGCCTCCGCGGCCGTCGCCGGCCGCCCTTCCCGGCGGCGAAGTCTCGGGGACAGGCCCAGC
target_1095	1	0.000224921	TTGGCCGGCGAGCGCCTAGTGTGTCCCCCGCCGCCGGATTCGGCGGGCTGCGGGGGCCCGGCGGGATCCCGGCCAGCCGGCCATGGCGGGGCTGTACTCGCTGGGAGTGAGCGTCTTATCCGACCAGGGCGGGAGGACGTTACTCAAATCGTTTTGGAGCCCGAGCCGACGGCTGGAGACAAGCCGTAGCCGCGGCGGTCGCTGTCTCAGCCGATGCCTCCGCGGCCGTCGCCGGCCGCCCTTCCCGGCGGCGAAGTCTCGGGGCAAGGCCCAGC
target_1096	1	0.000224921	TTGGCCGGCGAGCGCCTAGTGTGTCTCCCGCCGCCGGATTCGGCGGGCTGCGTGGGACCGGCGGGATCCCGGCCAGCCGGCCATGGCGGGGCTGTACTCGCTGGGAGTGAGCGTCTTCTCCGACCAGGGCGGGAGGACGTTACTCAAATCCGTTGTGGAGCCCGAACCGACGGCTGAAGAAAAGCCATCGCCGCGGCGGTCGCTGTCTCAGCCGTTGCCTCCGCGGCCGTCGCCGGCCGGCCTTCCCGGCGGCGAAGTCTCGGGGAAAGGCCCAGC
target_1097	1	0.000224921	TTGGCCGGCGAGCGCCTAGTGTGTCNCCCGCCGCCGGATTCGGCGGGCTGCGTGGGACCGGCGGGATCCCGGCCAGCCGGCCATGGCGGGGCTGTACTCGCTGGGAGTGAGCGACTTCTCCGACCAGGGCGGGAGGACGTTACTCAAATCGTTGTGGAGCCCGAACCGACGGCTGAAGAAAAGCCCTCGCCGCGGCGGTCGCTGTCTCAGCCGTTGCCTCCGCGGCCGTCGCCGGCCGNCCTTCCCGGCGGCGAAGTCTCGGGGANAGGCCCAGC
target_1098	1	0.000224921	TTGGCCGGCGAGCGCCTAGTGTGTCTCCCGCCGCCGGATTCGGCGGGCTGCGTGGGACCGGCGGGATCCCGGCCAGCCGGCCATGGCGGGGCGGTACTCGCTGGGAGTGAGGGTCTTCTCCGACCAGGGCGGGAGGACGTTACTCAAATCGTTGTGGAGCCCGAACCGACGGCTGAAGAAAAGCCCTCGCCGCGGCGGTCGCTGTCTCAGCCGNTGCCTCCGCGGCCGTCGCCGGCCGCCCTTCCCGGCGGCGAAGTCTCGGGGAAAGGCCCAGC
target_1099	1	0.000224921	TTGGCCGGCGAGCGCCTAGTGTGTCTCCCGCCGCCGGATTCGGCGGGCTGCGTGGGACCGGCGGGATCCCGGCCAGCCGGCCATGGCGGGGCTGTACTCGCTGGGAGTGAGCGTGTTCTCCGACCAGGGCGGGAGGACGTTACTCAAATCGTTGTGGAGCCCGAACCGACGGCTGAAGAAAAGCCCTCGCCGCGGCGGTCGCTGTCTCAGCCGTTGCCTCCGCGGCCGTCGCCGGCCGGCCTTCCCGGCGGCGAAGTCTCGGGGACAGGCCCAGC
target_1100	1	0.000224921	TTGGCCGGCGAGCGCCTAGTGTGTCTCCCGCCGCCGGATTCGGCGGGCTGCGTGGGACCGGCGGGATCCCGGCCAGCTGGCCATGGCGGGGCTGTACTCGCTGGGAGTGAGCGTCGTCTCCGACCAGGGCGGGAGGACGTTACTCAAATCGTTGTGGAGCCCGATCCGACGGCTGAAGAAAAGCCCTCGCCGCGGCGGTCGCTGTCTCAGCCGTTGCCTCCGCGGCCGTCGCCGGCCGGCCTTCCCGGCGGCGGAGTCTCGGGGGAAGGCCCAGC
target_1101	1	0.000224921	TTGGCCGGCGAGCGCCTAGTGTGTCTCCCGCCGCCGGATTCGGCGGGCTGCGTGGGACCGGCGGGATCCCGGCCAGCCGGCCATGGCGGGGCTGTACTCGCTGGGAGTGAGCGTCTTCTCCGACCAGGGCGGGAGGACGTTACTCAAATCGTTGCGGAGCCCGAACCGACGGCTGAAGAAAAGCCCTCGCCGCGGCGGTCGCTGTCTCAGCCGTTGCCTCCGCGGCCGTCGCCGGCCGCCCTTCCCGGCGGCGAAGTCTCGGGGAAAGGCCCAGC
target_1102	1	0.000224921	TTGGCCGGCGAGCGCCTAGTGTGTCTCCCGCCGCCGGATTCGGCGGGCTGCGTGGGACCGGCGGGATCCCGGCCAGCCGGCCATGGCGGGGCTGTACTCGCTGGGAGTGAGCGTCTTCTCCGACCAGGGCGGGAGGACGTTACTCAAATCGTTGTGGAGCCCGAACCGACGGCTGAAGAAAAGCCCTCGCCGCGCCGGTCGCTGTCTCAGCCGTTGCCTCCGCGGCCGTCGCCGGCCGCCCTTCCCGGCGGCGAAGTCTCGGGGAAAGGCCCAGC
target_1103	1	0.000224921	TTGGCCGGCGAGCGCCTAGTGTGTCTCCCGCCGCCGGATTCGGCGGGCTGCGTGGGACCGGCGGGATCCCGGCCAGCCGGCCATGGCGGGGCTGTACTCGCTGGGAGTGAGCGTCTTCTCCGACCAGGGCGGGAGGACGTTACTCAAATCGTTGTGGAGCCCGAACCGACGGCTGAAGAAAAGCCCTCGCCGCGGCGGTCGCTGTCTCAGCCGTCGCCTCCGCGGCCGTCGCCGGCCGCCCTTCCCGGCGGCTAAGTCTCGGGGCGTGGCCCAGC
target_1104	1	0.000224921	TTGGCCGGCGAGCGCCTAGTGTGTCTCCCGCCGCCGGATTCGGCGGGCTGCGTGGGACCGGCGGGATCCCGGCCAGCCGGCCATGGCGGGGCTGTACTCGCTGGGAGTGAGCGTCTTCTCCGACCAGGGCGGGAGGACGTTACTCAAATCGTTGTGGAGCCCGAACCGACGGCTGAAGAAAAGCCCTCGCCGCGGCGGTCGCTGTCTCAGCCGTTGCCTCCGCGGCCGTCGCCGCCGCCCTTCCCGGCGGCGAAGTCTCGGGGAAAGGCCCAGC
target_1105	1	0.000224921	TTGGCCGGCGAGCGCCTAGTGTGTCTCCCGCCGCCGGATTCGGCGGGCTGCGTGGGACCGGCGGGATCCCGGCCAGCCGGCCATGGCGGGGCTGTACTCGCTGGGAGTGAGCGTCTTCTCCGACCAGGGCGGGAGGACGTTACTCAAATCGTTGTGGAGCCCGAACCGACGGCTGAAGTAAAGCCCTCGCCGCGGCGGTCGCTGTCTCAGCCGTTGCCNCCGCGGCCGTCGCCGGCCGCCCTTCCCGGCGGCGAAGTCTCGGGGAAAGGCCCAGC
target_1106	1	0.000224921	TTGGCCGGCGAGCGCCTAGTGTGTCTCCCGCCGCCGGATTCGGCGGGCTGCGTGGGACCGGCGGGATCCCGGCCAGCCGGCCATGGCGGGGCTGTACTCGCTGGGAGTGAGCGTCTTCTCCGACCAGGGCGGGAGGACGTTACTCAAATCGTTGTGGAGCCCGAACCNACGGCTGAAGAAAAGCCCTCGCCGCGGCGGTCGCTGTCTCAGCCGNTGCCTCCGCGGCCGTCGCCGGCCGCCCTTCCCGGCGGCGCAGTCTCGGGGATAGGCCCAGC
target_1107	1	0.000224921	TTGGCCGGCGAGCGCCTAGTGTGTCTCCCGCCGCCGGATTCGGCGGGCTGCGTGGGACCGGCGGGATCCTGGCCAGCCGGCCATGGCGGGGCTGTACTCGCTGGGAGTGAGCGGCTTCTCCGACCAGGGCGGGAGGAGGTAACTCAAATCGTTGTGGAGCCCGANCCGACGGCTGAAGAAAAGCCCTCGCCGCGGCGGTCGCTGTCTCAGCCGTTGCCTCCGCGGCCGTCGCCGGCCGCCCTTCCCGGCGGCGAAGTCTCGGGGAAAGGCCCAGC
target_1108	1	0.000224921	TTGGCCGGCGAGCGCCTAGTGTGTCTCCCGCCGCCGGATTCGGCGGGCTGCGTGGGACCGGCGGGATCCCGGCCAGCCGGCCATGCCGGGGCTGTACTCGCTGGGAGTGAGCGTGTTCACCGACCAGGGCGGGAGGACGTTACTCAAATCGTTGTGGAGCCCGGACCGCCGGCTGAAGAAAAGCCCTCGCCGCGGCGGTCGCTGTCTCAGCCGATGCCTCCGCGGCCGTCGCCGGAGGACCTTCCCGGCGGCGAAGTCTCGGGGCAAGGCCCAGC
target_1109	1	0.000224921	TTGGCCGGCGAGCGCCTAGTGTGTCTCCCGCCGCCGGATTCGGCGGGCTGCGTGGGACCGGCGGGATCCCGGCCAGCCGGCCATGGCGGGGCGGTACTCGCTGGGAGTGAGGGTCTTCTCCGACCAGGGCGGGAGGACGTTACTCAAATCGTTGTGGAGCCCGAACCGACGGCTGAAGAAAAGCCCTCGCCGCGGCGGTCGCTGTCTCAGCCGTTGCCTCCGCGGCCGTCGCCGGCCGCCCTTCCCGGCGGCGAAGTCTCGGGGAAAGGCCCAGC
target_1110	1	0.000224921	TTGGCCGGCGAGCGCCTAGTGTGTCTCCCGCCGCCGGATTCGGCGGGCTGCGTGGGACCGGCGGGATCCCGGCCAGCCGGCCATGGCGGGGCTGTACTCGCTGGGAGTGAGCGTCTTCTCCGACCAGGGCGGGAGGACGTTACTCAAATCGTTGTGGAGCCCGAACCGGCGGCTGAAGAAAAGCCTTCGCCGCGGCGGGCGCTGTCTCAGCCGTTGCCTCCGCGGCCGTCGCCGGCCGCCCTTCCCGGCGGCGAAGTCTCGGGGAAAGGCCCAGC
target_1111	1	0.000224921	TTGGCCGGCGAGCGCCTAGTGTGTCTCCCGCCGCCGGATTCGGCGGGCTGCGTGGGACCGGCGGGATCCCGGCCAGCCGGCCATGGCGGGGCTGAACTCGCCGGGAGTGAGCGTCTTCTCCGACCAGGGCGGGAGGACGTTACTCAAATCGTTGTGGAGCCCGAACCGACGGCTGAAGAATAGCCCTCGCCGCGGCGGTCGCTGTCTCAGCCGTTGCCTCCGCGGCCGTCGCCGGCCGCCCTTCCCGGCGGCGAAGTCTCGGGGAGAGGCCCAGC
target_1112	1	0.000224921	TTGGCCGGCGAGCGCCTAGTGTGTCTCCCGCCGCCGGATTCGCCGGGCTGCGTGGGACCGGCGGGATCCCGGCCAGCCGGCCATGGCGGGGCTGTACTCGCTGGGAGTGAGCGTCTTCTCCGACCAGGGCGGGAGGACGTTACTCAAATCGTTGTGGAGCCCGAACCGACGGCTGAAGAAAAGCCCTCGCCGCGGCGGTCGCTGTCTCAGCCGTTGCCTCCGCGGCCGTCGCCGGCCGCCCTTCCCGGCGGCGAAGTCTCGGGGAAAGGCCCAGC
target_1113	1	0.000224921	TTGGCCGGCGAGCGCTTAGTGTGTCTCCCGCCGCCGGATTCGGCGGGCTGCGTGGGACCGGCGGGATCCCGGCCAGCCGGCCATGGCGGGGCTGGACCCGCTGGGAGTGAGCGTCTTTTCCGACCAGGGCGGGAGGACGTTACTCAAATCGTTGTGGAGCCCGAACCGACGGCTGAAGAAAAGCCCTCGCCGCGGCGGTCGCTGTCTCAGCCGTTGCCTCCGCGGCCGTCGCCGGCCGNCCTTCCCGGCGGCGAAGTCTCGGGGCAAGGCCCAGC
target_1114	1	0.000224921	TTGGCCGGCGAGCGCGTAGTGTGTCTCCCGCCGCCGGATTCGGCGGGCTGCGTGGGACCGGCGGGATCCCGGCCAGCCGGCCATGGCGGGGCTGTACTCGCTGGGAGTGAGCGTCTTCTCCGACCAGGGCGGGAGGACGTTACTCAAATCGTTGTGGAGCCCGAACCGACGGCTGAAGAAAAGCCCTCGCCGCGGCGGTCGCTGTCTCAGCCGTTGCCTCCGCGGCCGTCGCCGGCCGCCCTTCCCGGCGGCGNAGTCTCGGGGAAAGGCCCAGC
target_1115	1	0.000224921	TTGGCCGGCGAGCGCCTAGTGTGTCTCCCGCCGCCGGATTCGGCGGGCTGCGTGGGACCGGCGGGATCCCGGCCAGCCGGCCATGGCGGGGCTGTACTCGCTGGGAGTGAGCGTTTTCTCCGACCAGGGCGGGAGGACGTTACTCAAATCGTTGTGGAGCCCGAACCGACGGCTGAAGAAAAGCCGTCGCCGCGGCGGTCGCTGTCTCAGCCGATGCCTCCGCGGCCGTCGCCGGCCGCCCTTCCCGGCGGCGAAGTCTCGGGGAAAGGCCCAGC
target_1116	1	0.000224921	TTGGCCGGCGAGCGCGTAGTGTGTCTCCCGCCGCCGGATTCGGCGGGCTGCGTGGGACCGGCGGGATCCCGGCCAGCCGGCCATGGCGGGGCTGTACTCGCTGGGAGTGAGCGTCTTCTCCGACCAGGGCGGGAGGACGTTACTCAAATCGTTGTGGAGCCCGAACCGACGGCTGAAGAAAAGCCCTCGCCGCGGCGGTCGCTGTCTCAGCCCTTGCCTCCGCGGCCGTCGCCGGCCGCCCTTCCCGGCGGCGAAGTCTCGGGGAAAGGCCCAGC
target_1117	1	0.000224921	TTGGCCGGCGAGCGCCTAGTGTGTCTCCCGCCGCCGGATTCGGCGGGCTGCGTGGGACCGGCGGGATCCCGGCCAGCCGGCCATGGCGGGGCTGAACTCGCTGGGAGTGAGCGTCTTCTCCGACCAGGGCGGGAGGACGTTACTCAAATCGTTGTGGAGCCCGAACCGACGGCTGAAGAAAAGCCCTCGCCGCGGCGGTCGCTGTCTCAGCCGTTGCCTCCGCGGCCGTCGCCGGCCGGCCTTCCCGGCGGCGAAGTCTCGGGGAATGGCCCAGC
target_1118	1	0.000224921	TCGGCCGGCGAGCGCCTAGTGTGTCTCCCGCCGCCGGATTCGGCGGGCTGCGTGGGACCGGCGGGATCCCGGCCAGCCGGCCATGGCGGGGCTGGACTCGCTGGGAGTGAGCGTCTTCTCCGACCAGGGCGGGAGGACGTTACTCAAATCGTTGTGGAGCCCGAACCGGCGGCTGAAGAAAAGCCATCGCCGCGGCGGTCGCTGTCTCAGCCGTTGCCTCCGCGGCCGTCGCCGGCCGCCCTTCCCGGCGGCGAAGTCTCGGGGAAAGGCCCAGC
target_1119	1	0.000224921	TTGGCCGGCGAGCGCCTAGTGTGTCTCCCGCCGCCGGATTCGGCGGGCTGCGTGGGACCGGCGGGATCCCGGCCAGCCGGCATGGCGGGGCTGTACTCGCTGGGAGTGGGCGTCTTCTCCGACCAGGGCGGGAGGACGTTACTCAAATCGTTGTGGAGCCCGAACCGACGGCTGAAGAAAAGCCCTCGCCGCGGCGGTCGCTGTCTCAGCCGTTGCCTCCGCGGCCGTCGCCGGCCGCCCTTCCCGGCGGCGAAGTCTCGGGGAAAGGCCCAGC
target_1120	1	0.000224921	TTGGCCGGCGAGCGCCTAGTGTGTCTCCCGCCGCCGGATTCGGCGGGCTGCGTGGGACCGGCGGGATCCCGGCCAGCCGGCCGTGGCGGGGCTGTACTCGCTGGAGTGAGCGTCTTCTCCGACCAGGGCGGGAGGACGTTACTCAAATCGTTGTGGAGCCCGAACCGACGGCTGAAGAAAAGCCCTCGCCGCGGCGGTCGCTGTCTCAGCCGTTGCCTCCGCGGCCGTCGCCGGCCGCCCTTCCCGGCGGCGAAGTCTCGGGGAAAGGCCCAGC
target_1121	1	0.000224921	TTGGCCGGCGAGCGCCTAGTGTGTCTCCCGCCGCCGGATTCGGCGGGCTGCGTGGGACCGGCGGGATCCCGGCCAGCCGGCCATGGCGGGGCTGAACTCGCTGGGAGTGAGCGTTTTCTCCGACCAGGGCGGGAGGACGTTACTCAAATCGTTGTGGAGCCCGAACCGACGGCTGAAGAAAAGCCCTCGCCGCGGCGGTCGCTGTCTCAGCCGTTGCCTCCGCGGCCGTCGCCGGCCGCCCTTCCCGGCGGCGTAGTCTCGGGGAAAGGCCCAGC
target_1122	1	0.000224921	TTGGCCGGCGAGCGCCTAGTGTGTCTCCCGCCGCCGGATTCGGCGGGCTGCGTGGGACCGGCGGGATCCCGGCCAGCCGGCCATGGCGGGGCTGTACTCGCTGGGAGTGAGCGTCTTCTCCGACCAGGGCGGGAGGACGTTACTCAAATCGTTGTGGAGCCCGAACCGACGGCTGAGGAAAAGCCCACGCCGCGGCGGTCGCTGTCTCAGCCGTTGCCTCCGCGGCCGTCGCCGGCCGCCCTTCCCGGCGGCGAGGTCTCGGGGAAAGGCCCAGC
target_1123	1	0.000224921	TTGGCCCGCGAGCGCCTAGTGTGTCTCCCGCCGCCGGATTCGGCGGGCTGCGTGGGACCGGCGGGATCCCGGCCAGCCGGCCATGGCGGGGCTGTACTCGCTGGGAGTGAGCGTCTTCTCCGACCAGGGCGGGAGGACGTTACTCAAATCGTTGTGGAGCCCGAACCGACGGCTGAAGAAAAGCCCTCGCCGCGGCGGTCGCTGTCTCAGCCGTTGCCTCCGCGGCCGTCGCCGGCCGCCCTTCCCGGCGGCGAAGTCTCGGGGAAAGGCCCAGC
target_1124	1	0.000224921	TTGGCCGGCGAGCGCCTAGTGTGTCTCCCGCCGCCGGATTCGGCGGGCTGCGTGGGACCGGCGGGATCCCGGCCAGCCGGCCATGGCGGGGCTGTACTCGCTGGGAGTGAGCGTCTTCTCCGACCAGGGCGGGAGGACGTTACTCAAGTCGTTGTGGAGCCCGAACCGACGGCTGAAGAAAAGCCCTCGCCGCGGCGGTCGCTGTCTCAGCCGTTGCCTCCGCGGCCGTCGCCGGCCGCCCTTGCCGGCGGCGAAGTCTCGGGGAAAGGCCCAGC
target_1125	1	0.000224921	TTAGCCGGCGAGCGCCTAGTGTGTCTCCCGCCGCCGGATTCGGCGGGCTGCGTGGGACCGGCGGGATCCCGGCCAGCCGGTCATGGCGGGGCTGTACTCGCTGGGAGTGAGCGTCTTCTCCGACCAGGGCGGGAGGACGTTACTCAAATCGTTGTGGAGCCCGAGCCGGCGGCTGAAGGAAAGCCCTCGCCGCGGCGGGCGCTGTCTCAGCCGTTGCCTCCGCGGCCGTCGCCGGCCGACCTTCCCGGCGGCGGAGTCTCGGGGAAAGGCCCGGC
target_1126	1	0.000224921	TTGGCCGGCGAGCGCCTAGTGTGTCTCCCGCCGCCGGATTCGGCGGCCTGCGTGGGACCGGCGGGTTCCCGGCCAGCCGGCCATGGCGGGGCCGGACTCGCTGGGAGTGAGCGTTTTTTCCGACCAGGGCGGGAGGACGTTACTCAAATCGTTGTGGAGCCCGAACCGNCGGCTGAAGAAAAGCCCTCGCCGCGGCGGTCGCTGTCTCAGCCGTTGCCTCCGCGGCCGTCGCCGGCCGNCCTTCCCGGCGGCGACGTCTCGGGGAAAGGCCCAGC
target_1127	1	0.000224921	TTGGCCGGCGAGCGCCTAGTGTGTCTCCCGCCGCCGGATTCGGCGGGCTGCGTGGGACCGGCGGGATCCCGGCCAGCCGGCCATGGCGGGGCTGTACTCGCTGGGAGTGAGCGTGTTCTCCGACCAGGGCGGGAGGACGTTACTCAAATCGTTGTGGAGCCCGAACCGACGGCTGAAGATTAGCCCTCGCCGCGGCGGTCGCTGTCTCAGCCGTTGCCTCCGCGGCCGTCGCCGGCCGCCCTTCCCGGCGGCGAAGTCTCGGGGAAAGGCCCAGC
target_1128	1	0.000224921	TTGGCCGGCGAGCGCCTAGTGTGTCGCCCGCCGCCGGATTCGGCGGGCTGCGTGGGACCGGCGGGATCCCGGCCAGCCGGCCATGGCGGGGCTGNACTCGCTGGGAGTGAGCGTCTTCTCCGACCAGGGCGGGAGGACGTTACTCAAATCGTTGTGGAGCCCGAACCGACGGCTGAAGAANAGCCCTCGCCGCGGCGGTCGCTGTCTCAGCCGTTGCCTCCGCGGCCGTCGCCGGCCGCCCTTCCCGGCGGCGAAGTCTCGGGGAAAGGCCCAGC
target_1129	1	0.000224921	TTGGCCGGCGAGCGCCTAGTGTGTCTCCCGCCGCCGGATTCGGCGGGCTGCGTGGGGCCGGCGGGATCCCGGCCAGCCGGCCATGGCGGGGCTGNACTCGCTGGGTGTGCGTGTCTTCTCCGACCAGGGCGGGAGGACGTTACTCAAATCGTTGGGAAGCCCGAACCGACGGCTGAAGAAAAGCCGTCGCCGCGGCGGTCGCTGTCTCAGCCGTTGCCTCCGCGGCCGTCGCCGGCCGCCCATGCCGGCGGCGAAGTCTCGGGGCCAGGCCCAGT
target_1130	1	0.000224921	TTGGCCGGCGAGCGCCTAGTGTGTCTCGCGCCGCCGGATTCGGCGGGCTGCGTGGGACCGGCGGGATCCCGGCCAGCCGGCCATGGCGGGGCTGTACTCGCTGGGAGTGAGCGTCTTCTCCGACCAGGGCGGGAGGACGTTACTCAAATCGTTGTGGAGCCCGAACCGACGGCTGAAGAAAAGCCCTCGCCGCGGCGGTCGCTGTCTCAGCCGTTGCCTCCGCGGCCGTCGCCGGCCGCCCTTCCCGGCGGCGAAGTCTCGGGGAAAGGCCCAGC
target_1131	1	0.000224921	TTGGCCGGCGAGCGCCTAGTGTGTCTCCCGCCGCCGGATTCGGCGGGCTGCGTGGGACCGGCGGGATCCCGGCCAGCCGGCCATGGCGGGGCTGTACTCGCTGGGAGTGAGCGTCTTCTCCGACCAGGGCGGGAGGACGTTACTCAAATCGTTGTGGAGCCCGAACCGACGGCTGAAGAAAAGCCCTCGCTGCGGCGGTCGCTGTCTCAGCCGTTGCCTCCGCGGCCGTCGCCGGCCGCCCTTCCCGGCGGCGAAGTCTCGGGGAAAGGCCCAGC
target_1132	1	0.000224921	TTGGCCGGCGAGCGCCTAGTGTGTCTCCCGCCGCCGGATTCGGCGGGCTGCGTGGGACCGGCGGGATCCCGGCCAGCCGGCCATGGCGGGGCTGTACTCGCTGGGAGTGTGCGTCTTCTCCGACCAGGGCGGGAGGACGTTACTCAAATCGTTGTGGAGCCCGAACCGACGGCTGAAGAAAAGCCGTCGCCGCGGCGGTCGCTGTCTCAGCCGTTGCCTCCGCGGCCGTCGCCGGCCGGCCTTCCCGGCGGCGAAGTCTCGGGGAAAGGCCCAGC
target_1133	1	0.000224921	TTGGCCGGCGAGCGCCTAGTGTATCTCCCGCCGCCGGATTCGGCGGGCTGCGCGGGACCGGCGGGATCCCGGCCAGCCGGCCATGGCGGGGCCGTACTCGCTGGGAGTGAGCGTCTTCTCCGACCAGGGCGGGAGGACGTTACTCAAATCGTTGTGGAGCCCGAACCGACGGCTGAAGAAAAGCCCTCGCCGCGGCGGTCGCTGTCTCAGCCGTTGCCTCCGCGGCCGTCGCCGGCCGCCCTTCCCGGCGGCGAAGTCTCGGGGAAAGGCCCAGC
target_1134	1	0.000224921	TTGGCCGGCGAGCGCCTAGTGTGTCTCCCGCCGCCGGATTCGGCGGGCTGCGTGGGGCCGGCGGGATCCCGGCCAGCCGGCCATGGCGGGGCTGTACTCGCTGGGAGTGAGCGTCTTCTCCGACCAGGGCGGGAGGACGTTACTCAAATCGTTGTCGAGCCCGAACCGACGGCTGAAGAAAAGCCCTCGCCGCGGCGGTCGCTGTCTCAGCCGTTGCCTCCGCGGCCGTCGCCGGCCGCCCTTCCCGGCGGCGAAGTCTCGGGGAAAGGCCCAGC
target_1135	1	0.000224921	TTGGCCGGCGAGCGCCTAGTGTGTCNCCCGCCGCCGGATTCGGCGGGCTGCGTGGGACCGGCGGGATCCCGGCCAGCCGGCCATGGCGGGGCTGTACTCGCTGGGAGTGAGCGTCTTCTCCGACCAGGGCGGGAGGACGTTACTCAAATCGTTGTGGAGCCTGAACCGACGGCTGAAGAAAAGCCCTCGCCGCGGCGGTCGCTGTCTCAGCCGTTGCCTCCGCGGCCGTCGCCGGCCGCCCTTCCCGGCGGCGAAGTCTCGGGGAAAGGCCCAGC
target_1136	1	0.000224921	TTGGCCGGCGAGCGCCTAGTGTGTCTCCCGCCGCCGGATTCGGCGGGCTGCGTGGGACCGGCGGGATCCCGGCCAGCCGGCCAGGGCGGGGCTGTACTCGCTGGGAGTGAGCGTCTTCTCCGACCAGGGCGGGAGGACGTTACTCAAATCGTTGTGGAGCCCGAACCGACGGCTGAAGAAAAGCCCTCGCCGCGGCGGTCGCTGTCTCAGCCGTTGCCTCCGCGGCCGTCGCCGGCCGCCCTTGCCGGCGGCGAAGTCTCGGGGAAAGGCCCAGC
target_1137	1	0.000224921	TTGGCCGGCGAGCGCCTAGTGTGTCTCCCGCCGCCGGATTCGGCGGGCTGCGTGGGACCGGCGGGATCCCGGCCAGCCGGCCATGGCGGGGCTGTACTCGCTGGGAGTGAGCGTTTTCTCCGACCAGGGCGGGAGGACGTTACTCAAATCGTTGTGGAGCCCGAACCGACGGCTGAAGAAAAGCCCTCGCCGCGGCGGACGCTGTCTCAGCCGTTGCCTCCGCGGCCGTCGCCGGCCGCCCTTCCCGGCGGCGAAGTCTCGGGGAAAGGCCCAGC
target_1138	1	0.000224921	TTGGCCGGCGAGCGCCTAGTGTGTCTCCCGTCGCCGGATTCGGCGGGCTGCGTGGGACCGGCGGGATCCCGGCCAGCCGGCCATGGCGGGGCTGTACTCGCTGGGAGGGGGCGTCTTCTCCGACCAGGGCGGGAGGACGTTACTCAAATCGTTGTGGAGCCCGAACCGACGGCTGAAGAAAAGCCCTCGCCGCGGCGGTCGCTGTCTCAGCCGTTGCCTCCGCGGCCGTCGCCGGCCGCCCTTCCCGGCGGCGAAGTCTCGGGGAAAGGCCCAGC
target_1139	1	0.000224921	TTGGCCGGCGAGCGCCTAGTGTGTCTCCCGNCGCCGGATTCGGCGGGCTGCGTGGGACCGGCGGGATCCCGGCCAGCCGGCCATGGCGGGGCTGTACTCGCTGGGAGTGAGCGTCTTCTCCGACCAGGGCGGGAGGACGTTACTCAAATCGTTGTGGAGCCCGAACCGACGGCTGAAGATAAGCCCTCGCCGCGGCGGTCGCTGTCTCAGCCGTTGCCTCCGCGGCCGTCGCCGGCCGTCCTTCCCGGCGGCGAAGTCTCGGGGAAAGGCCCAGC
target_1140	1	0.000224921	TTGGCCGGCGAGCGCCTAGTGTGTCTCCCGCCGCCGGATTCGGCGGGCTGCGTGGGACCGGCGGGATCCCGGCCAGCCGGCCATGGCGGGGCTGTACTCGCTGGGAGTGCGCGTCTTCTCCGACCAGGGCGGGAGGACGTTACTCAAATCGTTGTGGAGCCCGAACCGACGGCTGAAGAAAAGCCCTCGCCGCGGCGGTCGCTGTCTCAGCCGTTGCCTCCGCGGCCGTCGCCGGCCGCGCTTCCCGGCGGCGAAGTTTCGGGGAAAGGCCCAGC
target_1141	1	0.000224921	TTGGCCGGCGAGCGCCTAGTGTGTCTCCCGCCGCCGGATTCGGCGGGCTGCGTGGGACCGGCGGGATCCCGGCCAGCCGGCCATGGCGGGGCTGGACTCGCTGGGAGTGAGCGTCTTCTCCGACCAGGGCGGGAGGACGTTACTCAAATCGTTGTGGAGCCCGAACCGACGGCTGAAGGANAGCCCTCGCCGCGGCGGTCGCTGTCTCAGCCGTTGCCTCCGCGGCCGTCGCCGGCCGCCCTTCCCGGCGGCGCAGTCTCGGGGAAAGGCCCAGC
target_1142	1	0.000224921	TTGGCCGGCGAGCGCCTAGTGTGTCTCCCGGCGCCGGATTCGGCGGGCTGCGTGGGACCGGCGGGATCCCGGCCAGCCGGCCATGGCGGGGCTGAACTCGCTGGGAGTGAGCGTCTTCTCCGACCAGGGCGGGAGGACGTTACTCAAATCGTTGTGGAGCCCGAACCGACGGCTGAAGAAAAGCCCTCGCCGCGGCGGTCGCTGTCGCAGCCGTTGCCTCCGCGGCCGTCGCCGGCCGCCCTTCCCGGCGGCGAAGTCTCGGGGAAAGGCCCAGC
target_1143	1	0.000224921	TTGGCCGGCGAGCGCCTAGTGTGTCTCCCGCCGCCGGATTCGGCGGGCTGCGTGGGACCGGCGGGATCCCGGCCAGCCGGCCATGGCGGGGCTGTACTCGCTGGGAGTGAGCGTCTTCTCCGACCAGGGCGGGAGGACGTTACTCAAATCGTTGTGGAGCCCGANCCGACGGCTGAAGAAAAGCCNTCGCCGCGGCGGTCGCTGACTCAGCCGTTGCCTCCGCGGCCGTCGCCGGCCGCCCTTCCCGGCGGCGNAGTCTCGGGGCAAGGCCCAGC
target_1144	1	0.000224921	TTGGCCGGCGGCGCCTAGTGTGTCTCCCGCCGCCGGATTCGGCGGGCTGCGTGGGACCGGCGGGATCCCGGCCAGCCGGCCATGGCGGGGCTGTACTCGCTGGGAGTGGGCGTCTTCTCCGACCAGGGCGGGAGGACGTTACTCAAATCGTTGTGGAGCCCGAACCCACGGCTGAAGAAAAGCCCTCGCCGCGGCGGTCGCTGTCTCAGCCGTTGCCTCCGCGGCCGTCGCCGGCCGCCCTTCCCGGCGGCGAAGTCTCGGGGAAAGGCCCAGC
target_1145	1	0.000224921	TTGGCCGGCGAGCGCCTAGTGTGTCTCGCGCCGCCGGATTCGGCGGGCTGCGTGGGACCGGCGGGATCCCGGCCAGCCGGCCATGGCGGGGCGGTACTCGCTGGGGGTGGGCGTCTTCTCCGACCAGGGCGGGAGGACGTTACTCAAATCGTTGTGGAGCCCGACCCCGCGGCTGAAGAAAAGCCCTCGCCGCGGCGGTCGCAGTCTCAGCCGTTGCCTCCGCGGCCGTCGCCGGCCGCCCTTCCCGGCGGCGAAGTCTCGGGGAAAGGCCCAGC
target_1146	1	0.000224921	TTGGCCGGCGAGCGCCTAGTGTGTCTCCCGCCGCCGGATTCGGCGGGCTGCGTGGGCCCGGCGGGATCCCGGCCGGCCGGCCATGGCGGGGCTGTACTCGCTGGGAGGGAGCGTCTTCTCCGACCAGGGCGGGAGGACGTTACTCAAATCGTTGTGGAGCCCGAACCGACGGCTGAAGAAAAGCCCTCGCCGCGGCGGTCGCTGTCTCAGCCGTTGCCTCCGCGGCCGTCGCCGGCCGCCCTTCCCGGCGGCGAAGTCTCGGGGAAAGGCCCAGC
target_1147	1	0.000224921	TTGGCCGGCGAGCGCCTAGTGTGTCTCCCGCCGCCGGATTCGGCGGGCTGCGTGGGACCGGCGGGATCCCGGCCAGCCGGCCATGGCGGGGCTGTACTCGCTGGGAGTGAGCGTCTTCTCCGACCAGGGCGGGAGGACGTTACTCAAATCGTTGTGGAGCCCGAACCGGCGGCTGAAGAAAAGCCGTCGCCGCGGCCGTCGCTGTCTCAGCCGTTGCCTCCGCGGCCGTCGCCGGCCGCCCTTCCCGGCGGCNAAGTCTCGGGGAAAGGCCCAGC
target_1148	1	0.000224921	TTGGCCGGCGAGCGCCTAGTGTGTCTCCCGCCGCCGGATTCGGCGGGCTGCGTGGGACCGGCGGGATCCCGGCCAGCCGGCCATGGCGGGGCTGTACTCGCTGGGAGTGAGCGACTTCTCCGACCAGGGCGGGAGGACGTTACTCAAATCGTTGTAGAGCCCGAACCGACGGCTGAAGAAAAGCCCTCGCCGCGGCGGTCGCTGTCTCAGCCGTTGCCTCCGCGGCCGTCGCCGGGCGCCCTTGCCGGCGGCGATGTCTCGGGGAAAGGCCCAGC
target_1149	1	0.000224921	TTGGCCGGCGAGCGCCTAGTGTGTCTCCCGCCGCCGGATTCGGCGGGCTGCGTGGAACCGGCGGGATCCCGGCCAGCCGGCCATGGCGGGGCTGTACTCGCTGGGAGTGAGCGTCTTCTCCGACCAGGGCGGGAGGACGTTACTCAAATCGTTGTGGAGCCCGAACCGACGGCTGAAGAAAAGCCCTCGCCGCGGCGGTCGCTGTCTAAGCCGTTGCCTCCGCGGCCGTCGCCGGCCGCCCTTCCCGGCGGCGAAGTCTCGGGGAAAGGCCCAGC
target_1150	1	0.000224921	TTGGCCGGCGAGCGCCTAGTGTGTCTCCCGCCGCCGGATTCGGCGGGCTGCGTGGGACCGGCGGGTTCCCGGCCAGCCGGCCATGGCGGGGCTGTACTCGCTGGGAGTGAGCGTCTTCTCCGACCAGGGCGGGAGGACGTTACTCAAATCGTTGTGGAGCCCGAACCGACGGCTGAAGAAAAGCCCTCGCCGCGGCGGTCGCTGTCTCAGCCGTTGCCTCCGCGGCCGTCGCCGGCCGTCCTTCCCGGCGGCGAAGTCTCGGGGAAAGGCCCAGC
target_1151	1	0.000224921	TTGGCCGGCGAGCGCCTAGTGTGTCTCCCGCCGCCGGATTCGGCGGGCTGCGTGGGACCGGCGGGATCCCGGCCAGCCGGCCATGGCGGGGCTGTACTCGCTGGGAGTGAGCGTCTTCTCCGACCAGGGCGGGAGGACGTTACTCAAATCGTTGTGGAGCCCGAACCGACGGCTGAAGAAAAGCCCTCGCCGCGGCGGTCGCTGTCTCAGCCGTTGCCTCCGCGGCCGTCGCCGGCCGCCCTTCCCGGCGGCGAAGTCTCGGGGAAAAGCCCAGC
target_1152	1	0.000224921	TTGGCCGGCGAGCGCCTAGTGTGTCTCCCGCCGCCGGATTCGGCGGGCTGCGTGGGACCGGCGGGATCCCGGCCAGCCGGCCATGGCGGGGCTGTACTCGCTGGGAGTGGGCGTCTTCTCCGACCAGGGCGGGAGGACGTTACTCAAATCGTTGTGGAGCCCGAACCGACGGCTGAAGTAAAGCCNTCGCCGCGGCGGTCGCTGTCTCAGCCGTTGCCTCCGCGGCCGTCGCCGGCCGCCCTTCCCGGCGGCGAAGTCTCGGGGAAAGGCCCAGC
target_1153	1	0.000224921	TTGGCCGGCGAGCGCCTAGTGTGTCTCCCGCCGCCGGATTCGGCGGGCTGCGTGGGACCGGCGGGATCCCGGCCAGCCGGCCATGGCGGGGCTGTACTCGCTGGGAGTGAGCGTCTTCTCCGACCAGGGCGGGAGGACGTTACTCAAATCGTTGTGGAGCCCGAACCGACGGCTGAAGAAAAGCCCTCGCCGCGGCGGTCGCTGGCTCAGCCGTTGCCTCCGCGGCCGTCGCCGGCCGCCCTTCCCGGCGGCGAAGTCCCGGGGAAAGGCCCAGC
target_1154	1	0.000224921	TTGGCCGGCGAGCGCCTAGTGTGTCTCCCGCCGCCGGATTCGGCGGGCTGCGTGGGACCGGTGGGATCCCGGCCAGCCGGCCATGGCGGGGCTGTACTCGCTGGGAGTGAGCGTCTTCTCCGACCAGGGCGGGAGGACGTTACTCAAATCGTTGTGGAGCCCGAACCGACGGCTGAAGAAAAGCCCTCGCCGCGGCGGTCGCTGTCTCAGCCGTTGCCTCCGCGGCCGTCGCCGGCCGCCCTTCCCGGCGGCGAAGTCTCGGGGAAAGGCCCAGC
target_1155	1	0.000224921	TTGGCCGGCGAGCGCCTAGTGTGTCTCCCGCCGCCGGATTCGGCGGGCTGCGTGGGACCGGCGGGATCCCGGCCAGCCGGCCATGGCGGGGCTGTACTCGCTGGGAGTGAGCGTCTTCTCCGACCAGGGCGGGAGGACGTTACTCAAATCGTTGTGGAGCCCGAACCGACGGCTGAAGAAAAGCCCTCGCCGCGGCGGTCGCTGTCTCAGCCGTTGCCTCCGCGGCCATCGCCGGCCGCCCTTCCCGGCGGCGAAGTCTCGGGGAAAGGCCCAGC
target_1156	1	0.000224921	TTGGCCGGCGAGCGCCTAGTGTGTCTCCCGCCGCCGGATTCGGCGGGCTGCGTGGGACCGGCGGGATCCCGGCCAGCCGGCCATGGCGGGGCTGTACTCGCTGGGAGCGAGCGTCTTCTCCGACCAGGGCGGGAGGACGTTACTCAAATCGTTGTGGAGCCCGAACCGACGGCTGAAGAAAAGCCCTCGCCGCGGCGGTCGCTGTCTCAGCCCTTGCCTCCGCGGCCGTCGCCGGCCGCCCTTCCCGGCGGCGAAGTCTCGGGGATAGGCCCAGC
target_1157	1	0.000224921	TTGGCCGGCGAGCGCCTAGTGTGTCTCCCGCCGCCGGATTCGGCGGGCTGCGTGGGACCGGCGGGATCCCGGCCAGCCGGCCATGGCGGGGCTGTACTCGCTGGGAGTGAGCGTTTTCTCCGACCAGGGCGGGAGGACGTTACTCAAATCGTTGTGGAGCCCGAACCGACGGCTGAAGAAAAGCCCTCGCCGCGGCGGTCGCTGTCTCAGCCGTAGCCTCCGCGGCCGTCGCCGGCCGCCCTTCCCGGCGGCGAAGTCTCGGGGATAGGCCCAGC
target_1158	1	0.000224921	TTGGCCGGCGAGCGCCTAGTGTGTCTCCCGCCGCCGGATTCGGCGGGCTGCGTGGGACCGGCGGGATCCCGGCCAGCCGGCCATGGCGGGGCTGTACTCGCTGGGAGTGAGCGTCTTCTCCGACCAGGGCGGGAGGACGTTACTCAAATCGTTGTGGAGCCCGATCCGACGGCTGAAGCAAAGCCCTCGCCGCGGCGGTCGCTGTCTCAGCCGTTGCCTCCGCGGCCGTCGCCGGCCGCCCATCCCGGCGGCGAAGTCTCGGGGAAAGGCCCAGC
target_1159	1	0.000224921	TTGGCCGGCGAGCGCCTAGTGTGTCTCCCGCCGCCGGATTCGGCGGGCTGCGTGGGACCGGCGGGATCCCGGCCAGCCGGCCATGGCGGGGCTGTACTCGCTGGGAGTGAGCGTCTTCTCCGTCCAGGGCGGGAGGACGTTACTCAAATCGTTGTGGAGCCCGAACCGACGGCTGAAGAATAGCCCTCGCCGCGGCGGTCGCTGTCTCAGCCGTTGCCTCCGCGGCCGTCGCCGGCCGCCCTTCCCGGCGGCGAAGTCTCGGGGAAAGGCCCAGC
target_1160	1	0.000224921	TTGGCCGGCGAGCGCCTAGTGTGTCTCCCGCCGCCGGATTCGGCGGGCTGCGTGGGACCGGCGGGATCCCGGCCAGCCGGCCATGGCGGGGCTGTACTCGCTGGGAGTGAGCGTCTTCTCCGACCAGGGCGGGAGGACGTTACTCAAATCGTTGTGGAGCCCGAACCGACGGCTGAAGAAAAGCCCTCGCCGCGGCGGTCGCTGCCTCAGCCGTTGCCTCCGCGGCCGTCGCCGGCCGCCCTTCCCGGCGGCGAAGTCTCGGGGCAAGGCCCAGC
target_1161	1	0.000224921	TTGGCCGGCGAGCGCCTAGTGTGTCTCCCGCCGCCGGATTCGGCGGGCTGCGTGGGACCGGCGGGATCCCGGCCAGCCGGCCATGGCGGGGCTGTACTCGCTGGGAGTGAGCGTCTTCTCCGACCAGGGCGGGAGGACGTTACTCAAATCGTTGTGGAGCCCGAACCGGCGGCTGAAGGAAAGCCCTCGCCGCGGCGGTCGCTGTCTCAGCCCTTGCCTCCGCGGCCGTCGCCGGCCGCCCTTCCCGGCGGCGAAGTCTCGGGGAAAGGCCCAGC
target_1162	1	0.000224921	TTGGCCGGCGAGCGCGTAGTGTGTCTCGCGCCGCCGGATTCGGCGGGCTGCGTGGGACCGGCGGGATCCCGGCCAGCCGGCCATGGCGGGGCTGTACTGGCTGGGAGTGAGCGTCTTCTCCGACCAGGGCGGGAGGACGTTACTCAAATCGTTGTGGAGCCCGATCCGACGGCTGAAGAAAAGCCCTCGCCGCGGCGGTCGCTGTCTCAGCCGTTGCCTCCGCGGCCGTCGCCGGCCGCCCATCCCGGCGGCGAAGTCTCGGGGGAAGGCCCAGC
target_1163	1	0.000224921	TTGGCCGGCGAGCGCCTAGTGTGTCTCCCGCCGCCGGATTCGGCGGGCTGCGTGGGACCGGCGGGATCCCGGCCAGCCGGCCATGGCGGGGCTGTACTCGCTGGGAGTGAGCGTCTTCTCCGACCAGGGCGGGAGGACGTTACTCAAATCGTTGTGGAGCGCGAACCGACGGCTGAAGAAAAGCCGTCGCCGCGGCGGTCGCTGTCTCAGCCGTTGCCTCCGCGGCCGTCGCCGGCCGCCCTTCCCGGCGGCGAAGTCTCGGGGAAAGGCCCAGC
target_1164	1	0.000224921	TTGGCCGGCGAGCGCCTAGTGTGTCTCCCGCCGCCGGATTCGGCGGGCTGCGTGGGACCGGCGGGATCCCGGCCAGCCGGCCATGGCGGGGCTGAACTCGCTGGGAGTGAGCGTCTTTTCCGACCAGGGCGGGAGGACGTTACTCAAATCGTTGTGGAGCCCGAACCGACGGCTGAAGAAAAGCCCTCGCCGCGGCGGTCGCTGTCTCAGCCGTTGCCTCCGCGGCCGTCGCCGGCCGCCCTTCCCGGCGGCGAAGTCTCGGGGAAAGGCCCAGC
target_1165	1	0.000224921	TTGGCCGGCGAGCGCCTAGTGTGTCTCCCGCCGCCGGATTCGGCGGGCTGCGTGGGACCGGCGGGATCCCGGCCAGCCGGCCATGGCGGGGCTGTACTCGCTGGGAGTGAGCGTCTTCTCCGACCAGGGCGGGAGGACGTTACTCAAATCGTTGTGGAGCCCGAGCCGACGGCTGAAGAAAGGCCGTCGCCGCGGCGGTCGCTGTCTCAGCCGTTGCCTCCGCGGCCGTCGCCGGCCGCCCTTCCCGGCGGCGAAGTCTCGGGGAAAGGCCCAGC
target_1166	1	0.000224921	TTGGCCGGCGAGCGCCTAGTGTGTCTCCCGCCGCCGGATTCGGCGGGCTGCGTGGGACCGGCGGGATCCCGGCCAGCCGGCCATGGCGGGGCTGTACTCGCTGGGAGTGAGCGTCTTCTCCGACCAGGGCGGGAGGACGTTACTCAAATCGTTGTGGAGCCCGAACCGACGGCTGAAGAAAAGCCCTCGCCGCGGCGGTCGCTGTCTCAGCCGTTGCCTCCGCGGCCCTCGCCGGCCGCCCTTCCCGGCGGCGAAGTCTCGGGGAAAGGCCCAGC
target_1167	1	0.000224921	TTGGCCGGCGAGCGCCTAGTGTGTCTCCCGCCGCCGGATTCGGCGGGCTGCGTGGGACCGGCGGGATCCCGGCCAGCCGGCCATGGCGGGCCTGTACTCGCTGGGAGGGAGGGTCTTCTCCGACCAGGGCGGGAGGACGTTACTCAAATCGTTGTCGAGCCCGAACCGACGGCTGAAGAAAAGCCCTCGCCGCGGCGGTCGCCGTCTCAGCCGTTGCCTCCGCGGCCGTCGCCGGCCGCCCTTCCCGGCGGCGAAGTCTCGGGGAAAGGCCCAGC
target_1168	1	0.000224921	TTGGCCGGCGAGCGCATAGTGTGTCTCCCGCCGCCGGATTCGGCGGGCTGCGTGGGACCGGCGGGATCCCGGCCAGCCGGCCATGGCGGGGCTGTACTCGCTGGGAGTGAGCGTCTTCTCCGACCAGGGCGGGAGGACGTTACTCAAATCGTTGTGGAGCCCGAACCGACGGCTGAAGAAAAGCCCTCGCCGCGGCGGTCGCTGTCTCAGCCGTTGCCTCCGCGGCCGTCGCCGGCCGCCCTTCCCGGCGGCGAAGTCTCGGGGAAAGGCCCGGC
target_1169	1	0.000224921	TTGGCCGGCGAGCGCCTAGTGTGTCTCCCGCCGCCGGATTCGGCGGGCTGCGTGGGACCGGCGGGATCCCGGCCAGCCGGCCATGGCGGGGCTGTACTCGCTGGGAGTGAGCGTCTTCTCCGACCAGGGCGGGAGGACGTTACTCAAATCGTTGTGGAGCCCGAACCGACGGCTGAAAAAAAGCCCTCGCCGCGGCGGTCGCTGTCTCAGCCGTTGCCTCCGCGGCCGTCGCCGGCCGCCCTTCCCGGCGGCGAAGTCTCGGGGAAAGGCCCAGC
target_1170	1	0.000224921	TTGGCCGGCGAGCGCGTAGTGTGTCGCCCGCCGCCGGATTCGGCGGGCTGCGTGGGACCGGCGGGATCCCGGCCAGCCGGCCATGGCGGGGCTGTACTCGCTGGGAGTGAGCGTCTTCTCCGACCAGGGCGGGAGGACGTTACTCAAATCGTTGTGGAGCCCGAACCGTCGGCTGAAGAAAAGCCCTCGCCGCGGCGGTCGCTGTCTCAGCCGTTGCCTCCGCGGCCGTCGCCGGCCGCCCTTCCCGGCGGCGAAGTCTCGGGGAAAGGCCCAGC
target_1171	1	0.000224921	TTGGCCGGCGAGCGCCTAGTGTGTCTCCCGCCGCCGGATTCGGCGGGCTGCGTGGGACCGGCGGAATCCCGGCCAGCCGGCCATGGCGGGGCTGTACTCGCTGGGAGTGAGCGTCTTCTCCGACCAGGGCGGGAGGACGTTACTCAAATCGTTGTGGAGCCCGAACCGACGGCTGAAGAAAAGCCCTCGCCGCGGCGGTCGCTGTCTCAGCCGTTGCCTCCGCGGCCGTCGCCGGCCGCCCTTCCCGGCGGCGAAGTCTCGGGGAAAGGCCCAGC
target_1172	1	0.000224921	TTGGCCGGCGAGCGCCTAGTGTGTCTCCCGCCGCCGGATTCGGCGGGCTGCGTGGGACCGGCGGGATCCCGGCCAGCCGGCCAGGGCGGGGCTGTACTCGCTGGGAGTGAGCGTCTTCTCCGACCAGGGCGGGAGGACGTTACTCAAATCGTTGTGGAGCCCGAACCGACGGCTGAAGAAAAGCCCTCGCCGCGGCGGTCGCTGTCTCAGCCGTTGCCTCCGCGGCCGTCGCCGGCCGCCCTTCCCGGCGGCGTAGTCTCGGGGAAAGGCCCAGC
target_1173	1	0.000224921	TTGGCCGGCGAGCGCCTAGTGTGTCTCCCGCCGCCGGATTCGGCGGGCTGCGTGGGACCGGCGGGATCCCGGCCAGCCGGCCATGGCGGGGCTGTACTCGCTGGGAGTGAGCGTCTTCTCCGTCCAGGGCGGGAGGACGTTACTCAAATCGTTGTGGAGCCCGAGCCGACGGCTGAAGAAAAGCCCTCGCCGCGGCGGTCGCTGTCTCAGCCGTTGCCTCCGCGGCCGTCGCCGGCCGCCCTTCCCGGCGGCGAAGTCTCGGGGAAAGGCCCAGC
target_1174	1	0.000224921	TTGGCCGGCGAGCGCCTAGTGTGTCTCCCGCCGCCGGATTCGGCGGGCTGCGTGGGACCGGCGGGATCCCGGCCAGCCGGCCATGGCGGGGCTGTACTCGCTGGGAGTGAGCGTCTTCTCCGACCAGGGCGGGAGGACGTTACTCAAATCGTTGTGGAGCCCGTACCGACGGCTGAAGAAAAGCCCTCGCCGCGGCGGTCGCTGTCTCAGCCGTTGCCTCCGCGGCCGTCGCCGGCCGCCCTTCCCGGCGGCGAAGTCTCGGGGAAAGGCCCAGC
target_1175	1	0.000224921	TTGGCCGGCGAGCGCCTAGTGTGTCTCCCGCCGCCGGATTCGGCGGGCTGCGTGGGACCGGCGGGATCCCGGCCAGCCGGCCATGGCGGGGCTGTACTCGCTGGGAGTGAGCGTCTTCTCCGACCAGGGCGGGAGGACGTTACTCAAATCGTTGTGGAGCCCGAACCGACGGCTGAAGAAAAGCCCTCGCCGCGGCGGTCGCTGTTTCAGCCGTTGCCTCCGCGGCCGTCGCCGGCCGCCCTTCCCGGCGGCGAAGTCTCGGGGAAAGGCCCAGC
target_1176	1	0.000224921	TTGGCCGGCGAGCGCCTAGTGTGTCTCCCGCCGCCGGATTCGGCGGGCTGCGTGGGNCCGGCGGGATCCCGGCCAGCCGGCCATGGCGGGGCTGTACTCGCTGGGAGTGAGCGTCTTCTCCGACCAGGGCGGGAGGACGTTACTCAAATCGTTGTGGAGCCCGAACCGACGGCTGAAGAAAAGCCCTCGCCGCGGCGGTCGCTGTCTCAGCCGTTGCCCCCGCGGCCGTCGCCGGCCGCCCTTCCCGGCGGCGAAGTCTCGGGGAAAGGCCCAGC
target_1177	1	0.000224921	TTGGCCGGCGAGCGCCTAGTGTGTCTCCCGNCGCCGGATTCGGCGGGCTGCGTGGGACCGGCGGGATCCCGGCCAGCCGGCCATGGCGGGGCTGTAGTCGCTGGGAGTGAGCGTCTTCTCCGACCAGGGCGGGAGGACGTTACTCAAATCGTTGTGGAGCCCGAACCGACGGCTGAAGAAAAGCCCTCGCCGCGGCGGTCGCTGTCTCAGCCGTTGCCCCCGCGGCCGTCGCCGGCCGCCCTTCCCGGCGGCGAAGTCTCGGGGAAAGGCCCAGC
target_1178	1	0.000224921	TTGGCCGGCGAGCGCCTAGTGTGTCTCCCGCCGCCGGATTCGGCGGGCTGCGTGGGACCGGCGGGATCCCGGCCAGCCGGCCATGGCGGGGCTGTACTCGCTGGGAGTGAGCGTCTTCTCCGACCAGGGCGGGAGGACGTTACTCAAATCGTTGTGGAGCCCGAACCGACGGCTGAAGAAAAGCCCTCGCCGCGGCGGTCGCTGTCTCAGCCGTTGCCTCCGCGGCCGTCGCCGGCCGCCCTTCCCGGCGGCGAAGTCTCGGGGAAAGGCCAAGC
target_1179	1	0.000224921	TTGGCCGGCGAGCGCCTAGTGTGTCTCCCGCCGCCGGATTCGGCGGGCTGCGTGGGACCGGCGGGATCCCGGCCAGCCGGCCATGGCGGGGCTGTACTCGCGGGGAGTGAGCGTCTTCTCCGACCAGGGCGGGAGGACGTTACTCAAATCGTTGTGGAGCCCGAACCGACGGCTGAAGAATAGCCCTCGCCGCGGCGGTCGCTGTCTCAGCCGTTGCCTCCGCGGCCGTCGCCGGCCGCCCTTCCCGGCGGCGAAGTCTCGGGGAAAGGCCCAGC
target_1180	1	0.000224921	TTGGCCGGCGAGCGCCTAGTGTGTCTCCCGCCGCCGGATTCGGCGGGCTGCGTGGGACCGGCGGGATCCCGGCCAGCCGGCCATGGCGGGGCTGTACTCGCTGGGAGTGAGCGTCTTCTCCGACCAGGGCGGGAGGACGTTACTCAAATCGTTGTGGAGCCCGAACCGACGGCTGAAGAAAAGCCCTCGCCGCGGCGGTCGCTGTCTCAGCCNCTGCCTCCGCGGCCGTCGCCGGCCGCCCTTCCCGGCGGCGAAGTCTCGGGGAAAGGCCCAGC
target_1181	1	0.000224921	TTGGCCGGCGAGCGCCTAGTGTGTCTCCCGCCGCCGGATTCGGCGGGCTGCGTGGGACCGGCGGGATCCCGGCCAGCCGGCCATGGCGGGGCTGTACTCGCTGGGAGTGAGCGTCTTCTCCGACCAGGGCGGGAGGACGTTACTCAAATCGTTGTGGAGCCCGAACCGACGGCTGAAGAAAAGCCCTCGCCGCGGCGGTCGCTGTCTCAGCCGTTGCCTCCGCGGCCGTCGGCGGCCGCCCTTCCCGGCGGCGAAGTCTCGGGGAAAGGCCCAGC
target_1182	1	0.000224921	TTGGCCGGCGAGCGCCTAGTGTGTCTCCCGCCGCCGGATTCGGCGGCCTGCGTGGGACCGGCGGGATCCCGGCCAGCCGGCCATGGCGGGGCTGTACTCGCTGGGAGTGGGCGTTTTCTCCGACCAGGGCGGGAGGACGTTACTCAAATCGTTGTGGAGCCCGAACCGACGGCTGAAGAAAAGCCCTCGCCGCGGCGGTCGCCGTCTCAGCCGTTGCCTCCGCGGCCGTCGCCGGCCGCCCTTCCCGGCGGCGAAGTCTCGGGGAAAGGCCCAGC
target_1183	1	0.000224921	TTGGCCGGCGAGCGCCTAGTGTGTCTCCCGCCGCCGGATTCGGCGGGCTGCGTGGGACCGGCGGGATCCCGGCCAGCCGGCCATGGCGGGGCTGAACTCGCTGGGAGTGAGCGCCTTCTCCGACCAGGGCGGGAGGACGTTACTCAAATCGTTGTGGAGCCCGAACCGACGGCTGAAGAAAAGCCCTCGCCGCGGCGGTCGCTGTCTCAGCCGTTGCCTCCGCGGTCGTCGCCGGCCGCCCTTCCCGGCGGCGAAGTCTCGGGGAAAGGCCCAGC
target_1184	1	0.000224921	TTGGCCGGCGAGCGCCTAGTGTGTCGCCCGCCGCCGGATTCGGCGGGCTGCGGGGGACCGGCGGGATCCCGGCCAGCCGGCCAGGGCGGGGCGGTACTGGCTGGGAGTGAGCGTCTTCTCCGACCAGGGCGGGAGGAGGTTACTCAAATCGTTGTGGAGCCCGACCCGACGGCTGAAGAAAAGCCCTCGCCGCGGCGGTCGCTGTCTCAGCCGGTGCCTCCGCGGCCTTCGCCGGCCGCCCTTCCCGGCGGCGTAGTCTCGGGGGAAGGCCCAGC
target_1185	1	0.000224921	TTGGCCGGCGAGCGCCTAGTGTGTCTCCCGCCGCCGGATTCGGCGGGCTGCGTGGGTCCGGCGGGATCCCGGCCAGCCGGCCATGGCGGGGCTGTACTCGCTGGGAGTGAGCGTCTTCTCCGACCAGGGCGGGAGGACGTTACTCAAATCGTTGTGGAGCCCAAACCGACGGCTGAAGAAAAGCCCTCGCCGCGGCGGTCGCTGTCTCAGCCGTTGCCTCCGCGGCCGTCGCCGGCCGCCCTTCCCGGCGGCGAAGTCTCGGGGAAAGGCCCAGC
target_1186	1	0.000224921	TTGGCCGGCGAGCGCCTAGTGTGTCTCCCGCCGCCGGATTCGGCGGGCTGCGTGGGACCGGCGGGATCCCGGCCAGCCGGCCGTGGCGGGGCTGTACTCGCTGGGAGTGAGCGTCTTCTCCGACCAGGGCGGGAGGACGTTACTCAAATCGTTGTGGAGCCCGAACCGACGGCTGAAGAAAAGCCCTCGCCGCGGCGGTCGCTGTCTCAGCCGTTGCCTCCGCGGCCGTCGCCGGCCGCCCTTCCCGGCGGCGAAGTCTCGGGGAAAGGCCCAGC
target_1187	1	0.000224921	TTGGCCGGCGAGCGCCTAGTGTGTCTCCCGCCGCCGGATTCGGCGGGCTGCGTGGGACCGGCGGGATCCCGGCCAGCCGGCCAGGGCGGGGCTGTACTCGCTGGGAGTGAGCGTCTTCTCCGACCAGGGCGGGAGGACGTTACTCAAATCGTTGTGGAGCCCGACCCGACGGCTGAAGAAAAGCCCTCGCCGCGGCGGTCGCTGTCTCAGCCGTTGCCTCCGCGGCCGTCGCCGGCCGCCCTTCCCGGCGGCGAAGTCTCGGGGAAAGGCCCAGC
target_1188	1	0.000224921	TTGGCCGGCGAGCGCCTAGTGTGTCTCCCGCCGCCGGATTCGGCGGGCTGCGTGGGACCGGCGGGATCCCGGCCAGCCGGCCATGGCGGGGCTGAACTCGCTGGGAGTGAGCGTCTTCTCCGACCAGGGCGGGAGGACGTTACTCAAATCGTTGTGGAGCCCGAACCGTCGGCTGAAGAAAAGCCCTCGCCGCGGCGGTCGCTGTCTCAGCCGTTGCCTCCGCGGCCGTCGCCGGCCGCCCTTCCCGGCGGCGAAGTCTCGGGGAAAGGCCCAGC
target_1189	1	0.000224921	TTGGCCGGCGAGCGCCTAGTGTGTCTCCCGCCGCCGGATTCGGCGGGCTGCGTGGGACCGGCGGGATCCCGGCCAGCCGGCCATGGCGGGGCTGTACTCGCTGGGAGTGGGCGTCTTCTCCGACCAGGGCGGGAGGACGTTACTCAAATCGTTGTGGAGCCCGAAGCGACGGCTGAAGAAAAGCCCTCGCCGCGGCGGTCGCTGTCTCAGCCGTTGCCTCCGCGGCCGTCGCCGGCCGCCCTTCCCGGCGGCGAAGTCTCGGGGAAAGGCCCAGC
target_1190	1	0.000224921	TTGGCCGGCGAGCGCGTAGTGTGTCTCNCGCCGCCGGATTCGGCGGGCTGCGTGGGACCGGCGGGATCCCGGCCAGCCGGCCATGGCGGGGCTGTACTCGCTGGGAGTGAGCGTCTTCTCCGACCAGGGCGGGAGGACGTTACTCAAATCGTTGTGGAGCCCGAACCGACGGCTGAAGAAAAGCCCTCGCCGCGGCGGTCGCTGTCTCAGCCGTTGCCTCCGCGGCCGTCGCCGGCCGCCCTTCCCGGCGGCGAAGTCTCGGGGAAAGGCCCAGC
target_1191	1	0.000224921	TTGGCCGGCGAGCGCCTAGTGTGTCTCCCGCCGCCGGATTCGGCGGGCTGCGTGGGACCGGCGGGTTCCCGGCCAGCCGGCCATGGCGGGGCTGTACTGGCTGGGAGTGAGCGTTTTCTCCGACCAGGGCGGGAGGACGTTACTCAAATCGTTGTGGAGCCCGAACCGACGGCTGAAGAAAAGCCCTCGCCGCGGCGGTCGCTGTCTCAGCCGTTGCCTCCGCGGCCGTCGCCGGCCGCCCTTCCCGGCGGCGAAGTCTCGGGGAAAGGCCCAGC
target_1192	1	0.000224921	TCGGCCGGCGAGCGCCTAGTGTGTCTCCCGCCGCCGGATTCGGCGGGCTGCGTGGGACCGGCGGGATCCCGGCCAGCCGGCCATGGCGGGGCTGTACTCGCTGGGAGTGAGCGTCTTCTCCGACCAGGGCGGGAGGACGTTACTCAAATCGTTGTGGAGCCCGGACCGACGGCTGAAGAAGAGCCCTCGCCGCGGCGGTCGCTGTCTCAGCCGTGGCCTCCGCGGCCGTCGCCGGCCGCCCTTGCCGGCGGCGAAGTCTCGGGGTAAGGCCCAGC
target_1193	1	0.000224921	TTGGCCGGCGAGCGCCTAGTGTGTCTCCCGCCGCCGGATTCGGCGGGCTGCGTGGGACCGGCGGGATCCCGGCCAGCCGGCCATGGCGGGGCTGTACTCGCTGGGAGTGAGCGTCTTCTACGACCAGGGCGGGAGGACGTTACTCAAATCGTTGTGGAGCCCGAAGCGACGGCTGTAGAAAAGCCCTCGCCGCGGCGGTCGCTGTCTCAGCCGTTGCCTCCGCGGCCGTCGCCGGCCGCCCTTCCCGGCGGCGAAGTCTCGGGGAAAGGCCCAGC
target_1194	1	0.000224921	TTGGCCAGCGAGCGCCTAGTGTGTCTCCCGCCGCCGGATTCGGCGGGCTGCGTGGGACCGGCGGGATCCCGGCCAGCCGGCCATGGCGGGGCTGTACTCGCTGGGAGTGAGCGTCTTCTCCGACCAGGGCGGGAGGACGTTACTCAAATCGTTGTGGAGCCCGAACCGACGGCTGAAGAAAAGCCCTCGCCGCGGCGGTCGCTGTCTCAGCCGTTGCCTCCGCGGCCGTCGCCGGCCGCCCTTCCCGGCGGCGAAGTCTCGGGGAAAGGCCCAGC
target_1195	1	0.000224921	TTGGCCGGCGAGCGCCTAGTGTGTCTCCCGCCGCCGGATTCGGCGGGCTGCGTGGGACCGGCGGGATCCCGGCCAGCCGGCCATGGCGGGGCTGTACTCGCTGGGAGTGCGCGTCTTCTCCGACCAGGGCGGGAGGACGTTACTCAAATCGTTGTGGAGCCCGAACCGACGGCTGAAGAAAAGCCCTCGCCGCGGCGGTCGCTGTCTCAGCCNTTGCCTCCGCGGCCGTCGCCGGCCGCCCTTCCCGGCGGCGAAGTCTCGGGGAAAGGCCCAGC
target_1196	1	0.000224921	TTGGCCGGCGAGCGCCTAGTGTGTCTCCCGCCGCCGGATTCGGCGGGCTGCGTGGGACCGGCGGGATCCCGGCCAGCCGGCCATGGCGGGGCTGTACTCGCTGGGAGTGAGCGTCTTCTCCGACCAGGGCGGGAGGACGTTACTCAAATCGTTGTGGAGCCCGAACCGTCGGCTGAAGACAAGCCCTCGCCGCGGCGGTCGCTGTCTCAGCCGTTGCCTCCGCGGCCGTCGCCGGCCGCCCTTCCCGGCGGCGAAGTCTCGGGGAAAGGCCCAGC
target_1197	1	0.000224921	TTGGCCGGCGAGCGCCTAGTGTGTCTCCCGCCGCCGGATTCGGCGGGCTGCGTGGGACCGGCGGGTTCCCGGCCAGCCGGCCATGGCGGGGCTGTACTCGCTGGGAGTGAGCGTCTTCTCCGACCAGGGCGGGAGGACGTTACTCAAATCGTTGTGGAGCCCGAACCGACGGCTGAAGAATAGCCCTCGCCGCGGCGGTCGCTGTCTCAGCCGTTGCCTCCGCGGCCGACGCCGGCCGCCCTTCCCGGCGGCGAAGTCTCGGGGAAAGGCCCAGC
target_1198	1	0.000224921	TTGGCCGGCGAGCGCCTAGTGTGTCTCCCACCGCCGGATTCGGCGGGCTGCGTGGGACCGGCGGGATCCCGGCCAGCCGGCCATGGCGGGGCTGTACTCGCTGGGAGTGAGCGTTTTCTCCGACCAGGGCGGGAGGACGTTACTCAAATCGTTGTGNAGCCCGAACCGNCGGCTGAAGNANAGCCCTCGCCGCGGCGGTCGCTGTCTCAGCCGTTGCCTGCGCGGCCGTCGCCGGCCGCCCTTCCCGGCGGCGAAGTCTCGGGGAAAGGCCCAGC
target_1199	1	0.000224921	TTGGCCGGCGAGCGCCTAGTGTGTCTCCCGCCGCCGGATTCGGCGGGCTGCGTGGGACCGGCGGGATCCCGGCCAGCCGGCCATGGCGGGGCTGTACTCGCTGGGAGTGAGCGTCTTCTCCGACCAGGGCGGGAGGACGTTACTCAAATCGTTGTGGAGCCCGAACCGACGGCTGAAGAAAAGCCCTCGCCGCGGCGGTCGCTGTGGCAGCCGTTGCCTCCGCGCCCGTCGCCGGCCGGCCTTCCCGGCGGCGAAGTCTCTGGGAAAGGCCCAGC
target_1200	1	0.000224921	TTGGCCGGCGAGCGCCTAGTGTGTCTCCCGCCGCCGGATTCGGCGGGCTGCGNGGGACCGGCGGGATCCCGGCCAGCCGGCCATGGCGGGGCTGTACTCGCTGGGAGTGAGCGTCTTCTCCGACCAGGGCGGGAGGACGTTACTCAAATCGTTGTGGAGCCCGAACCGACGGCTGAAGAAAAGCCCTCGCCGCGGCGGTCGCTGTCTCAGCCGTTGCCTCCGCGGCCGTCGCCGGCCGCCCTTCCCGGCGGCGAAGTCTCGGGGAAAGGCCCAGC
target_1201	1	0.000224921	TTGGCCGGCGAGCGCCTAGTGTGTCTCCCGCCGCCGGATTCGGCGGGCTGCGTGGGATCGGCGGGATCCCGGCCAGCCGGCCATGGCGGGGCTGAACTCGCTGGGAGTGAGCGTCTTCTCCGACCAGGGCGGGAGGACGTTACTCAAATCGTTGTGGAGCCCGAACCGACGGCTGAAGAAAAGCCCTCGCCGCGGCGGTCGCTGTCTCAGCCGTTGCCTCCGCGGCCGTCGCCGGCCGCCCTTCCCGGCGGCGAAGTCTCGGGGAAAGGCCCAGC
target_1202	1	0.000224921	TTGGCCGGCGAGCGCCTAGTGTGTCTCCCGCCGCCGGATTCGGCGGGCTGCGTGGGACCGGCGGGATCCCGGCCAGCCGGCCATGGCGGGGCCGTACTCGCTGGGAGGGAGCGTCTTCTCCGACCAGGGCGGGAGGACGTTACTCAAATCGTTGTGGAGCCCGAACCGACGGCTGAAGAAAAGCCCTCGCCGCGGCGGTCGCTGTCTCAGCCGTTGCCTCCGCGGCCGTCGCCGGCCGCCCTTCCCGGCGGCGAAGTCTCGGGGCNAGGCCCAGC
target_1203	1	0.000224921	TTGGCCGGCGAGCGCCTAGTGTGTCTCCCGCCGCCGGATTCGGCGGGCTGCGTGGGACCGGCGGGATCCCGGCCAGCCGGCCATGGCGGGGCTGTACTCGCTGGGAGTGAGCGTCTTCTCCGACCAGGGCGGGAGGACGTTACTCAAATCGTTCTGGAGCCCGAACCGACGGCTGAAGAAGAGCCCTCGCCGCGGCGGTCGCTGTCTCAGCCGTTGCCTCCGCGGCCGTCGCCGGCCGNCCTTCCCGGCGGCGAAGTCTCGGGGANAGGCCCAGC
target_1204	1	0.000224921	TTGGCCGGCGAGCGCCTAGTGTGTCTCCCGGCGCCGGATTCGGCGGGCTGCGGGGGACCGGCGGGATCCCGGCCAGCCGGCCAGGGCGGGGCTGTACTGGCTGGGAGTGAGCGTCTTCTCCGACCAGGGCGGGAGGACGTTACTCAAATCGTTGTGGAGCCCGGACCGACGGCTGAAGAAAAGCCATCGCCGCGGCGGTCGCTGTCTCAGCCGGTGCCTCCGCGGCCGTCGCCGGCCGCCCTTCCCGGCGGCGCAGTCTCGGGGAAAGGCCCAGC
target_1205	1	0.000224921	TTGGCCGGCGAGCGCCTAGTGTGTCTCCCGCCGCCGGATTCGGCGGGCTGCGTGGGACCGGCGGGATCCCGGCCAGCCGGCCATGGCGGGGCTGTACTCGCTGGGAGTGAGCGTCTTCTCCGACCAGGGCGGGAGGACGTTACTCAAATCGTTGTGGAGCCCGAACCGACGGCTGAAGAATAGCGCTCGCCGCGGCGGTCGCTGTCTCAGCCGTTGCCTCCGCGGCCGTCGCCGGCCGCCCTTCCCGGCGGCGAAGTCTCGGGGAAAGGCCCAGC
target_1206	1	0.000224921	TTGGCCGGCGAGCGCCTAGTGTGTCTCCCGCCGCCGGATTCGGCGGGCTGCGGGGGACCGGCGGGATCCCGGCCAGCCGGCCATGGCGGGGCTGTACTCGCTGGGAGTGAGCGTCTTCTCCGACCAGGGCGGGAGGACGTTACTCAAATCGTTGTGGAGCCCGAGCCGACGGCTGAAGAAAAGCCCTCGCCGCGGCGGTCGCTGTCTCAGCCGTTGCCTCCGCGGCCGTCGCCGGCCACCCTTCCCGGCGGCGAAGTCTCGGGGAAAGGCCCAGC
target_1207	1	0.000224921	TTGGCCGGCGAGCGCCTAGTGTGTCTCCCGCCGCCGGATTCGGCGGGCTGCGTGGGACCGGCGGGATCCCGGCCAGCCGGCCATGGCGGGGCTGTACTCGCTGGGAGTGAGCGTCTTCTCCGACCAGGGCGGGAGGACGTTACTCAAATCGTTGTGGAGCCCGAACCGACGGCTGAAGAAAAGCCCTCGCCGCGGCGGTCGCTGTCTCAGCCGTTGCTTCCGCGGCCGTCGCCGGCCGCCCTTCCCGGCGGCGAAGTCTCGGGGAAAGGCCCAGC
target_1208	1	0.000224921	TTGGCCGGCGAGCGCCTAGTGTGTCTCCCGCCGCCGGATTCGGCGGGCTGCGTGGGACCGGCGGGATCCCGGCCAGCCGGCCATGGCGGGGCTGTACTCGCTGGGAGTGAGCGTCTTCTCCGACCAGGGCGGGAGGACGTTACTCAAATCGTTGTGGAGCCCGAACCGGCGGCTGAAGAAAAGCCCTCGCCGCGGCGGTCGCTGTCTCAGCCGATGCCTCCGCGGCCGTCGCCGGCCGCCCTTCCCGGCGGCGAAGTCTCGGGGAAAGGCCCAGC
target_1209	1	0.000224921	TTGGCCGGCGAGCGCCTAGTGTGTCTCCCGCCGCCGGATTCGGCGGGCTGCGTGGGACCGGCGGGATCCCGGCCAGCCGGCCATGGCGGCGCTGAACTCGCTGGGAGTGAGCGTCTTCTCCGACCAGGGCGGGAGGACGTTACTCAAATCGTTGTGGAGCCCGAACCGACGGCTGAAGAAAAGCCCTCGCCGCGGCGGTCGCTGTCTCAGCCGTTGCCTCCGCGGCCGTCGCCGGCCGCCCTTCCCGGCGGCGAAGTCTCGGGGAAAGGCCCAGC
target_1210	1	0.000224921	TTGGCCGGCGAGCGCCTAGTGTGTCTCCCGCCGCCGGATTCGGCGGGCTGCGTGGGACCGGCGGGATCCCGGCCAGCCGGCCATGGCGGGGCTGTACTCGCTGGGAGTGAGCGTCTTCTCCGACCAGGGCGGGAGGACGTTACTCAAATCGTTGTGGAGCCCGATCCGACGGCTGAAGANAAGCCCTCGCCGCGGCGGTCGCTGTCTCAGCCGTTGCCTCCGCGGCCGTCGCCGGCCGCCCTTCCCGGCGGCGAAGTCTCGGGGAAAGGCCCAGC
target_1211	1	0.000224921	TTGGCCGGCGAGCGCCTAGTGTGTCTCCCGCCGCCGGATTCGGCGGGCTGCGTGGGACCGGCGGGATCCCGGCCAGCCGGCCATGGCGGGGCTGTACTCGCTGGGAGTGAGCGNCTTGTCCGACCAGGGCGGGAGGACGTTACTCAAATCGTTGTGGAGCCCGAACCGACGGCTGAAGAAAAGCCCTCGCCGCGGCGGTCGCTGTCTCAGCCGTTGCCTGCGCGGCCGTCGCCGGCCGCCCTTCCCGGCGGCGAAGTCTCGGGGCAAGGCCCAGC
target_1212	1	0.000224921	TTGGCCGGCGAGCGCCTAGTGTGTCTCCCGCCGCCGGATTCGGCGGGCTGCGTGGGACCGGCGGGATCCCGGCCAGCCGGCCATGGCGGGGCTGTACTCGCTGGGAGTGAGCGTCTTCTCCGACCAGGGCGGGAGGACGTTACTCAAATCGTTGTGGAGCCCGAACCGACGGCTGAAGAAAAGCCCTCGCCGCGGCGGTCGCTGTCTCAGCCGTTGCCTCCGCGGCCGTCGCCGGCCGCCCTTCCCGGCGGCGACGTCTCGGGGAATGGCCCAGC
target_1213	1	0.000224921	TTGGCCGGCGAGCGCCTAGTGTGTCACCCGCCGCCGGATTCGGCGGGCTGCGTGGGACCGGCGGGATCCCGGCCAGCCGGCCATGGCGGGGCTGTACTCGCTGGGAGTGAGCGTCTTCTCCGACCAGGGCGGGAGGACGTTACTCAAATCGTTGTGGAGCCCGAACCGACGGCTGAAGAAAAGCCTTCGCCGCGGCGGTCGCTGTCTCAGCCGTTGCCTCCGCGGCCGTCGCCGGCCGCCCTTCCCGGCGGCGAAGTCTCGGGGAAAGGCCCAGC
target_1214	1	0.000224921	TTGGCCGGCGAGCGCCTAGTGTGTCTCCCGCCGCCGGATTCGGCGGGCTGCGTGGGACCGGCGGGATCCCGCCCAGCCGGCCATGGCGGGGCTGTACTCGCTGGGAGTGAGCGTCTTCTCCGACCAGGGCGGGAGGACGTTACTCAAATCGTTGTGGAGCCCGAACCGACGGCTGAAGAAAAGCCCTCGCCGCGGCGGTCGCTGTCTCAGCCGTTGCCTCCGCGGCCGTCGCCGGCCGCCCTTCCCGGCGGCGAAGTCTCGGGGAAAGGCCCAGC
target_1215	1	0.000224921	CACCACACCCGCCGCGCTTAATGCGCCGCTACAGGGCGCGTGGGGATACCCCCTAGAGCCCCAGCTGCGCAGATCTGCTATGGCAGGGCCTGCCGCCCCGACGTTGGCTGCGAGCCCTGGGCC
target_1216	1	0.000224921	TTGGCCGGCGAGCGCCTAGTGTGTCTCCCGCCGCCGGATTCGGCGGGCTGCGTGGGACCGGCGGGATCCCGGCCAGCCGGCCATGGCGGGGCTGNACTCGCTGGGAGTGAGCGTCTTCTCCGACCAGGGCGGGAGGACGTTACTCAAATCGTTGTGGAGCCCGAACCGACGGCTGAAGANNAGCCCTCGCCGCGGCGGTCGCTGTCTCAGCCGTTGCCTCCGCGGCCGTCGCCGGCCGGCCTTCCCGGCGGCGAAGTCTCGGGGAAAGGCCCAGC
target_1217	1	0.000224921	TTGGCCGGCGAGCGCCTAGTGTGTCTCCCGACGCCGGATTCGGCGGGCTGCGTGGGTCCGGCGGGATCCCGGCCAGCCGGCCATGGCGGGGCTGTACTCGCTGGGAGTGAGCGTGTTCTCCGACCAGGGCGGGAGGACGTTACTCAAATCGTTGTGGAGCCCGAACCGACGGCTGAAGAAAAGCGCTCGCCGCGGCGGTCGCTGTCTCAGCCAGTGCCTCCGCGGCCGTCGCCGGCCGCCCTTCCCGGCGGCGAAGTCTCGGGGAAAGGCCCAGC
target_1218	1	0.000224921	TTGGCCGGCGAGCGCCTAGTGTGTCTCCCGCCGCCGGATTCGGCGGGCTGCGTGGGACCGGCGGGATCCCGGCCAGCCGGCCATGGCGGGGCTGTACTCGCTGGGAGTGAGCGTCTTCTCCGACCAGGGCGGGAGGACGTTACTCAAATCGTTGTGGAGCCCGAACCGACGGCTGAAGAAAAGCCCTCGCCGCGGCGGTCGCTGTCTCAGCCGTTGCCTCCGCGGCCGTCGCCGGCCGCCCTTCCCGGCGGCGAAGTCTCGGGGAAAGGCCCAGGC
target_1219	1	0.000224921	TTGGCCGGCGAGCGCCTAGTGTGTCTCCCGCCGCCGGATTCGGCGGGCTGCGTGGGACCGGCGGGATCCCGGCCAGCCGGCCATGGCGGGGCTGTACTCGCTGGGAGTGGGCGTCTTCTCCGACCAGGGCGGGAGGACGTTACTCAAATCGTTGTGGAGGCCGAACCGACGGCTGAAGAAAAGCCCTCGCCGCGGCGGTCGCTGTCTCAGCCGCTGCCTCCGCGGCCGTCGCCGGCCGCCCTTCCCGGCGGCGAGGTCTCGGGGTAAGGCCCAGC
target_1220	1	0.000224921	TTGGCCGGCGAGCGCCTAGTGTGGCTCCCGCCGCCGGATTCGGCGGGCTGCGTGGGACCGGCGGGATCCCGGCCAGCCGGCCATGGCGGGGCTGAACTCGCTGGGAGTGAGCGTCTTCTCCGACCAGGGCGGGAGGACGTTACTCAAATCGTTGTGGAGCCCGAACCGACGGCTGAAGAAGAGCCCTCGCCGCGGCGGTCGCTGTCGCAGCCGTTGCCTCCGCGGCCGTCGCCGGCCGCCCTTCCCGGCGGCGAAGTCTCGGGGATAGGCCCAGC
target_1221	1	0.000224921	TTGGCCGGCGAGCGCCTAGTGTGTCTCCCGCCGCCGGATTCGGCGGGCTGCGTGGGACCGGCGGGATCCCGGCCAGCCGGCCATGGCGGGGCTGTACTCGCTGGGAGTGAGCGTCTTCTCCGACCAGGGCGGGAGGACGTTACTCAAATCGTTGTGGAGCCCGAACCGACGGCTGAAGAAAANCCCTCGCCGCGGCGGTCGCTGTCTCAGCCGTTGCCTCCGCGGCCGTCGCCGGCCGCCCTTCCCGGCGGCGAAGTCTCGGGGAAAGGCCCAGC
target_1222	1	0.000224921	TTGGCCGGCGAGCGCCTAGTGTGTCGCCCGCCGCCGGATTCGGCGGGCTGCGTGGGACCGGCGGGATCCCGGCCAGCCGGCCATGGCGGGGCTGCACTCGCGGGGAGTGAGGGTCTTCTCCGACCAGGGCGGGGGGAAGTACATGGAGGACGTTACTCAAATCGTTGTGGAGCCCGAACCGACGGCTGAAGAACAGCCCTCGCCGCGGCGGTCGCTGTCTCAGCCGTTGCCTCCGCGGCCGTCGCCGGCCGCCCTTCCCGGCGGCGAAGTCTCGGGGAAAGGCCCAGC
target_1223	1	0.000224921	TTGGCCGGCGAGCGCCTAGTGTGTCGCCCGCCGCCGGGTTCGGCGGGCTGCGCGGGACCGGCGGGATCCCGGCCAGCCGGCCATGGCGGGGCTGTACTCGCTGGGAGTGAGCGTCTTCTCCGACCAGGGCGGGAGGACGTTACTCAAATCGTTGTGGAGCCCGGACCGACGGCTGAGGCCAAGCCCTCGACGCGGGGGTCGCTGTCACAGCCGTTGCCTCCGCGGCCGTCGCCGGCCGCCCTTCCCGGCGGCGAAGTCTCGGGAGAGGCCCGGC
target_1224	1	0.000224921	TTGGCCGGCGAGCGCCTAGTGTGTCTCCCGCCGCCGGATTCGGCGGGCTGCGGGGGACCGGCGGGATCCCGGCCAGCCGGCCATGGCGGGGCTGTACTCGCTGGGAGTGAGCGTCTTCTCCGACCAGGGCGGGAGGACGTTACTCAAATCGTTGTGGAGCCCGAACCGACGGCTGAAGAAAAGCCCTCGCCGCGGCGGACGCTGTCTCAGCCGTTGCCTCCGCGGCCGTCGCCGGCCGCCCTTCCCGGCGGCGAAGTCTCGGGGAAAGGCCCAGC
target_1225	1	0.000224921	TTGGCCGGCGAGCGCCTAGTGTGTCTCCCGCCGCCGGATTCGGCGGGCTGCGTGGGACCGGCGGGATCCCGGCCAGCCGGCCATGGCGGGGCTGTACTCGCTGGGAGTGAGCGTCTTCTCCGACCAGGGCGGGAGGACGTTACTCAAATCGTTGTGGAGCCCGAACCGACGGCTGAAGAAAAGCCTTCGCCGCGGCGGTCGCTGTCTCAGCCGTTGCCTCCGCGGCCGTCGCCGGCCGCCCTTCCCGGCGGCGAAGTCTCGGGGAATGGCCCAGC
target_1226	1	0.000224921	TTGGCCGGCGAGCGCCTAGTGTGTCTCCCGCCGCCGGATTCGGCGGGCTGCGTGGGACCTGCGGGATCCCGGCCAGCCGGCCATGGCGGGGCTGTACTCGCTGGGAGTGAGCGTCTTCTCCGACCAGGGCGGGAGGACGTTACTCAAATCGTTGTGGAGCCCGAACCGACGGCTGAAGAAAAGCCCTCGCCGCGGCGGTCGCTGTCTCAGCCGTTGCCTCCGCGGCCGTCGCCGGCCGCCCTTCCCGGCGGCGAAGTCTCGGGGAAAGGCCCAGC
target_1227	1	0.000224921	TTGGCCGGCGAGCGCCTAGTGTGTCTCCCGCCGCCGGATTCGGCGGGCTGCGTGGGACCGGCGGGATCCCGGCCAGCCGGCCATGGCGGGGCTGTACTCGCTGGGAGGGAGCGTCTTCTCCGACCAGGGCGGGAGGACGTTACTCAAATCGTTGTGGAGCCCGAACCGTCGGCTGAAGAAAAGCCCTCGCCGCGGCGGTCGCTGTCTCAGCCGTTGCCTCCGCGGCCGTCGCCGGCCGCCCTTCCCGGCGGCGAAGTCTCGGGGAAAGGCCCAGC
target_1228	1	0.000224921	TTGGCCGGCGAGCGCCTAGTGTGTCTCCCGCCGCCGGATTCGGCGGGCTGCGTGGGACCGGCGGGATCCCGGCCAGCCGGCCATGGCGGGGCTGTACTCGCTGGGAGTGGGCGTCTTCTCCGACCAGGGCGGGAGGACGTTACTCAAATCGGTGTGGAGCCCGAACCGGCGGCTGAAGAAAAGCCCTCGCCGCGGCGGTCGCTGTCTCAGCCGTTGCCTCCGCGGCCGTCGCCGGCCGCCCTTCCCGGCGGCGACGTCTCGGGGATAGGCCCAGC
target_1229	1	0.000224921	GTGTCACAGTCATAATATCCAGAGGACAAATTGTTCTCACCCAGTCTCCAGCAATCATGTCTGCATCTCCAGGGGAGAAGGTCACCATGACCTGCAGTGCCAGCTCAAGTGTAAGTTACATGCACTGGTACCAGCAGAAGTCAGGCACCTCCCCCAAAAGATGGATTTATGACACATCCAAACTGGCTACTGGAG
target_1230	1	0.000224921	TTGGCCGGCGAGCGCCTAGTGTGTCTCCCGCCGCCGGATTCGGCGGGCTGCGTGGGACCGGCGGGATCCCGGCCAGCCGGCCATGGCGGGGCTGTACTCGCTGGGAGTGAGCGTCTTCTCCGACCAGGGCGGGAGGACGTTACTCAAATCGTTGTGGAGCCCGAACCGACGGCTGAAGAAGAGCCCTCGCCGCGGCGGTCGCTGTCTCAGCCGTTGCCTCCGCGGCCGTCGGCGGCCGCCCTTCCCGGCGGCGAAGTCTCGGGGAAAGGCCCAGC
target_1231	1	0.000224921	TTGGCCGGCGAGCGCCTAGTGTGTCTCCCGCCGCCGGATTCGGCGGGCTGCGTGGGACCGGCGGGATCCCGGCCAGCCGGCCATGGCGGGGCTGTACTCGCTGGGAGTGAGCGTCTTCTCCGACCAGGGCGGGAGGACGTTACTCAAATCGTTGTGGAGCCCGAACCGACGGCTGAAGAAAAGCCCTCGGCGCGGCGGTCGCTGTCTCAGCCGTTGCCTCCGCGGCCGTCGCCGGCCGCCCTTCCCGGCGGCGGAGTCTCGGGGAAAGGCCCAGC
target_1232	1	0.000224921	TTGGCCGGCGAGCGCCTAGTGTGTCTCCCGCCGCCGGATTCGGCGGGCTGCGTGGGACCGGCGGGATCCCGGCCAGCCGGCCATGGCGGGGCTGTACTCGCTGGGAGTGAGCTTCTTCTCCGACCAGGGCGGGAGGACGTTACTCAAATCGTTGTGGAGCCCGAACCGACGGCTGAAGAAAAGCCCTCGCCGCGGCGGTCGCTGTCTCAGCCGTTGCCTCCGCGGCCGTCGCCGGCCGCCCTTCCCGGCGGCGAAGTCTCGGGGAAAGGCCCAGC
target_1233	1	0.000224921	TTGGCCGGCGAGCGCCTAGTGTGCCTCCCGCCGCCGGATTCGGCGGGCTGCGCGGGACCGGCGGGATCCCGGCCAGCCGGCCATGGCGGGGCTGTACTCGCTGGGAGTGAGCGTCTTCTCCGACCAGGGCGGGAGGACGTTACTCAAATCGTTGTGGAGCCCGAACCGACGGCTGAAGAGAAGCCCTCGGCGCGGCGGTCGCTGTCTCAGCCGTTGCCTCCGCGGCCGTCGCCGGCCGCCCTTCCCGGCGGCGAAGTCTCGGGGAAAGGCCCAGC
target_1234	1	0.000224921	TTGGCCGGCGAGCGCCTAGTGTGTCTCCCGCCGCTGGATTCGGCGGGCTGCGTGGGACCGGCGGGATCCCGGCCAGCCGGCCATGGCGGGGCTGTACTCGCTGGGAGTGAGCGTCTTCTCCGACCAGGGCGGGAGGACGTTACTCAAATCGTTGTGGAGCCCGAACCGGCGGCTGAAGCAAAGCCCTCGCCGCGGCGGTCGCTGTCTCAGCCGTTGCCTCCGCGGCCGTCGCCGGCCGACCTGCCCGGCGGCGAAGTCTCGGGGAGAGGCCCCGC
target_1235	1	0.000224921	TTGGCCGGCGAGCGCCTAGTGTGACTCCCGCCGCCGGATTCGGCGGGCTGCGTGGGTCCGGCGGGATCCGGGCCAGCCGGCCATGGCGGGGCTGGACTCGCTGGGAGTGAGGGTCTTCTCCGACCAGGGCGGAAGGACGTTACTCAAATCGTTGTGGAGCCCGAACCGACGGCTGAAGAAAAGCCGTCGCCGCGGCGGTCGCTGTCTCAGCCGTTGCCTCCGCGGCCGTCGCCGGCCGCCCTTCCCGGCGGCGAAGTCTCGGGGAACGGCCCAGC
target_1236	1	0.000224921	TTGGCCGGCGAGCGCCTAGTGTGTCTCCCGCCGCCGGATTCGGCGGGCTGCGTGGGACCGGCGGCATCCCGGCCAGCCGGCCATGGCGGGGCTGTACTCGCTGGGAGTGAGGGTCTTCTCCGACCAGGGCGGGAGGACGTTACTCAAATCGTTGGGGAGCCCGAACCGACGGCTGAAGAAAAGCCCTCGCCGCGGCGGTCGCTGTCTCAGCCGTTGCCTCCGCGGCCGTCGCCGGCCGGCCTTCCCGGCGGCGAAGACTCGGGGAAAGGCCCAGC
target_1237	1	0.000224921	TTGGCCGGCGAGCGCCTAGTGTGTCTCCCGCCGCCGGNTTCGGCGGGCTGCGTGGGTCCGGCGGGATCCCGGCCAGCCGGCCATGGCGGGGCTGTACTCGCTGGGAGTGAGCGTCTTCTCCGACCAGGGCGGGAGGACGTTACTCAAATCGTTGTGGAGCCCGANCCGACGGCTGAAGAAAAGCCCTCGCCGCGGCGGTCGCTGTCTCAGCCGTTGCCGCCGCGGCGGTCGCCGGGATCCCTTCCCGGCGGCTCGGTGGCGGGGTTCGGCCCTGC
target_1238	1	0.000224921	TTGGCCGGCGTGCGCCTAGTGTGTCTCCCGCCGCCGGATTCGGCGGGCTGCGTGGGACCGGCGGGATCCCGGCCAGCCGGCCATGGCGGGGCTGTACTCGCTGGGAGTGAGCGTCTTCTCCGACCAGGGCGGGAGGACGTTACTCAAATCGTTGTGGAGCCCGAACCGACGGCTGAAGAAAAGCCGACGCCGCGGCGGTCGCTGTCTCAGCCGTTGCCTCCGCGGCCGTCGCCGGCCGCCGTTCCCGGCGGCGAAGTCTCGGGGAAAGGCCCAGC
target_1239	1	0.000224921	TTGGCCGGCGAGCGCCTAGTGTGTCTCCCGCCGCCGGATTCGGCGGGCTGCGTGGGACCGGCGGGATCCCGGCCAGCCGGCCATGGCGGGGCTGTACTCGCGGGGAGTGAGCGTCTTCTCCGACCAGGGCGGGAGGACGTTACTCAAATCGTTGTGGAGCCCGATCCTGCGGCTGAAGAACAGCCCTCGCCGCGGCGGTCGCTGTCTCAGCCGATGCCTCCGCGGCCGTCGCCGGCCGCCCTTCCCGGCGGCGAAGTCTCGGGGAAAGGCCCAGC
target_1240	1	0.000224921	TTGGCCGGCGAGCGCCTAGTGTGTCTCCCGCCGCCGGATTCGGCGGGCTGCGTGGGACCGGCGGGATCCCGGCCAGCCGGCCATGGCGGGGCTGTACTCGCTGGGAGGGAGCGTCTTCTCCGACCAGGGCGGGAGGACGTTACTCAAATCGTTGTGGAGCCCGAACCGACGGCTGAAGAAAAGCCCTCGCCGCGGCGGTCGCTGTCTCAGCCGTTGCCTCCGCGGCCGTCGCCGGCCGCCCTTCCCGGCGGCGAAGTCTCGGGGAAAGGCCCAGC
target_1241	1	0.000224921	TTGGCCGGCGAGCGCCTAGTGTGTCTCCCGCCGCCGGATTCGGCGGGCTGCGTGGGACCGGCGGGATCCCGGCCAGCCGGCCATGGCGGGGCTGTACTCGCTGGGAGTGAGCGTCTTCTCCGACCAGGGCGGGAGGACGTTACTCAAATCGTTGTGGAGCCCGAACCGACGGCTGAAGTAAAGCCCTCGCCGCGGCGGTCGCTGTCTCAGCCGTTGCCTCCGCGGCCGTCGCCGGCCGCCCTTCCCGGCGGCCTAGTCTCGGGGATAGGCCCAGC
target_1242	1	0.000224921	TTGGCCGGCGAGCGCTTAGTGTGTCTCCCGCCGCCGGATTCGGCGGGCTGCGTGGGACCGGCGGGATCCCGGCCAGCCGGCCATGGCGGGGCTGTACTCGCTGGGAGTGAGCGGTTTCTCCGACCAGGGCGGGAGGACGTTACTCAAATCGTTGTGGAGCCCGAGCCGACGGCTGAATAGAAGGCCTCGCCGCGGCGGTCGCTGTCACAGGCGTTGCCTCCGCGGCCGTCGCCGGCCTGCCTTCCCGGCGGCGAAGTCTCGGGGCAAGGCCCAGC
target_1243	1	0.000224921	TTGGCCGGCGAGCGCCTAGTGTGTCTCCCGCCGCCGGATTCGGCGGGCTGCGTGGGACCGGCGGGATCCCGGCCAGCCGGCCATGGCGGCGCTGTACTCGCTGGGAGTGGGCGTCTTCTCCGACCAGGGCGGGAGGACGTTACTCAAATCGTTGTGGAGCCCGAACCGACGGCTGAAGAAAAGCCCTCGCCGCGGCGGTCGCTGTCTCAGCCGTTGCCTCCGCGGCCGTCGCCGGCCGCCCTTCCCGGCGGCGAAGTCTCGGGGAAAGGCCCAGC
target_1244	1	0.000224921	TTGGCCGGCGAGCGCCTAGTGTGTCTCCCGCCGCCGGATTCGGCGGGCTGCGTGGGACCGGCGGGATCCCGGCCAGCCGGCCATGGCGGGGCTGTCTCGCTGGGAGTGAGCGTCTTCTCCGACCAGGGCGGGAGGACGTTACTCAAATCGTTGTGGAGCCCGAACCGACGGCTGAAGAAAAGCCCTCGCCGCGGCGGTCGCTGTCTCAGCCGTTGCCTCCGCGGCCGTCGCCGGCCGCCCTTCCCGGCGGCGAAGTCTCGGGGAAAGGCCCAGC
target_1245	1	0.000224921	TTGGCCGGCGAGCGCCTAGTGTGTCTCCCGCCGCCGGATTCGGCGGGCTGCGTGGGACCGGCGGGATCCCGGCCAGCCGGCCATGGCGGGGCTGTACTCGCTGGGAGTGAGCGTCTTCTCCGACCAGGGCGGGAGGACGTTACTCAAATCGTTGTGGAGCCCGAACCGACGGCAGAAGAAAAGCCCTCGCCGCGGCGGTCGCTGTCTCAGCCGTTGCCTCCGCGGCCGTCGCCGGCCGCCCATCCCGGCGGCGAAGTCTCGGGGAAAGGCCCAGC
target_1246	1	0.000224921	TTGGCCGGCGAGCGCCTAGTGTGTCTCTCGCCGCCGGATTCGGCGGGCTGCGTGGGACCGGCGGGATCCCGGCCAGCCGGCCATGGCGGGGCTGCACTCGCTGGGAGTGAGCGTCTTCTCCGACCAGGGCGGGAGGACGTTACTCAAATCGTTGTGGAGCCCGAACCGACGGCTGAAGAAAAGCCCTCGCCGCGGCGGTCGCTGTCTCAGCCGTTGCCTCCGCGGCCGTCGCCGGCCGCCCTTCCCGGCGGCGAAGTCTCGGGGAAAGGCCCAGC
target_1247	1	0.000224921	TTGGCCGGCGAGCGCCTAGAGTGTCTCCCGCCGCCGGATTCGGCGGGCTGCGTGGGACCGGCGGGATCCCGGCCAGCCGGCCATGGCGGGGCTGACCTCGCGGGGAGTGAGCGTCTTCTCCGACCAGGGCGGGAGGACGTTACTCAAATCGTTGTGGAGCCCGAACCGCCGGCTGAAGAAAAGCCCTCGCCGCGGCGGTCGCTGTCTCAGCCGTTGCCTCCGCGGCCGTCGCCGGCCGCCCTTCCCGGCGGCGAAGTCTCGGGGAAAGGCCCAGC
target_1248	1	0.000224921	TTGGCCGGCGAGCGCCTAGTGTGTCTCCCGCCGCCGGATTCGGCGGGCTGCGGGGGACCGGCGGGATCCCGGCCAGCCGGCCATGGCGGGGCGGTACTGGCTGGGAGTGAGCGTTTTCTCCGACCAGGGCGGGAGGACGTTACTCAAATCGTTGTGGAGCCCGAACCGTCGGCTGAAGAATAGCCCTCGCCGCGGCGGTCGCTGTCTCAGCCGTTGCCTCCGCGGCCGTCGCCGGCCGCCCTTCCCGGCGGCGAAGTCTCGGGGAAAGGCCCAGC
target_1249	1	0.000224921	TTGGCCGGCGAGCGCGTAGTGTGTCTCCCGCCGCCGGATTCGGCGGGCTGCGTGGGACCGGCGGGATCCCGGCCAGCCGGCCATGGCGGCGCTGGACTCGCTGGGAGTGGGCGTCTTCTCCGACCAGGGCGGGAGGACGTTACTCAAATCGTTGTGGAGCCCGAACCGGCGGCTGAAGAAAAGCCCTCGCCGCGGCGGTCGCTGTCTCAGCCGCTGCCTCCGCGGCCGTCGCCGGCCGCCCTTCCCGGCGGCGATGTCTCGGGGAAAGGCCCAGC
target_1250	1	0.000224921	TTGGCCGGCGAGCGCCTAGTGTGTCTCTCGCCGCCGGATTCGGCGGGCTGCGTGGGACCGGCGGGATCCCGGCCAGCCGGCCATGGCGGGGCTGTACTCGCTGGGAGTGAGCGTCTTCTCCGACCAGGGCGGGAGGACGTTACTCAAATCGTTGTGGAGCCCGAACCGAAGGCTGAAGAAAAGCCCTGGCCGCGGCGGTCGCTGTCTCAGGCGATGGCTCCGCGGCCGGCGCCGGCCGCCCTTCCCGGCGGCGAAGTCTCGGGGAAAGGCCCAGC
target_1251	1	0.000224921	TTGGCCGGCGAGCGCCTAGTGTGTCTCGCGGCGCCGGATTCGGCGGGCTGCGTGGGACCGGCGGGATCCNGGCCAGCCGGCCATGGCGGGGCTGTACTCGCTGGGAGTGAGCGTCTTCTCCGACCAGGGCGGGAGGACGTTACTCAAATCGTTGTGGAGCCCGAACCGACGGCTGAAGAANAGCCCTCGCCGCGGCGGTCGCTGTCTCAGCCNTTGCCTCCGCGGCCGTCGCCGGCCGNCCTTCCCGGCGGCGAAGTCTCGGGGAAAGGCCCAGC
target_1252	1	0.000224921	TTGGCCGGCGAGCGCCTAGTGTGTCTCCCGCCGCCGGATTCGGCGGGCTGCGTGGGACCGGCCGGATCCCGGTCAGCCGGCCATGGCGGGGCTGTACTCGCTGGGAGTGAGCGTCTCCTCCGACCAGGGCGGCAGGACGTTACTCAAATCGTTATGGAGCCCGAACCGACGGCTGAAGCAAAGGCGTCGCCGCGGCGGTCGCTGTCTCAGCCGTTGCCTCCGCGGCCGTCGCCGGCCGCCGTTGCCGGCGGCGAAGTCTCGGGGAAAGGCCCAGC
target_1253	1	0.000224921	TTGGCCGGCGAGCGCCTAGTGTGTCTCCCGCCGCCGGATTCGGCGGGCTGCGTGGGACCGGCGGGATCCCGGCCAGCCGGCCATGGCGGGGCTGTACTCGCTGGGTGTGAGCGTCTTCTCCGACCAGGGCGGGAGGACGTTACTCAAATCGTTGTGGAGCCCGAACCAGCGGCTGATGAAAAGCCCTCGCCGCGGCGGTCGCTGTCTCAGCCGTTGCCTCCGCGGCCGTCGCCGGCCGCCCTTCCCGGCGGCGAAGTCTCGGGGAAAGGCCCAGC
target_1254	1	0.000224921	TTGGCCGGCGAGCGCCTAGTGTGTCTCCCGCCGCCGGATTCGGCGGGCTGCGTGGGACCGGCGGGATCCCGGCCAGCCGGCCATGGCGGGGCTGTACTCGCTGGGAGTGAGCGTCTTCTCCGACCAGGGCGGGAGGACGTTACTCAAATCGTTGTGGAGCCCGAACCGACGGCTGAAGGAAAGCCCTCGCCGCGGCGGTCGCTGTCTCAGCCGCTGCCTCCGCGGCCGTCGCCGGCCGCCCTTCCCGGCGGCGAAGTCTCGGGGAAAGGCCCAGC
target_1255	1	0.000224921	TTGGCCGGCGAGCGCCTAGTGTGTCTCCCGCCGCCGGATTCGGCGGGCTGCGTGGGACCGGCGGGATCCCGGCCAGCCGGCCATGGCGGGGCTGAACTCGCTGGGAGTGAGCGTCTTCTCCGACCAGGGCGGGAGGACGTTACTCAAATCGTTGTGGAGCCCGAACCGACGGCTGAAGAANAGCCCTCGCCGCGGCGGTCGCTGTCTCAGCCGTTGCCTCCGCGGCCGTCGCCGGCCGCCCTTCCCGGCGGCGAAGTCTCGGGGACAGGCCCAGC
target_1256	1	0.000224921	TTGGCCGGCGAGCGCCTAGTGTGTCTCCCGCCGCCGGATTCGGCGGGCTGCGTGGGACCGGCGGGATCCCGGCCAGCCGGCCATGGCGGGGCTGTACTCGCTGGGAGTGAGCGTCTTCTCCGACCAGGGCGGGAGGACGTTACTCAAATCGTTGTGGAGCCCGAACCGACGGCTGAAGAAAAGCCCTCGCCGCGGCGGTCGCTGTCTCAGCCGTTGCCTCCGCGGCCGTCGCCGGCCGCCCCTCCCGGCGGCGAAGTCTCGGGGAAAGGCCCAGC
target_1257	1	0.000224921	TTGGCCGGCGAGCGCCTAGTGTGTCTCCCGCCGCCGGATTCGGCGGGCTGCGTGGGACCGGCGGGATTCCGGCCAGCCGGCCATGGCGGGGCTGTACTCGCTGGGAGTGAGCGTCTTCTCCGACCAGGGCGGGAGGACGTTACTCAAATCGTTGTGGAGCCCGAACCGACGGCTGAAGAAAAGCCCTCGCCGCGGCGGTCGCTGTCTCAGCCGTTGCCTCCGCGGCCGTCGCCGGCCGCCCTTGCCGGCGGCAAAGTCTCGGGGTAAGGCCCAGC
target_1258	1	0.000224921	TTGGCCGGCGAGCGCCTAGTGTGTCTCCCGCCGCCGGATTCGGCGGGCTGCGTGGGCCCGGCGGGATCCCGGCCAGCCGGCCATGGCGGGGCTGTACTCGCTGGGAGTGAGCGTCTTCTCCGACCAGGGCGGGAGGACGTTACTCAAATCGTTGTGGAGCCCGAACCGACGGCTGAAGATAAGCCCTCGCCGCGGCGGTCGCTGTCTCAGCCGTTGCCTCCGCGGCCGTCGCCGGCCGCCCTTCCCGGCGGCGAAGTCTCGGGGAAAGGCCCAGC
target_1259	1	0.000224921	TTGGCCGGCGAGCGCCTAGTGTGTCTCTCGCCGCCGGATTCGGCGGGCTGCGTGGGACCGGCGGGATCCCGGCCAGCCGGCCATGGCGGGGCTGTACTCGCTGGGAGTGAGCGTCTTCTCCGACCAGGGCGGGAGGACGTTACTCAAATCGTTGTGGAGCCCGAACCGACGGCTGAAGAAGAGCCCTCGCCGCGGCGGTCGCTGTCTCAGCCGTTGCCTCCGCGGCCGTCGCCGGCCGCCCTTCCCGGCGGCGAAGTCTCGGGGAAAGGCCCAGC
target_1260	1	0.000224921	TTGGCCGGCGAGCGCCTAGTGTGTCTCCCGTCGCCGGATTCGGCGGGCTGCGTGGGACCGGCGGGATCCCGGCCAGCCGGCCATGGCGGGGCTGTACTCGCTGGGAGTGAGCGTCTTCTCCGACCAGGGCGGGAGGACGTTACTCAAATCGTTGTGGAGCCCGACCCGACGGCTGAAGAAAAGCCCTCGCCGCGGCGGTCGCTGTCTCAGCCGTTGCCTCCGCGGCCGTCGCCGGCCCCCCTTCCCGGCGGCGAAGTCTCGGGGAAAGGCCCAGC
target_1261	1	0.000224921	TTGGCCGGCGAGCGCCTAGTGTGTCTCCCGCCGCCGGATTCGGCGGGCTGCGTGGGACCGGCGGGATCCCGGCCAGCCGGCCATGGCGGGGCTGAACTCGCTGGGAGTGAGGGTTTTCTCCGACCAGGGCGGGAGGACGTTACTCAAATCGTTGTGGAGCCCGAACCGACGGCTGAAGAAAAGCCCTCGCCGCGGCGGTCGCTGTCTCAGCCGTTGCCTCCGCGGCCGTCGCCGGCCGCCCTTCCCGGCGGCGAAGTCTCGGGGAAAGGCCCAGC
target_1262	1	0.000224921	TTGGCCGGCGAGCGCCTAGTGTGTCTCCCGCCGCCGGATTCGGCGGGCTACGTGGGACCGGCGGGATCCCGGCCAGCCGGCCATGGCGGGGCTGTACTCGCTGGGAGTGAGCGTCTTCTCCGACCAGGGCGGGAGGACGTTACTCAAATCGTTGTGGAGCCCGAACCGACGGCTGAAGAAAAGCCCTCGCCGCGGCGGTCGCTGTCTCAGCCGTTGCCTCCGCGGCCGTCGCCGGCCGCCCTTCCCGGCGGCGAAGTCTCGGGGAAAGGCCCAGC
target_1263	1	0.000224921	TTGGCCGGCGAGCGCCTAGTGTGTCTCCCGCCGCCGGATTCGGCGGGCTGCGTGGGACCGGCGGGATCCCGGCCAGCCGGCCATGGCGGGGCTGGACTCGCTGGGAGTGAGCGTCTTCTCCGACCAGGGCGGGAGGACGTTACTCAAATCGTTGTGGAGCCCGAACCCACGGCTGAAGAAAAGGCCTCGGCGCGGCGGGCGCTGTCTCAGCCGTAGCCTCCGCGGCCGTCGCCGGCCGCCCTTCCCGGCGGCGAAGTCTCGGGGAGAGGCCCAGC
target_1264	1	0.000224921	TTGGCCGGCGAGCGCCTAGTGTGTCTCCCGCCGCCGGATTCGGCGGGCTGCGTGGGACCGGCGGGATCCCGGCCGGCCGCCATGGCGGGGCCGGACTTCCTGGGAGGGGGGGGTTTTTCCGGACAGGGCGGGAGGACGTTACTCAAATCGTTGTGGAGCCCGAACCGGCGGCTGAAGAAAAGCCCTCGCCGCGGCGGTCGCTGTCTCAGCCGTTGCCTCCGCGGCCGTCGCCGGCCGCCCTTCCCGGCGGCGAAGTCTCGGGGAAAGGCCCAGC
target_1265	1	0.000224921	TTGGCCGGCGAGCGCCTAGTGTGTCTCCCGGCGCCGGATTCGGCGGGCTGCGTGGGACCGGCGGGATCCCGGCCAGCCGGCCATGGCGGGGCTGTACTCGCTGGGAGTGAGCGTCTTCTCCGACCAGGGCGGGAGGACGTTACTCAAATCGTTGTGGAGCCCGAACCGACGGCTGAAGNAAAGCCCTCGCCGCGGCGGTCGCTGTCTCAGCCGTTGCCTCCGCGGCCGTCGCCGGCCGCCCTTCCCGGCGGCGAAGTCTCGGGGACAGGCCCAGC
target_1266	1	0.000224921	TTGGCCGGCGAGCGCCTAGTGTGTCTCCCGCCGCCGGATTCGGCGGGCTGCGTGGGACCGGCGGGATCCCGGCCAGCCGGCCATGGCGGGGCTGTACTCGCTGGGAGTGATCGTCTTCTCCGACCAGGGCGGGAGGACGTTACTCAAATCGTTGTGGAGCCCGAACCGACGGCTGAAGAAAAGCCCTCGCCGCGGCGGTCGCTGTCTCAGCCGTTGCCTCCGCGGCCGTCGCCGGCCGCCCTTCCCGGCGGCGAAGTCTCGGGGAAAGGCCCAGC
target_1267	1	0.000224921	TTGGCCGGCGAGCGCCTAGTGTGTCTCCCGCCGCCGGATTCGGCGGGCTGCGAGGGACCGGCGGGATCCCGGCCAGCCGGCCATGGCGGGGCTGTACTCGCTGGGAGTGAGCGTCTTCTCCGACCAGGGCGGGAGGACGTTACTCAAATCGTTGTGGAGCCCGANCCGACGGCTGAGGAAAAGCCCTCGCCGCGGCGGTCGCTGTCTCAGCCGTTGCCTCCGCGGCCGTCGCCGGCCGCCCTTCCCGGCGGCGAAGTCTCGGGGAAAGGCCCAGC
target_1268	1	0.000224921	TTGGCCGGCGAGCGCCTAGTGTGTCTCCCGCCGCCGGATTCGGCGGGCTGCGTGGGACCGGCGGGATCCCGGCCAGCCGGCCATGGCGGGGCTGTACTCGCTGGGAGTGAGCGTCTTCTCCGACCAGGGCGGGAGGACGTTACTCAAATCGTTGTGGAGGCCGAACCGACGGCTGAAGAAAAGCCCTCGCCGCGGCGGTCGCTGTCTCAGCCGTTGCCTCCGCGGCCGTCGCCGGCCGCCCTTCCCGGCGGCGAAGTCTCGGGGAAAGGCCCAGC
target_1269	1	0.000224921	TTGGCCGGCGAGCGCCTAGTGTGTCTCCCGCCGCCGGATTCGGCGGGCTGCGTGGGACCGGCGGGATCCCGGCCAGCCGGCCATGGCGGGGCTGTACTCGCTGGGAGTGAGCGTCTTCTCCGACCAGGGCGGGAGGACGTTACTCAAATCGTTGTGGAGCCCGAACCGACGGCTGAAGAAAAGCCCNCGCCGCGGCGGTCGCNGTCTCAGCCGTAGCCTCCGCGGCCGTCGCCGGCCGCCCTTCCCGGCGGCGAAGTCCCGGGGAAAGGCCCAGC
target_1270	1	0.000224921	TTGGCCGGCGAGCGCCTAGTGTGTCTCCCGCCGCCGGATTCGGCGGGCTGCGTGGGACCGGCGGGATCCCGGCCAGCCGGCCATGGCGGGGCNGTACTCGCTGGGAGTGAGCGTCTTCTCCGACCAGGGCGGGAGGACGTTACTCAAATCGTTGTGGAGCCCGAACCGACGGCTGAAGAAAAGCCCTCGCCGCGGCGGTCGCTGTCTCAGCCGTTGCCTCCGCGGCCGTCGCCGGCCGCCCTTCCCGGCGGCGAAGTCTCGGGGACAGGCCCAGC
target_1271	1	0.000224921	TTGGCCGGCGAGCGCCTAGTGTGTCTCCCGCCGCCGGATTCGGCGGGCTGCGTGGGACCGGCGGGATCCCGGCCAGCCGGCCATGGCGGGGCTGTACTCGCTGGGAGTGAGCGTCTTCTCCGACCAGGGCGGGAGGACGTTACTCAAATCGTTGTGGAGCCGGATCCGACGGCTGAAGAAAAGCCCTCGCCGCGGCGGTCGCTGTCTCAGCCGATGCCTCCGCGGCCGTCGCCGGGCGCCCTTCCCGGCGGCGAGGTCTCGGGGAAAGGCCCAGC
target_1272	1	0.000224921	TTGGCCGGCGAGCGCCTAGTGTGTCTCCCGCCGCCGGATTCGGCGGGCTGCGTGGGACCGGCGGGATCCCGGTCAGCCGGCCATGGCGGGGCTGTACTCGCCGGGAGTGGGCGTCTTCTCCGACCAGGGCGGGAGGAGGTTACTCAAATCGTTGTGGAGCCCGAACCGACGGCTGAAGAAAAGCCCTCGCCGCGGCGGTCGCTGTCTCAGCCGTTGCCTCCGCGGCCGTCGCCGGCCGCCCTTCCCGGCGGCGAAGTCTCGGGGAAAGGCCCAGC
target_1273	1	0.000224921	TTGGCCGGCGAGCGCCTAGTGTGTCTCCCGCCGCCGGATTCGGCGGGCTGCGTGGGACCGGCGGGATCCCGGCCAGCCGGCCATGGCGGGGCTGTACTCGCTGGGAGTGAGCGTCTTCTCCGACCAGGGCGGGAGGACGTTACTCAAATCGTTGTGGAGCCCGAACCGACGGCTCAAGAAAAGCCCTCGCCGCGGCGGTCGCTGTCTCAGCCGTTGCCTCCGCGGCCGTCGCCGGCCGCCCTTCCCGGCGGCGAAGTCTCGGGGAAAGGCCCAGC
target_1274	1	0.000224921	TAGGCCGGCGCCCGCGTAGTGTGCCTGCCGCCGCCGGGTTGGGCGGGCTGCGTGGGACCGGCGGGATCCCGGCCAGCCGGCCATGGCGGGGCTGTACTCGCTGGGAGTGAGCGTCTTCTCCGACCAGGGCGGGAGGACGTTACTCAAATCGTTGTGGAGCCCGAACCGACGGCTGAAGAAAAGCCCTCGCCGCGGCGGTCGCTGTCTCAGCCGTTGCCTCCGCGGCCGTCGCCGGCCGCCCTTCCCGGCGGCGAAGTCTCGGGGAAAGGCCCAGC
target_1275	1	0.000224921	TTGGCCGGCGAGCGCCTAGTGTGTCTCCCGCCGCCGGATTCGGCGGGCTGCGGGGGACCGGCGGGATCCCGGCCAGCCGGCCATGGCGGGGCTGTACTCGCTGGGAGTGAGCGTCTTCTCCGACCAGGGCGGGAGGACGTTACTCAAATCGTTGTGGAGCCCGAACCGACGGCTGAAGTAAAGCCCTCGCCGCGGCGGTCGCTGTCTCAGCCCTTGCCTCCGCGGCCGTCGCCGGCCGCCCTTCCCGGCGGCGAAGTCTCGGGGAAAGGCCCAGC
target_1276	1	0.000224921	TTGGCCGGCGAGCGCCTAGTGTGTCTCCCGCCGCCGGATTCGGCGGGCTGCGTGGGACCGGCGGGATCCCGGCCAGCCGGCCATGGCGGGGCTGTACTCGCTGGGAGTGAGCGTCTTCTCCGACCAGGGCGGGAGGACGTTACTCAAATCGTTGTGGAGCCCGAACCGACGGCTGAAGAAAAGCACTCGCCGCGGCGGTCGCTGTCTCAGCCGTTGCCTCCGCGGCCGTCGCCGGCCGCCCTTCCCGGCGGCGAAGTCTCGGGGAAAGGCCCAGC
target_1277	1	0.000224921	TTGGCCGGCGAGCGCCTAGTGTGTCTCCCGCCGCCGGATTCGGCGGGCTGCGTGGGACCGGCGGGATCCCGGCCAGCCGGCCATGGCGGGGCTGTACTCGCTGGGAGTGAGCGTCTTCTCCGACCAGGGCGGGAGGAGGTTACTCAAATCGTTGTGGAGCCCGAACCGACGGCTGAAGAANAGCCCTCGCCGCGGCGGTCGCTGTCTCAGCCGTTGCCTCCGCGGCCGTCGCCGGCCGCCCTTCCCGGCGGCGAAGTCTCGGGGAAAGGCCCAGC
target_1278	1	0.000224921	TTGGCCGGCGAGCGCCTAGTGTGTCTCCCGCCGCCGGATTCGGCGGGCTGCGTGGGACCGGCGGGATCCCGGCCAGCCGGCCAGGGCGGGGCTGAACTCGCTGGGAGGGAGGGTCTTCTCCGACCAGGGCGGGGGGACGGTACTCAAATCGTTGTGGAGCCCGAACCGACGGCTGAAGAAAAGCCCTCGCCGCGGCGGTCGCTGTCTCAGCCGTTGCCTCCGCGGCCGTCGCCGGCCGCCCTTCCCGGCGGCGAGGTCTCGGGGAAAGGCCCAGC
target_1279	1	0.000224921	TTGGCCGGCGAGCGCCTAGTGTGTCTCCCGGCGCCGGATTCGGCGGGCTGCGTGGGACCGGCGGGATCCCGGCCAGCCGGCCATGGCGGGGCTGTACTCGCTGGGAGTGGGCGTCTTTTCCGACCAGGGCGGGAGGACGTTACTCAAATCGTTGTGGAGCCCGAACCGACGGCTGAAGANAAGCCCTCGCCGCGGCGGACGCTGTCTCAGCCGATGCCTCCGCGGCCGTCGCCGGCCNCCCTTCCCGGCGGCGAAGTCTCGGGGAAAGGCCCAGC
target_1280	1	0.000224921	TTGGCCGGCGAGCGCCTAGTGTGTCTCCCGCCGCCGGATTCGGCGGGCTGCGGGGGACCGGCGGGATCCCGGCCAGCCGGCCATGGCGGGGCTGGACTGGCTGGGAGTGAGCGTCTTCTCCGACCAGGGCGGGAGGACGTTACTCAAATCGTTGTGGAGCCCGAACCGACGGCTGAAGAAAAGCCCTCGCCGCGGCGGTCGCTGTCTCAGCCGTTGCCTCCGCGGCCGTCGCCGGCCGCCCTTCCCGGCGGCGAAGTCTCGGGGAAAGGCCCAGC
target_1281	1	0.000224921	TTGGCCGGCGAGCGCCTAGTGTGTCTCCCGCCGCCGGATTCGGCGGGCTGCGTGGGACCGGCGGGATCCCGGCCAGCCGGCCATGGCGGGGCTGTACTCGCTGGGAGTGAGCGTCTTCTCCGACCAGGGCGGGAGGACGTTACTCAAATCGTTGTGGAGCCCGAACCGTCGGCTGAAGAAAAGCCCTCGCCGCGGCGGTCGCTGTCTCAGCCGNTGCCTCCGCGGCCGTCGCCGGCCGCCCTTCCCGGCGGCGAAGTCTCGGGGAAAGGCCCAGC
target_1282	1	0.000224921	TTGGCCGGCGAGCGCCTAGTGTGTCTCCCGCCGCCGGATTCGGCGGGCTGCGTGGGACCGGCGGGATCCCGGCCAGCCGCCCATGGCGGGGCTGTACTCGCTGGGAGTGAGCGTCTTCTCCGACCAGGGCGGGAGGACGTTACTCAAATCGTTGTGGAGCCCGAACCGACGGCTGAAGAAAAGCCCTCGCCGCGGCGGTCGCTGTCTCAGCCGATGCCTCCGCGGCCGTCGCCGGCCGGCCTTCCCGGCGGCGAAGTCTCGGGGAAAGGCCCAGC
target_1283	1	0.000224921	TTGGCCGGCGAGCGCCTAGTGTGTCTCCCGCCGCCGGATTCGGCGGGCTGCGTGGGACCGGCGGGATCCCGGCCAGCCGGCCATGGCGGGGCTGTACTCGCTGCGAGTGAGCGTCTTCTCCGACCAGGGCGGGAGGACGTTACTCAAATCGTTGTGGAGCCCGAACCGACGGCTGAAGAAAAGCCCTCGCCGCGGCGGTCGCTGTCTCAGCCGTTGCCTCCGCGGCCGTCGCCGGCCGCCCTTCCCGGCGGCGAAGTATCGGGGAAAGGCCCAGC
target_1284	1	0.000224921	TTGGCCGGCGAGCGCCTAGTGTGTCTCCCGCCGCCGGATTCGGCGGGCTGCGTGGGACCGGCGGGATCCCGGCCAGCCGGCCATGGCGGGGCTGTACTGGCTGGGAGTGTGCGTCTTCTCCGACCAGGGCGGGAGGACGTTACTCAAATCGTTGTGGAGCCCGAACCGACGGCTGAAGAAGAGCCCTCGCCGCGGCGGTCGCTGTCTCAGCCCTTGCCTCCGCGGCCGTCGCCGGCCGCCCTTCCCGGCGGCGATGTCTCGGGGAAAGGCCCAGC
target_1285	1	0.000224921	TTGGCCGGCGAGCGCCTAGTGTGTCTCCCGGCGCCGGATTCGGCGGGCTGCGTGGGACCGGCGGGATCCCGGCCAGCCGGCCATGGCGGGGCTGTACTCGCTGGGAGTGAGCGTCTTCTCCGACCAGGGCGGGAGGACGTTACTCAAATCGTTGTGGAGCCCGAACCGACGGCTGAAGAAAAGCCCTCGCCGCGGCGGTCGCTGTCGCAGCCGTTGCCTCCGCGGCCGTCGCCGGCCGCCCTTCCCGGCGGCGAAGTCTCGGGGAAAGGCCCAGC
target_1286	1	0.000224921	TTGGCCGGCGAGCGCCTAGTGTGTCTCCCGCCGCCGGATTCGGCGGGCTGCGTGGGACCGGCGGGATCCCGGCCAGCCGGCCATGGCGGGGCTGTACTCGCTGGGAGTGGCGGTTTTCTCCGCCCAGGGCGGGAGGACGTTACTCAAATCGTTGTGGAGCCCGAACCGACGGCTGAAGAAAAGCCCTCGCCGCGGCGGTCGCTGTCTCAGCCGTTGCCTCCGCGGCCGTCGCCGGCCGCCCTTCCCGGCGGCGAAGTCTCGGGGAAAGGCCCAGC
target_1287	1	0.000224921	TCGGCCGGCGACCGCCTAGTGTGTCTCCCGCCGCCGGATTCGCCGGGCTGCGTGGGCCCGGCGGGATCCCGGCCAGCCGGCCATGGCGGGGCTGCACTCGCTGGGAGTGAGCGTCTTCTCCGACCAGGGCGGGAGGACGTTACTCAAATCGTTGTGGAGCCCGAACCGACGGCTGAAGAAAAGCCGTCGCCGCGGCGGTCGCTGTCTCAGCCGTAGCCTCCGCGGCCGTCGCCGGCCGGCCTTCCCGGCGGCGAAGTCTCGGGGAAAGGCCCAGC
target_1288	1	0.000224921	TTGGCCGGCGAGCGCCTAGTGTGTCTCCCGCCGCCGGATTCGGCGGGCTGCGTGGGACCGGCGGGATCCCGGCCAGCCGGCCATGGCGGGGCTGTACTCGCTGGGAGTGAGCGTCTTCTCCGACCAGGGCGGGAGGACGTTACTCAAATCGTTGTGGAGCCCGAACCGACGGCTGAAGAAAAGCCCTCGCCGCGGCGGTCGCTGTCTCAGCCGTTGCCTCCGCGGCCGTCGCCGGCCGCCCTTCCCGGCGGCGAAGTCTCGGGGAAAGGCCCAGT
target_1289	1	0.000224921	TTGGCCGGCGAGCGCCTAGTGTGTCTCCCGCCGCCGGATTCGGCGGGCTGCGTGGGACCGGCGGGATCCCGGCCAGCCGGCCATGGCGGGGCTGTACTCGCTGGGAGTGGGCGTCTTCTCCGACCAGGGCGGGAGGACGTTACTCAAATCGTTGTGGAGCCCGAACCGACGGCTGAAGAAATGCCCACGCCGCGGCGGTCGCTGTCTCAGCCGATGCCCCCGCGGCCGTCGCCGGCCGCGCTTGCCGGCGGCGAAGTCTCGGGGAAAGGCCCAGC
target_1290	1	0.000224921	TTGGCCGGCGAGCGCCTAGTGTGTCTCCCGCCGCCGGATTCGGCGGGCTGCGTGGGACCGGCGGGATCCCGGCCAGCCGGCCATGGCGGGGCTGTACTCGCTGGGAGTGAGCGTCTTCCCCGACCAGGGCGGGAGGACGTTACTCAAATCGTTGTGGAGCCCGAACCCACGGCTGAAGAAAAGCCCTCGCCGCGGCGGTCGCTGTCTCAGCCGTTGCCTCCGCGGCCGTCGCCGGCCGCCCTTCCCGGCGGCGAAGTCTCGGGGAAAGGCCCAGC
target_1291	1	0.000224921	TTGGCCGGCGAGCGCCTAGTGTGTCTCCCGCCGCCGGATTCGGCGGGCTGCGTGGGACCGGCGGGATCCCGGCCAGCCGGCCATGGCGGGGCTGTACTCGCTGGGAGTGAGCGTCTTCTCCGACCAGGGCGGGAGGACGTTACTCAAATCGTTGTGGAGCCCGAACCGCCGGCTGAAGAAAAGCCATCGCCGCGGCGGTCGCTGTCTCAGCCGTTGCCTCCGCGGCCGTCGCCGGCCGCCCTCCCCGGCGTCGAAGTCCCGGGGAAAGGCCCAGC
target_1292	1	0.000224921	TTGGCCGGCGAGCGCCTAGTGTGTCTCCCGCCGCCGGATTCGGCGGGCTGCGTGGGACCGGCGGGATCCCGGCCAGCCGGCCATGGCGGGGCTGTACTCGCTGGGAGTGAGCGNCTTCTCCGACCAGGGCGGGAGGACGTTACTCAAATCGTTGTGGAGCCCGAACCGACGGCTGAAGAAGAGCCCTCGCCGCGGCGGTCGCTGTCTCAGCCCTTGCCTCCGCGGCCGTCGCCGGCCGCCCTTCCCGGCGGCGAAGTCTCGGGGAAAGGCCCAGC
target_1293	1	0.000224921	TTGGCCGGCGAGCGCCTAGTGTGTCTCCCGCCGCCGGATTCGGCGGGCTGCGTGGGACCGGCGGGATCCCGGCCAGCCGGCCATGGCGGGGCTGTACTCGCTGGGAGTGAGCGTCTTCTCCGACCAGGGCGGGAGGACGTTACTCAAATCGTTGTGGAGCCCGAACCGACGGCTGAAGAAAAGCCCTCGCCGCGGCGGGCGCTGTCTCAGCCTTAGCCTCCGCGGCCGTCGCCGGCCGCGCTTCCCGGCGGCGAAGTCTCGGGGAAAGGCCCAGC
target_1294	1	0.000224921	TTGGCCGGCGAGCGCCTAGTGTGTCTCCCGCCGCCGGATTCGGCGGGCTGCGTGGGACCGGCGGGATCCCGGCCAGCCGGCCATGGCGGGGCTGAACTCGCTGGGAGTGAGCGTTTTCTCCGACCAGGGCGGGAGGACGTTACTCAAATCGTTGTGGAGCCCGAACCGACGGCTGAAGAAAAGCCCTCGCCGCGGCGGACGCTGTCTCAGCCGTTGCCTCCGCGGCCGTCGCCGGCCGCGCTTCCCGGCGGCGAAGTCTCGGGGAAAGGCCCAGC
target_1295	1	0.000224921	TTGGCCGGCGAGCGCCTAGTGTGTCTCCCGCCGCCGGATTCGGCGGGCTGCGTGGGACCGGCGGGATCCCGGCCAGCCGGCCATGGCGGGGCTGTACTCGCTGGGAGTGAGCGTCTTCTCCGACCAGGGCGGGAGGACGTTACTCAAATCGTTGTGGAGCCCGAACCGACGGCTGAAGTAAAGCCCTCGCCGCGGCGGTCGCTGTCTCAGCCGTTGCCTCCGCGGCCGTCGCCGGCCGGCCTTCCCGGCGGCGAAGTCTCGGGGACAGGCCCAGC
target_1296	1	0.000224921	TTGGCCGGCGAGCGCCTAGTGTGTCTCCCGCCGCCGGATTCGGCGGGCTGCGTGGGACCGGCGGGATCCCGGCCAGCCGGCCATGGCGGGGCTGTACTCGCTGGGAGTGAGCGTCTTCTCCGACCAGGGCGGGAGGACGTTACTCAAATCGTTGTGGAGCCCGAACCGACGGCTGAAGAAAACCCCTCGCCGCGGCGATCGCTGTCTCAGCCGTTGCCTCCGCGGCCGTCGCCGGCCGCCCTTCCCGGCGGCGAAGTCTCGGGGACAGGCCCAGC
target_1297	1	0.000224921	TTGGCCGGCGAGCGCCTAGTGTGTCTCCCGCCGCCGGATTCGGCGGGCTGCGTGGGACCGGCGGGATCCCGGCCAGCCGGCCATGGCGGGGCTGTACTCGCTGGGAGTGAGCGTCTTCTCCGACCAGGGCGGGAGGACGTTACTCAAATCGTTGTGGAGCCCGACCCGACGGCTGAAGAAAAGCCCTCGCGGCGGCGGTCGCTGTCTCAGCCGTTGCCTCCGCGGCCGTCGCCGGCCGCCCTTCCCGGCGGCGAAGTCTCGGGGATAGGCCCAGC
target_1298	1	0.000224921	TTGGCCGGCGAGCGCCTAGTGTGTCTCCCGCCGCCGGATTCGGCGGGCTGCGTGGGACCGGCGGGATCCCGGCCAGCCGGCCATGGCGGGGCTGTACTCGCTGGGAGTGAGCGTCTTCTCCGACCAGGGCGGGAGGACGTTACTCAAATCGTTGTGGAGCCCGAACCGACGGCTGAAGAGAAGCCCTCGCCGCGGCGGTCGCTGACTCAGCCGTTGCCGCCGCGGCCGTCGCCGGCCGCCCTACCCGGCGGCGAAGTCTCGGGGAAAGGCCCAGC
target_1299	1	0.000224921	TTGGCCGGCGAGCGCCTAGTGTGTCTCCCGCCGCCGGATTCGGCGGGCTGCGTGGGACCGGCGGGATCCCGGCCAGCCGGCCATGGCGGGGCTGTACTCGCTGGGAGTGAGCGGCTTCTCCGACCAGGGCGGGAGGACGTTACTCAAATCGTTGTGGAGCCCGAACCGCCGGCTGAAGAAAAGCCGTCGCCGCGGCGGTCGCTGGCCCAGCCGTTGCCTCCGCGGCCGTCGCCGGCCGCCCTTCCCGGCGGCGAAGTCTCGGGGAAAGGCCCAGC
target_1300	1	0.000224921	TTGGCCGGCGAGCGCCTAGTGTGTCTCCCGCCGCCGGATTCGGCGGGCTGCGTGGGACCGGCGGGATCCCGGCCAGCCGGCCATGGCGGGGCTGTACTCGCTGGGAGTGAGCGTCTTCTCCGACCAGGGCGGGAGGACGTTACTCAAATCGTTGTGGAGCCCGAACCGACGGCTGAAGAAAAGCCCTCGCCGCGGCGGTCGCTGTCTCAGCCGTTGCCTCCGCGGACGTCGCCGGCCGCCCTTCCCGGCGGCGAAGTCTCGGGGAAAGGCCCAGC
target_1301	1	0.000224921	TTGGCCGGCGAGCGCGTAGTGTGTCTCCCGCCGCCGGATTCGGCGGGCTGCGTGGGACCGGCGGGATCCCGGCCAGCCGGCCATGGCGGGGCTGTACTCGCTGGGAGTGACCGTCTTCTCCGACCAGGGCGGGAGGACGTTACTCAAATCGTTGTGGAGCCCGAACCGACGGCTGAAGAAAAGCCCTCGCCGCGGCGGTCGCTGTCTCAGCCGATGCCTCCGCGGGCGTCGCCGGCCGCCCTTCCCGGCGGCGAAGTCTCGGGGAAAGGCCCAGC
target_1302	1	0.000224921	TTGGCCGGCGAGCGCCTAGTGTGTCTCCCGCCGCCGGATTCGGCGGGCTGCGTGGGACCGGCGGGATCCCGGCCAGCCGGCCATGGCGGGGCGGTACTCGCTGGGAGTGAGCGTCTTCTCCGACCAGGGCGGGAGGACGTTACTCAAATCGTTGTGGAGCCCGAACCGACGGCTGAAGAAAAGCCCTCGCCGCGGCGGTCGCTGTCTCAGCCGTTGCCTCCGCGGCCGTCGCCGGCCGNCCTTCCCGGCGGCGAAGTCTCGGGGAAAGGCCCAGC
target_1303	1	0.000224921	TTGGCCGGCGAGCGCCTAGTGTGTCTCCCGCCGCCGGATTCGGCGGGCTGCGTGGGACCGGCGGGATCCCGGCCAGCCGGCCATGGCGGGGCTGTACTCGCTGGGAGTGAGCGTCTTCTCCGACCAGGGCGGGAGGACGTTACTCAAATCGTTGTAGAGCCCGAACCGACGGCTGAAGAAAAGCCCTCGCCGCGGCGGTCGCTGTCTCAGCCGATGCCTCCGCGGCCGTCGCCGGCCGCCCTTCCCGGCGGCGAAGTCTCGGGGAAAGGCCCAGC
target_1304	1	0.000224921	TTGGCCGGCGAGCGCCTAGTGTGTCTCCCGCCGCCGGATTCGGCGGGCTGCGTGGGACCGGCGGGATCCCGGCCAGCCGGCCATGGCGGGGCTGTACTCGCTGGGAGTGGGCGNCTTCTCCGACCAGGGCGGGAGGACGTTACTCAAATCGTTGTGGAGCCCGAACCGACGGCTGAAGAAAAGCCCTCGCCGCGGCGGTCGCTGTCTCAGCCGTTGCCTCCGCGGCCGTCGCCGGCCGCCCTTCCCGGCGGCGAAGTCTCGGGGAAAGGCCCAGC
target_1305	1	0.000224921	TTGGCCGGCGAGCGCATAGTGTGTCTCCCGCCGCCGGATTCGGCGGGCTGCGTGGGACCGGCGGGATCCCGGCCAGCCGGCCATGGCGGGGCTGAACTCGCTGGGAGTGAGCGACTTCTCCGACCAGGGCGGGAGGACGTTACTCAAATCGTTGTGGAGCCCGAACCGGCGGCTGAAGAATAGCCGCCGCCGCGGCGGTCGCTGTCTCAGCCGTTGCCTCCGCGGCCGTCGCCGGCCGCCCTTCCCGGCGGCGAAGTCTCGGGGATAGGCCCAGC
target_1306	1	0.000224921	TTGGCCGGCGAGCGCCTAGTGTGTCTCCCGCCGCCGGATTCGGCGGGCTGCGTGGGACCGGCGGGATCCCGGCCAGCCGGCCATGGCGGGGCTGTACTCGCTGGGAGTGAGCGTCTTCTCCGACCAGGGCGGGAGGACGTTACTCAAATCGTTGTGGAGCCCGAACCGACGGCTGAAGAAAAGCCCTCGCCGCGGCGGTCGCTGTCTCAGCCGTTGCCTCCGCGGCCGTCGCCGGCCGCCCTTCGCGGCGGCGAAGTCTCGGGGAAAGGCCCAGC
target_1307	1	0.000224921	TTGGCCGGCGAGCGCCTAGTGTGCCNCCCGCCGCCGGATTCGGCGGGCTGCGTGGGACCGGCGGGATCCCGGCCAGCCGGCCATGGCGGGGCTGTACTCGCTGGGAGTGAGCGTCTTCTCCGACCAGGGCGGGAGGACGTTACTCAAATCGTTGTGCAGCCCGAACCGACGGCTGAAGAAAAGCCCTCGCCGCGGCGGTCGCTGTCTCAGCCGTTGCCTCCGCGGCCGTCGCCGGCCGCCCTTCCCGGCGGCGAAGTCTCGGGGTAAGGCCCTGC
target_1308	1	0.000224921	TCGGCCGGCGAGCGCCTAGTGTGTCTCCCGCCGCCGGATTCGGCGGGCTGCGTGGGACCGGCGGGATCCCGGCCAGCCGGCCATGGCGGGGCTGTACTCGCTGGGAGTGAGCGTCTTCTCCGACCAGGGCGGGAGGACGTTACTCAAATCGTTGTGGAGCCCGAACCGACGGCTGAAGAAAAGCCCTCGCCGCGGCGGTCGCAGTCTCAGCCGTTGCCTCCGCGGCCGGCGCCGGCCGCCCTTCCCGGCGGCGAAGTCTCGGGGAAAGGCCCAGC
target_1309	1	0.000224921	TTGGCCGGCGAGCGCCTAGTGTGTCTCCCGCCGCCGGATTCGGCGGGCTGCGTGGGACCGGCGGGATCCCGGCCAGCCGGCCATGGCGGGGCTGTACTCGCTGGGAGTGAGCGTCTTCTCCGACCAGGGCGGGAGGACGTTACTCAAATCGTTGTGGAGCCCGAACCGACGGCTGAAGAAAAGCCCTCGCCGCGGCGGTCGCTGTCTCAGCCGTTGCCTCCGCGGCCGTCGCCGGCCGCCCTTTCCGGCGGCGAAGTCTCGGGGAAAGGCCCAGC
target_1310	1	0.000224921	TTGGCCGGCGAGCGCCTAGTGTGTCTCCCGCCGCCGGATTCGGCGGGCTGCGTGGGACCGGCGGGATCCCGGCCAGCCGGCCATGGCGGGGCTGTACTCGCTGGGAGTGAGCGTCTTCTCCGACCAGGGCGGGAGGACGTTACTCAAATCGTTGTGGAGCCCGAACCGACGGCTGAAGAAAAGCCCTCGCCGCGGCGGTCGCTGTCTCAGCCGATGCCTCCGCGGCCGTCGCCGGCCGCCCTACCCGGCGGCGAAGTCTCGGGGAAAGGCCCAGC
target_1311	1	0.000224921	TTGGCCGGCGAGCGCCTAGTGTGTCTCCCGCCGCCGGATTCGGCGGGCTGCGTGGGACCGGCGGGATCCCGGCCAGCCGGCCATGGCGGGGCTGTACTCGCTGGGAGTGAGCGTCTTCTCCGACCAGGGCGGGAGGACGTTACTCAAATCGTTGTGGAGCCCGAACCGACGGCTGAAGAAAAGCCCTCGCCGCGGCGGTCGCTATCTCAGCCGTTGCCTCCGCGGCCGTCGCCGGCCGCCCTTCCCGGCGGCGAAGTCTCGGGGAAAGGCCCAGC
target_1312	1	0.000224921	TTGGCCGGCGAGCGCCTAGTGTGTCTCCCGACGCCGGATTCGGCGGGCTGCGTGGGGCCGGCGGGATCCCGGCCAGCCGGCCATGGCGGGGCTGTACTCGCTGGGAGTGAGCGTCTTTTCCGACCAGGGCGGGAGGACGTTACTCAAATCGTTGTGGAGCCCGAACCGACGGCTGAAGAAAAGCCCTCGCCGCGGCGGTCGCTGTCTCAGCCGTTGCCTCCGCGGCCGTCGCCGGCCGCCCTTCCCGGCGGCGAAGTCTCGGGGAAAGGCCCAGC
target_1313	1	0.000224921	TTGGCCGGCGAGCGCCTAGTGTGTCTCCCGCCGCCGGCTTCGGCGGGCTGCGTGGGACCGGCGGGATCCCGGCCAGCCGGCCATGGCGGGGCTGTACTCGCTGGGAGTGAGCGTCTTCTCCGACCAGGGCGGGAGGACGTTACTCAAATCGTTGTGGAGCCCGAACCGACGGCTGAAGACAAGCCCTCGCCGCGGCGGTCGCTGTCTCAGCCGTTGCCTCCGCGGCCGTCGCCGGCCGGCCTTCCCGGCGGCGAAGTCTCGGGGAAAGGCCCAGC
target_1314	1	0.000224921	TTCGCCGGCGAGCGCCTAGTGTGTCTCCCGCCGCCGGATTCGGCGGGCTGCGGGGGACCGGCGGGATCCCGGCCAGCCGGCCAGGGCGGGGCGGTACTGGCAGGGAGTGAGCGTCTTCTCCGACCAGGGCGGGAGGACGTTACTCAAATCGTTGTGGAGCGCGAACCGACGGCTGAAGGAAAGCCCACGCCGCGGCGGTCGCTGTCGCAGCCGTTGCCTCCGCGGCCGTCGCCGGCCGATCATCCCGGCGGCGTAGTCTCGGGGAAAGGCCCAGC
target_1315	1	0.000224921	TTGGCCGGCGAGCGCCTAGTGTGTCTCCCGCCGCCGGATTCGGCGGGCTGCGTGGGACCGGCGGGATCCCGGCCAGCCGGCCATGGCGGGGCTGTACTCGCTGGGAGTGAGCGTCTTCTCCGACCAGGGCGGGAGGACGTTACTCAAATCGGTGTGGAGCCCGAACCGACGGCTGAAGAAAAGCCCTCGCCGCGGCGGTCGCTGTCTCAGCCGTTGCCTCCGCGGCCGTCGCCGGCCGCCCTTCCCGGCGGCGAAGTCTCGGGGAAAGGCCCAGC
target_1316	1	0.000224921	TTGGCCGGCGAGCGCCTAGTGTGTCTCCCGGCGCCGGATTCGGCGGGCTGCGTGGGACCGGCGGGATCCCGGCCAGCCGGCCATGGCGGGGCTGTACTCGCTGGGGGTGAGGGTCTTCTCCGACCAGGGCGGGAGGACGTTACTCAAATCGTTGTGGAGCCCGAACCCCCGGCTGAAGAAAAGCCCTCGCCGCGGCGGTCGCTGTCTCAGCCGCTGCCTCCGCGGCCGTCGCCGGCCGCCCTTCCCGGCGGCGATGTCTCGGGGAAAGGCCCAGC
target_1317	1	0.000224921	TTGGCCGGCGAGCGCCTAGTGTGTCTCCCGCCGCCGGATTCGGCGGGCTGCGTGGGACCGGCGGGATCCCGGCCAGCCGGCCATGGCGGGGCTGTACTCGCTGGGAGTGAGCGTCTTCTCCGACCAGGGCGGGAGGACGTTACTCAAATCGTTGTGGAGCCCGAACCGACGGCTGAAGNNAACCCCTCGCCGCGGCGGTCGCTGTCTCAGCCGTTGCCTCCGCGGCCGTCGCCGGCCGCACTTCCCGGCGGCGAAGTCTCGGGGAAAGGCCCAGC
target_1318	1	0.000224921	TTGGCCGGCGAGCGCCTAGTGTGTCTCCCGCCGCCGGATTCGGCGGGCTGCGTGGGACCGGCGGGATCCCGGCCAGCCGGCCATGGCGGGGCTGCACTCGCTGGGAGTGAGCGTCTTCTCCGACCAGGGCGGGAGGACGTTACTCAAATCGTTGTGGAGCCCGAACCGACGGCTGAAGGAAAGGCCAGGCCGCGGCGGTCGCTGTCTCAGCCGTTGCCTCCGCGGCCGTCGCCGGCCGCGCTTCCCGGCGGCGAAGTCTCGGGGAAAGGCCCAGC
target_1319	1	0.000224921	TTGGCCGGCGAGCGCCTAGTGTGTCTCCCGCCGCCGGATTCGGCGGACTGCGTGGGACCGGCGGGATCCCGGCCAGCCGGCCATGGCGGGGCTGTACTCGCTGGGAGTGAGCGTCTTCTCCGACCAGGGCGGGAGGACGTTACTCAAATCGTTGTGGAGCCCGAACCGACGGCTGAAGAAAAGCCGTCGCCGCGGCGGTCGCTGTCTCAGCCGTTGCCTCCGCGGCCGTCGCCGGCCGCCCTTCCCGGCGGCGAAGTCTCGGGGAAAGGCCCAGC
target_1320	1	0.000224921	TTGGCCGGCGAGCGCCTAGTGTGTCTCCCGCCGCCGGATTCGGCGGGCTGCGTGGGACCGGCGGGATCCCGGCCAGCCGGCCATGGCGGGGCGGAACTCGCTGGGAGTGAGCGCCTTCTCCGACCAGGGCGGGAGGACGTTACTCAAATCGTTGTGGAGCCCGAACCGACGGCTGAAGAAAAGCCCTCGCCGCGGCGGTCGCTGTCTCAGCCGTTGCCTCCGCGGCCGTCGCCGGCCGCCCTTCTCGGCGGCGAAGTCTCGGGGAAAGGCCCAGC
target_1321	1	0.000224921	TTGGCCGGCGAGCGCTTAGTGTGTCTCCCGCCGCCGGATTCGGCGGGCTGCGTGGGACCGGCGGGATCCCGGCCAGCCGGCCATGGCGGGGCTGTACTCGCTGGGAGTGGGCGCTTTCTCCGACCAGGGCGGGAGGACGTTACTCAAATCGTTGTGGAGCCCGAACCGACGGCTGNAGAAAAGCCCTCGCCGCGGCGGTCGCTGTCTCAGCCGTTGCCTCCGCGGCCGTCGCCGGCCGCCCTTCCCGGCGGCGAAGTCTCGGGGAAAGGCCCAGC
[truncated: 267 more rows]

## Sheet: WT
#ID	count	ratio	sequence
[truncated: 7,181 more rows]
